# Supplementary material for: Genomic evidence of the illumination response mechanism and evolutionary history of magnetotactic bacteria within the Rhodospirillaceae family
Source: BMC Genomics. 2019 May 22;20:407. doi: 10.1186/s12864-019-5751-9 (PMC6532209; doi:10.1186/s12864-019-5751-9)
Supplement: Supplementary file 4 — Table S3 A. The core inventory shared by the family Rhodospirillaceae; Table S3 B. The core genes among MTB, phototrophic bacteria, non-phototrophic non-magnetotactic bacteria within Rhodospirillaceae and other MTB that are not related to the family Rhodospirillaceae (XLSX 178 kb) [file 12864_2019_5751_MOESM4_ESM.xlsx]

## Sheet: Content
Content
Table S3 A	The core inventory shared by the family Rhodospirillaceae
Table S3 B	The core genes among MTB within the family Rhodospirillaceae, Phaeospirillum, phototrophic bacteria within Rhodospirillaceae, non-phototrophic non-magnetotactic bacteria within Rhodospirillaceae and other MTB that are not related to the family Rhodospirillaceae

## Sheet: Table S3 A
Table S3 A The core inventory shared by the family Rhodospirillaceae
ko01100 Metabolic pathways (413)
	K00003	E1.1.1.3	homoserine dehydrogenase [EC:1.1.1.3]
	K00012	UGDH	UDPglucose 6-dehydrogenase [EC:1.1.1.22]
	K00013	hisD	histidinol dehydrogenase [EC:1.1.1.23]
	K00014	aroE	shikimate dehydrogenase [EC:1.1.1.25]
	K00019	E1.1.1.30	3-hydroxybutyrate dehydrogenase [EC:1.1.1.30]
	K00020	mmsB	3-hydroxyisobutyrate dehydrogenase [EC:1.1.1.31]
	K00024	mdh	malate dehydrogenase [EC:1.1.1.37]
	K00029	E1.1.1.40	malate dehydrogenase (oxaloacetate-decarboxylating)(NADP+) [EC:1.1.1.40]
	K00031	IDH1	isocitrate dehydrogenase [EC:1.1.1.42]
	K00052	leuB	3-isopropylmalate dehydrogenase [EC:1.1.1.85]
	K00053	ilvC	ketol-acid reductoisomerase [EC:1.1.1.86]
	K00058	serA	D-3-phosphoglycerate dehydrogenase / 2-oxoglutarate reductase [EC:1.1.1.95 1.1.1.399]
	K00059	fabG	3-oxoacyl-[acyl-carrier protein] reductase [EC:1.1.1.100]
	K00074	paaH	3-hydroxybutyryl-CoA dehydrogenase [EC:1.1.1.157]
	K00075	murB	UDP-N-acetylmuramate dehydrogenase [EC:1.3.1.98]
	K00077	panE	2-dehydropantoate 2-reductase [EC:1.1.1.169]
	K00088	IMPDH	IMP dehydrogenase [EC:1.1.1.205]
	K00097	pdxA	4-hydroxythreonine-4-phosphate dehydrogenase [EC:1.1.1.262]
	K00099	dxr	1-deoxy-D-xylulose-5-phosphate reductoisomerase [EC:1.1.1.267]
	K00123	fdoG	formate dehydrogenase major subunit [EC:1.17.1.9]
	K00133	asd	aspartate-semialdehyde dehydrogenase [EC:1.2.1.11]
	K00134	GAPDH	glyceraldehyde 3-phosphate dehydrogenase [EC:1.2.1.12]
	K00135	gabD	succinate-semialdehyde dehydrogenase / glutarate-semialdehyde dehydrogenase [EC:1.2.1.16 1.2.1.79 1.2.1.20]
	K00145	argC	N-acetyl-gamma-glutamyl-phosphate reductase [EC:1.2.1.38]
	K00146	feaB	phenylacetaldehyde dehydrogenase [EC:1.2.1.39]
	K00147	proA	glutamate-5-semialdehyde dehydrogenase [EC:1.2.1.41]
	K00161	PDHA	pyruvate dehydrogenase E1 component alpha subunit [EC:1.2.4.1]
	K00162	PDHB	pyruvate dehydrogenase E1 component beta subunit [EC:1.2.4.1]
	K00164	OGDH	2-oxoglutarate dehydrogenase E1 component [EC:1.2.4.2]
	K00208	fabI	enoyl-[acyl-carrier protein] reductase I [EC:1.3.1.9 1.3.1.10]
	K00215	dapB	4-hydroxy-tetrahydrodipicolinate reductase [EC:1.17.1.8]
	K00220	tyrC	cyclohexadieny/prephenate dehydrogenase [EC:1.3.1.43 1.3.1.12]
	K00239	sdhA	succinate dehydrogenase / fumarate reductase, flavoprotein subunit [EC:1.3.5.1 1.3.5.4]
	K00240	sdhB	succinate dehydrogenase / fumarate reductase, iron-sulfur subunit [EC:1.3.5.1 1.3.5.4]
	K00241	sdhC	succinate dehydrogenase / fumarate reductase, cytochrome b subunit
	K00242	sdhD	succinate dehydrogenase / fumarate reductase, membrane anchor subunit
	K00252	GCDH	glutaryl-CoA dehydrogenase [EC:1.3.8.6]
	K00253	IVD	isovaleryl-CoA dehydrogenase [EC:1.3.8.4]
	K00254	DHODH	dihydroorotate dehydrogenase [EC:1.3.5.2]
	K00259	ald	alanine dehydrogenase [EC:1.4.1.1]
	K00265	gltB	glutamate synthase (NADPH/NADH) large chain [EC:1.4.1.13 1.4.1.14]
	K00266	gltD	glutamate synthase (NADPH/NADH) small chain [EC:1.4.1.13 1.4.1.14]
	K00275	pdxH	pyridoxamine 5'-phosphate oxidase [EC:1.4.3.5]
	K00282	gcvPA	glycine dehydrogenase subunit 1 [EC:1.4.4.2]
	K00283	gcvPB	glycine dehydrogenase subunit 2 [EC:1.4.4.2]
	K00286	proC	pyrroline-5-carboxylate reductase [EC:1.5.1.2]
	K00287	DHFR	dihydrofolate reductase [EC:1.5.1.3]
	K00297	metF	methylenetetrahydrofolate reductase (NADPH) [EC:1.5.1.20]
	K00324	pntA	NAD(P) transhydrogenase subunit alpha [EC:1.6.1.2]
	K00325	pntB	NAD(P) transhydrogenase subunit beta [EC:1.6.1.2]
	K00330	nuoA	NADH-quinone oxidoreductase subunit A [EC:1.6.5.3]
	K00331	nuoB	NADH-quinone oxidoreductase subunit B [EC:1.6.5.3]
	K00332	nuoC	NADH-quinone oxidoreductase subunit C [EC:1.6.5.3]
	K00333	nuoD	NADH-quinone oxidoreductase subunit D [EC:1.6.5.3]
	K00334	nuoE	NADH-quinone oxidoreductase subunit E [EC:1.6.5.3]
	K00335	nuoF	NADH-quinone oxidoreductase subunit F [EC:1.6.5.3]
	K00336	nuoG	NADH-quinone oxidoreductase subunit G [EC:1.6.5.3]
	K00337	nuoH	NADH-quinone oxidoreductase subunit H [EC:1.6.5.3]
	K00338	nuoI	NADH-quinone oxidoreductase subunit I [EC:1.6.5.3]
	K00339	nuoJ	NADH-quinone oxidoreductase subunit J [EC:1.6.5.3]
	K00340	nuoK	NADH-quinone oxidoreductase subunit K [EC:1.6.5.3]
	K00341	nuoL	NADH-quinone oxidoreductase subunit L [EC:1.6.5.3]
	K00342	nuoM	NADH-quinone oxidoreductase subunit M [EC:1.6.5.3]
	K00343	nuoN	NADH-quinone oxidoreductase subunit N [EC:1.6.5.3]
	K00382	DLD	dihydrolipoamide dehydrogenase [EC:1.8.1.4]
	K00390	cysH	phosphoadenosine phosphosulfate reductase [EC:1.8.4.8 1.8.4.10]
	K00392	sir	sulfite reductase (ferredoxin) [EC:1.8.7.1]
	K00404	ccoN	cytochrome c oxidase cbb3-type subunit I [EC:1.9.3.1]
	K00405	ccoO	cytochrome c oxidase cbb3-type subunit II
	K00406	ccoP	cytochrome c oxidase cbb3-type subunit III
	K00411	UQCRFS1	ubiquinol-cytochrome c reductase iron-sulfur subunit [EC:1.10.2.2]
	K00412	CYTB	ubiquinol-cytochrome c reductase cytochrome b subunit
	K00525	E1.17.4.1A	ribonucleoside-diphosphate reductase alpha chain [EC:1.17.4.1]
	K00548	metH	5-methyltetrahydrofolate--homocysteine methyltransferase [EC:2.1.1.13]
	K00560	thyA	thymidylate synthase [EC:2.1.1.45]
	K00568	ubiG	2-polyprenyl-6-hydroxyphenyl methylase / 3-demethylubiquinone-9 3-methyltransferase [EC:2.1.1.222 2.1.1.64]
	K00595	cobL	precorrin-6Y C5,15-methyltransferase (decarboxylating) [EC:2.1.1.132]
	K00600	glyA	glycine hydroxymethyltransferase [EC:2.1.2.1]
	K00602	purH	phosphoribosylaminoimidazolecarboxamide formyltransferase / IMP cyclohydrolase [EC:2.1.2.3 3.5.4.10]
	K00605	gcvT	aminomethyltransferase [EC:2.1.2.10]
	K00606	panB	3-methyl-2-oxobutanoate hydroxymethyltransferase [EC:2.1.2.11]
	K00609	pyrB	aspartate carbamoyltransferase catalytic subunit [EC:2.1.3.2]
	K00611	OTC	ornithine carbamoyltransferase [EC:2.1.3.3]
	K00615	E2.2.1.1	transketolase [EC:2.2.1.1]
	K00616	E2.2.1.2	transaldolase [EC:2.2.1.2]
	K00620	argJ	glutamate N-acetyltransferase / amino-acid N-acetyltransferase [EC:2.3.1.35 2.3.1.1]
	K00626	E2.3.1.9	acetyl-CoA C-acetyltransferase [EC:2.3.1.9]
	K00627	DLAT	pyruvate dehydrogenase E2 component (dihydrolipoamide acetyltransferase) [EC:2.3.1.12]
	K00640	cysE	serine O-acetyltransferase [EC:2.3.1.30]
	K00641	metX	homoserine O-acetyltransferase [EC:2.3.1.31]
	K00645	fabD	[acyl-carrier-protein] S-malonyltransferase [EC:2.3.1.39]
	K00648	fabH	3-oxoacyl-[acyl-carrier-protein] synthase III [EC:2.3.1.180]
	K00652	bioF	8-amino-7-oxononanoate synthase [EC:2.3.1.47]
	K00655	plsC	1-acyl-sn-glycerol-3-phosphate acyltransferase [EC:2.3.1.51]
	K00658	DLST	2-oxoglutarate dehydrogenase E2 component (dihydrolipoamide succinyltransferase) [EC:2.3.1.61]
	K00674	dapD	2,3,4,5-tetrahydropyridine-2,6-dicarboxylate N-succinyltransferase [EC:2.3.1.117]
	K00677	lpxA	UDP-N-acetylglucosamine acyltransferase [EC:2.3.1.129]
	K00681	ggt	gamma-glutamyltranspeptidase / glutathione hydrolase [EC:2.3.2.2 3.4.19.13]
	K00697	otsA	trehalose 6-phosphate synthase [EC:2.4.1.15]
	K00700	GBE1	1,4-alpha-glucan branching enzyme [EC:2.4.1.18]
	K00705	malQ	4-alpha-glucanotransferase [EC:2.4.1.25]
	K00721	DPM1	dolichol-phosphate mannosyltransferase [EC:2.4.1.83]
	K00748	lpxB	lipid-A-disaccharide synthase [EC:2.4.1.182]
	K00759	APRT	adenine phosphoribosyltransferase [EC:2.4.2.7]
	K00762	pyrE	orotate phosphoribosyltransferase [EC:2.4.2.10]
	K00764	purF	amidophosphoribosyltransferase [EC:2.4.2.14]
	K00765	hisG	ATP phosphoribosyltransferase [EC:2.4.2.17]
	K00766	trpD	anthranilate phosphoribosyltransferase [EC:2.4.2.18]
	K00768	E2.4.2.21	nicotinate-nucleotide--dimethylbenzimidazole phosphoribosyltransferase [EC:2.4.2.21]
	K00769	gpt	xanthine phosphoribosyltransferase [EC:2.4.2.22]
	K00772	mtaP	5'-methylthioadenosine phosphorylase [EC:2.4.2.28]
	K00788	thiE	thiamine-phosphate pyrophosphorylase [EC:2.5.1.3]
	K00789	metK	S-adenosylmethionine synthetase [EC:2.5.1.6]
	K00790	murA	UDP-N-acetylglucosamine 1-carboxyvinyltransferase [EC:2.5.1.7]
	K00791	miaA	tRNA dimethylallyltransferase [EC:2.5.1.75]
	K00793	ribE	riboflavin synthase [EC:2.5.1.9]
	K00794	ribH	6,7-dimethyl-8-ribityllumazine synthase [EC:2.5.1.78]
	K00795	ispA	farnesyl diphosphate synthase [EC:2.5.1.1 2.5.1.10]
	K00796	folP	dihydropteroate synthase [EC:2.5.1.15]
	K00798	MMAB	cob(I)alamin adenosyltransferase [EC:2.5.1.17]
	K00800	aroA	3-phosphoshikimate 1-carboxyvinyltransferase [EC:2.5.1.19]
	K00812	aspB	aspartate aminotransferase [EC:2.6.1.1]
	K00817	hisC	histidinol-phosphate aminotransferase [EC:2.6.1.9]
	K00820	glmS	glucosamine---fructose-6-phosphate aminotransferase (isomerizing) [EC:2.6.1.16]
	K00821	argD	acetylornithine/N-succinyldiaminopimelate aminotransferase [EC:2.6.1.11 2.6.1.17]
	K00826	E2.6.1.42	branched-chain amino acid aminotransferase [EC:2.6.1.42]
	K00831	serC	phosphoserine aminotransferase [EC:2.6.1.52]
	K00845	glk	glucokinase [EC:2.7.1.2]
	K00847	E2.7.1.4	fructokinase [EC:2.7.1.4]
	K00850	pfkA	6-phosphofructokinase 1 [EC:2.7.1.11]
	K00858	ppnK	NAD+ kinase [EC:2.7.1.23]
	K00859	coaE	dephospho-CoA kinase [EC:2.7.1.24]
	K00868	pdxK	pyridoxine kinase [EC:2.7.1.35]
	K00873	PK	pyruvate kinase [EC:2.7.1.40]
	K00891	E2.7.1.71	shikimate kinase [EC:2.7.1.71]
	K00912	lpxK	tetraacyldisaccharide 4'-kinase [EC:2.7.1.130]
	K00919	ispE	4-diphosphocytidyl-2-C-methyl-D-erythritol kinase [EC:2.7.1.148]
	K00927	PGK	phosphoglycerate kinase [EC:2.7.2.3]
	K00928	lysC	aspartate kinase [EC:2.7.2.4]
	K00930	argB	acetylglutamate kinase [EC:2.7.2.8]
	K00931	proB	glutamate 5-kinase [EC:2.7.2.11]
	K00939	adk	adenylate kinase [EC:2.7.4.3]
	K00940	ndk	nucleoside-diphosphate kinase [EC:2.7.4.6]
	K00941	thiD	hydroxymethylpyrimidine/phosphomethylpyrimidine kinase [EC:2.7.1.49 2.7.4.7]
	K00942	E2.7.4.8	guanylate kinase [EC:2.7.4.8]
	K00943	tmk	dTMP kinase [EC:2.7.4.9]
	K00945	cmk	CMP/dCMP kinase [EC:2.7.4.25]
	K00946	thiL	thiamine-monophosphate kinase [EC:2.7.4.16]
	K00948	PRPS	ribose-phosphate pyrophosphokinase [EC:2.7.6.1]
	K00950	folK	2-amino-4-hydroxy-6-hydroxymethyldihydropteridine diphosphokinase [EC:2.7.6.3]
	K00954	E2.7.7.3A	pantetheine-phosphate adenylyltransferase [EC:2.7.7.3]
	K00955	cysNC	bifunctional enzyme CysN/CysC [EC:2.7.7.4 2.7.1.25]
	K00957	cysD	sulfate adenylyltransferase subunit 2 [EC:2.7.7.4]
	K00963	UGP2	UTP--glucose-1-phosphate uridylyltransferase [EC:2.7.7.9]
	K00969	nadD	nicotinate-nucleotide adenylyltransferase [EC:2.7.7.18]
	K00978	rfbF	glucose-1-phosphate cytidylyltransferase [EC:2.7.7.33]
	K00979	kdsB	3-deoxy-manno-octulosonate cytidylyltransferase (CMP-KDO synthetase) [EC:2.7.7.38]
	K00981	E2.7.7.41	phosphatidate cytidylyltransferase [EC:2.7.7.41]
	K00992	murU	MurNAc alpha-1-phosphate uridylyltransferase [EC:2.7.7.-]
	K01000	mraY	phospho-N-acetylmuramoyl-pentapeptide-transferase [EC:2.7.8.13]
	K01006	ppdK	pyruvate, orthophosphate dikinase [EC:2.7.9.1]
	K01011	TST	thiosulfate/3-mercaptopyruvate sulfurtransferase [EC:2.8.1.1 2.8.1.2]
	K01012	bioB	biotin synthase [EC:2.8.1.6]
	K01075	E3.1.2.23	4-hydroxybenzoyl-CoA thioesterase [EC:3.1.2.23]
	K01079	serB	phosphoserine phosphatase [EC:3.1.3.3]
	K01082	cysQ	3'(2'), 5'-bisphosphate nucleotidase [EC:3.1.3.7]
	K01087	otsB	trehalose 6-phosphate phosphatase [EC:3.1.3.12]
	K01091	gph	phosphoglycolate phosphatase [EC:3.1.3.18]
	K01092	E3.1.3.25	myo-inositol-1(or 4)-monophosphatase [EC:3.1.3.25]
	K01095	pgpA	phosphatidylglycerophosphatase A [EC:3.1.3.27]
	K01207	nagZ	beta-N-acetylhexosaminidase [EC:3.2.1.52]
	K01251	E3.3.1.1	adenosylhomocysteinase [EC:3.3.1.1]
	K01255	CARP	leucyl aminopeptidase [EC:3.4.11.1]
	K01438	argE	acetylornithine deacetylase [EC:3.5.1.16]
	K01439	dapE	succinyl-diaminopimelate desuccinylase [EC:3.5.1.18]
	K01465	URA4	dihydroorotase [EC:3.5.2.3]
	K01473	hyuA	N-methylhydantoinase A [EC:3.5.2.14]
	K01474	hyuB	N-methylhydantoinase B [EC:3.5.2.14]
	K01476	E3.5.3.1	arginase [EC:3.5.3.1]
	K01491	folD	methylenetetrahydrofolate dehydrogenase (NADP+) / methenyltetrahydrofolate cyclohydrolase [EC:1.5.1.5 3.5.4.9]
	K01495	GCH1	GTP cyclohydrolase IA [EC:3.5.4.16]
	K01496	hisI	phosphoribosyl-AMP cyclohydrolase [EC:3.5.4.19]
	K01497	ribA	GTP cyclohydrolase II [EC:3.5.4.25]
	K01520	dut	dUTP pyrophosphatase [EC:3.6.1.23]
	K01523	hisE	phosphoribosyl-ATP pyrophosphohydrolase [EC:3.6.1.31]
	K01560	E3.8.1.2	2-haloacid dehalogenase [EC:3.8.1.2]
	K01578	MLYCD	malonyl-CoA decarboxylase [EC:4.1.1.9]
	K01581	E4.1.1.17	ornithine decarboxylase [EC:4.1.1.17]
	K01586	lysA	diaminopimelate decarboxylase [EC:4.1.1.20]
	K01588	purE	5-(carboxyamino)imidazole ribonucleotide mutase [EC:5.4.99.18]
	K01589	purK	5-(carboxyamino)imidazole ribonucleotide synthase [EC:6.3.4.18]
	K01591	pyrF	orotidine-5'-phosphate decarboxylase [EC:4.1.1.23]
	K01599	hemE	uroporphyrinogen decarboxylase [EC:4.1.1.37]
	K01609	trpC	indole-3-glycerol phosphate synthase [EC:4.1.1.48]
	K01613	psd	phosphatidylserine decarboxylase [EC:4.1.1.65]
	K01626	E2.5.1.54	3-deoxy-7-phosphoheptulonate synthase [EC:2.5.1.54]
	K01627	kdsA	2-dehydro-3-deoxyphosphooctonate aldolase (KDO 8-P synthase) [EC:2.5.1.55]
	K01633	folB	7,8-dihydroneopterin aldolase/epimerase/oxygenase [EC:4.1.2.25 5.1.99.8 1.13.11.81]
	K01638	aceB	malate synthase [EC:2.3.3.9]
	K01640	E4.1.3.4	hydroxymethylglutaryl-CoA lyase [EC:4.1.3.4]
	K01647	CS	citrate synthase [EC:2.3.3.1]
	K01649	leuA	2-isopropylmalate synthase [EC:2.3.3.13]
	K01652	E2.2.1.6L	acetolactate synthase I/II/III large subunit [EC:2.2.1.6]
	K01653	E2.2.1.6S	acetolactate synthase I/III small subunit [EC:2.2.1.6]
	K01657	trpE	anthranilate synthase component I [EC:4.1.3.27]
	K01658	trpG	anthranilate synthase component II [EC:4.1.3.27]
	K01662	dxs	1-deoxy-D-xylulose-5-phosphate synthase [EC:2.2.1.7]
	K01676	E4.2.1.2A	fumarate hydratase, class I [EC:4.2.1.2]
	K01679	E4.2.1.2B	fumarate hydratase, class II [EC:4.2.1.2]
	K01681	ACO	aconitate hydratase [EC:4.2.1.3]
	K01687	ilvD	dihydroxy-acid dehydratase [EC:4.2.1.9]
	K01689	ENO	enolase [EC:4.2.1.11]
	K01692	paaF	enoyl-CoA hydratase [EC:4.2.1.17]
	K01693	hisB	imidazoleglycerol-phosphate dehydratase [EC:4.2.1.19]
	K01695	trpA	tryptophan synthase alpha chain [EC:4.2.1.20]
	K01696	trpB	tryptophan synthase beta chain [EC:4.2.1.20]
	K01698	hemB	porphobilinogen synthase [EC:4.2.1.24]
	K01703	leuC	3-isopropylmalate/(R)-2-methylmalate dehydratase large subunit [EC:4.2.1.33 4.2.1.35]
	K01704	leuD	3-isopropylmalate/(R)-2-methylmalate dehydratase small subunit [EC:4.2.1.33 4.2.1.35]
	K01714	dapA	4-hydroxy-tetrahydrodipicolinate synthase [EC:4.3.3.7]
	K01719	hemD	uroporphyrinogen-III synthase [EC:4.2.1.75]
	K01733	thrC	threonine synthase [EC:4.2.3.1]
	K01735	aroB	3-dehydroquinate synthase [EC:4.2.3.4]
	K01736	aroC	chorismate synthase [EC:4.2.3.5]
	K01738	cysK	cysteine synthase A [EC:2.5.1.47]
	K01740	metY	O-acetylhomoserine (thiol)-lyase [EC:2.5.1.49]
	K01749	hemC	hydroxymethylbilane synthase [EC:2.5.1.61]
	K01755	argH	argininosuccinate lyase [EC:4.3.2.1]
	K01756	purB	adenylosuccinate lyase [EC:4.3.2.2]
	K01760	metC	cystathionine beta-lyase [EC:4.4.1.8]
	K01772	hemH	protoporphyrin/coproporphyrin ferrochelatase [EC:4.99.1.1 4.99.1.9]
	K01775	alr	alanine racemase [EC:5.1.1.1]
	K01778	dapF	diaminopimelate epimerase [EC:5.1.1.7]
	K01783	rpe	ribulose-phosphate 3-epimerase [EC:5.1.3.1]
	K01791	wecB	UDP-N-acetylglucosamine 2-epimerase (non-hydrolysing) [EC:5.1.3.14]
	K01803	TPI	triosephosphate isomerase (TIM) [EC:5.3.1.1]
	K01808	rpiB	ribose 5-phosphate isomerase B [EC:5.3.1.6]
	K01814	hisA	phosphoribosylformimino-5-aminoimidazole carboxamide ribotide isomerase [EC:5.3.1.16]
	K01817	trpF	phosphoribosylanthranilate isomerase [EC:5.3.1.24]
	K01840	manB	phosphomannomutase [EC:5.4.2.8]
	K01847	MUT	methylmalonyl-CoA mutase [EC:5.4.99.2]
	K01885	EARS	glutamyl-tRNA synthetase [EC:6.1.1.17]
	K01895	ACSS	acetyl-CoA synthetase [EC:6.2.1.1]
	K01897	ACSL	long-chain acyl-CoA synthetase [EC:6.2.1.3]
	K01902	sucD	succinyl-CoA synthetase alpha subunit [EC:6.2.1.5]
	K01903	sucC	succinyl-CoA synthetase beta subunit [EC:6.2.1.5]
	K01908	prpE	propionyl-CoA synthetase [EC:6.2.1.17]
	K01915	glnA	glutamine synthetase [EC:6.3.1.2]
	K01916	nadE	NAD+ synthase [EC:6.3.1.5]
	K01918	panC	pantoate--beta-alanine ligase [EC:6.3.2.1]
	K01919	gshA	glutamate--cysteine ligase [EC:6.3.2.2]
	K01920	gshB	glutathione synthase [EC:6.3.2.3]
	K01921	ddl	D-alanine-D-alanine ligase [EC:6.3.2.4]
	K01923	purC	phosphoribosylaminoimidazole-succinocarboxamide synthase [EC:6.3.2.6]
	K01924	murC	UDP-N-acetylmuramate--alanine ligase [EC:6.3.2.8]
	K01925	murD	UDP-N-acetylmuramoylalanine--D-glutamate ligase [EC:6.3.2.9]
	K01929	murF	UDP-N-acetylmuramoyl-tripeptide--D-alanyl-D-alanine ligase [EC:6.3.2.10]
	K01933	purM	phosphoribosylformylglycinamidine cyclo-ligase [EC:6.3.3.1]
	K01934	MTHFS	5-formyltetrahydrofolate cyclo-ligase [EC:6.3.3.2]
	K01937	pyrG	CTP synthase [EC:6.3.4.2]
	K01939	purA	adenylosuccinate synthase [EC:6.3.4.4]
	K01940	argG	argininosuccinate synthase [EC:6.3.4.5]
	K01945	purD	phosphoribosylamine---glycine ligase [EC:6.3.4.13]
	K01951	guaA	GMP synthase (glutamine-hydrolysing) [EC:6.3.5.2]
	K01952	purL	phosphoribosylformylglycinamidine synthase [EC:6.3.5.3]
	K01953	asnB	asparagine synthase (glutamine-hydrolysing) [EC:6.3.5.4]
	K01955	carB	carbamoyl-phosphate synthase large subunit [EC:6.3.5.5]
	K01956	carA	carbamoyl-phosphate synthase small subunit [EC:6.3.5.5]
	K01961	accC	acetyl-CoA carboxylase, biotin carboxylase subunit [EC:6.4.1.2 6.3.4.14]
	K01962	accA	acetyl-CoA carboxylase carboxyl transferase subunit alpha [EC:6.4.1.2]
	K01963	accD	acetyl-CoA carboxylase carboxyl transferase subunit beta [EC:6.4.1.2]
	K01965	PCCA	propionyl-CoA carboxylase alpha chain [EC:6.4.1.3]
	K01966	PCCB	propionyl-CoA carboxylase beta chain [EC:6.4.1.3]
	K01969	E6.4.1.4B	3-methylcrotonyl-CoA carboxylase beta subunit [EC:6.4.1.4]
	K02108	ATPF0A	F-type H+-transporting ATPase subunit a
	K02109	ATPF0B	F-type H+-transporting ATPase subunit b
	K02110	ATPF0C	F-type H+-transporting ATPase subunit c
	K02111	ATPF1A	F-type H+-transporting ATPase subunit alpha [EC:3.6.3.14]
	K02112	ATPF1B	F-type H+-transporting ATPase subunit beta [EC:3.6.3.14]
	K02113	ATPF1D	F-type H+-transporting ATPase subunit delta
	K02114	ATPF1E	F-type H+-transporting ATPase subunit epsilon
	K02115	ATPF1G	F-type H+-transporting ATPase subunit gamma
	K02160	accB	acetyl-CoA carboxylase biotin carboxyl carrier protein
	K02188	cbiD	cobalt-precorrin-5B (C1)-methyltransferase [EC:2.1.1.195]
	K02204	thrB2	homoserine kinase type II [EC:2.7.1.39]
	K02224	cobB-cbiA	cobyrinic acid a,c-diamide synthase [EC:6.3.5.9 6.3.5.11]
	K02225	cobC1	cobalamin biosynthetic protein CobC
	K02227	cbiB	adenosylcobinamide-phosphate synthase [EC:6.3.1.10]
	K02230	cobN	cobaltochelatase CobN [EC:6.6.1.2]
	K02231	cobP	adenosylcobinamide kinase / adenosylcobinamide-phosphate guanylyltransferase [EC:2.7.1.156 2.7.7.62]
	K02232	cobQ	adenosylcobyric acid synthase [EC:6.3.5.10]
	K02233	E2.7.8.26	adenosylcobinamide-GDP ribazoletransferase [EC:2.7.8.26]
	K02258	COX11	cytochrome c oxidase assembly protein subunit 11
	K02259	COX15	cytochrome c oxidase assembly protein subunit 15
	K02274	coxA	cytochrome c oxidase subunit I [EC:1.9.3.1]
	K02275	coxB	cytochrome c oxidase subunit II [EC:1.9.3.1]
	K02276	coxC	cytochrome c oxidase subunit III [EC:1.9.3.1]
	K02291	crtB	15-cis-phytoene/all-trans-phytoene synthase [EC:2.5.1.32 2.5.1.99]
	K02301	cyoE	protoheme IX farnesyltransferase [EC:2.5.1.-]
	K02302	cysG	uroporphyrin-III C-methyltransferase / precorrin-2 dehydrogenase / sirohydrochlorin ferrochelatase [EC:2.1.1.107 1.3.1.76 4.99.1.4]
	K02335	DPO1	DNA polymerase I [EC:2.7.7.7]
	K02337	DPO3A1	DNA polymerase III subunit alpha [EC:2.7.7.7]
	K02338	DPO3B	DNA polymerase III subunit beta [EC:2.7.7.7]
	K02339	DPO3C	DNA polymerase III subunit chi [EC:2.7.7.7]
	K02340	DPO3D1	DNA polymerase III subunit delta [EC:2.7.7.7]
	K02341	DPO3D2	DNA polymerase III subunit delta' [EC:2.7.7.7]
	K02342	DPO3E	DNA polymerase III subunit epsilon [EC:2.7.7.7]
	K02343	DPO3G	DNA polymerase III subunit gamma/tau [EC:2.7.7.7]
	K02372	fabZ	3-hydroxyacyl-[acyl-carrier-protein] dehydratase [EC:4.2.1.59]
	K02433	gatA	aspartyl-tRNA(Asn)/glutamyl-tRNA(Gln) amidotransferase subunit A [EC:6.3.5.6 6.3.5.7]
	K02434	gatB	aspartyl-tRNA(Asn)/glutamyl-tRNA(Gln) amidotransferase subunit B [EC:6.3.5.6 6.3.5.7]
	K02435	gatC	aspartyl-tRNA(Asn)/glutamyl-tRNA(Gln) amidotransferase subunit C [EC:6.3.5.6 6.3.5.7]
	K02437	gcvH	glycine cleavage system H protein
	K02446	glpX	fructose-1,6-bisphosphatase II [EC:3.1.3.11]
	K02492	hemA	glutamyl-tRNA reductase [EC:1.2.1.70]
	K02495	hemN	oxygen-independent coproporphyrinogen III oxidase [EC:1.3.98.3]
	K02500	hisF	cyclase [EC:4.1.3.-]
	K02501	hisH	glutamine amidotransferase [EC:2.4.2.-]
	K02502	hisZ	ATP phosphoribosyltransferase regulatory subunit
	K02517	lpxL	Kdo2-lipid IVA lauroyltransferase [EC:2.3.1.241]
	K02527	kdtA	3-deoxy-D-manno-octulosonic-acid transferase [EC:2.4.99.12 2.4.99.13 2.4.99.14 2.4.99.15]
	K02535	lpxC	UDP-3-O-[3-hydroxymyristoyl] N-acetylglucosamine deacetylase [EC:3.5.1.108]
	K02536	lpxD	UDP-3-O-[3-hydroxymyristoyl] glucosamine N-acyltransferase [EC:2.3.1.191]
	K02563	murG	UDP-N-acetylglucosamine--N-acetylmuramyl-(pentapeptide) pyrophosphoryl-undecaprenol N-acetylglucosamine transferase [EC:2.4.1.227]
	K02793	PTS-Man-EIIA	PTS system, mannose-specific IIA component [EC:2.7.1.191]
	K03040	rpoA	DNA-directed RNA polymerase subunit alpha [EC:2.7.7.6]
	K03043	rpoB	DNA-directed RNA polymerase subunit beta [EC:2.7.7.6]
	K03046	rpoC	DNA-directed RNA polymerase subunit beta' [EC:2.7.7.6]
	K03060	rpoZ	DNA-directed RNA polymerase subunit omega [EC:2.7.7.6]
	K03147	thiC	phosphomethylpyrimidine synthase [EC:4.1.99.17]
	K03149	thiG	thiazole synthase [EC:2.8.1.10]
	K03179	ubiA	4-hydroxybenzoate polyprenyltransferase [EC:2.5.1.39]
	K03182	ubiD	4-hydroxy-3-polyprenylbenzoate decarboxylase [EC:4.1.1.98]
	K03183	ubiE	demethylmenaquinone methyltransferase / 2-methoxy-6-polyprenyl-1,4-benzoquinol methylase [EC:2.1.1.163 2.1.1.201]
	K03185	ubiH	2-octaprenyl-6-methoxyphenol hydroxylase [EC:1.14.13.-]
	K03186	ubiX	flavin prenyltransferase [EC:2.5.1.129]
	K03271	gmhA	D-sedoheptulose 7-phosphate isomerase [EC:5.3.1.28]
	K03272	gmhC	D-beta-D-heptose 7-phosphate kinase / D-beta-D-heptose 1-phosphate adenosyltransferase [EC:2.7.1.167 2.7.7.70]
	K03273	gmhB	D-glycero-D-manno-heptose 1,7-bisphosphate phosphatase [EC:3.1.3.82 3.1.3.83]
	K03274	gmhD	ADP-L-glycero-D-manno-heptose 6-epimerase [EC:5.1.3.20]
	K03394	cobI-cbiL	precorrin-2/cobalt-factor-2 C20-methyltransferase [EC:2.1.1.130 2.1.1.151]
	K03426	E3.6.1.22	NAD+ diphosphatase [EC:3.6.1.22]
	K03431	glmM	phosphoglucosamine mutase [EC:5.4.2.10]
	K03474	pdxJ	pyridoxine 5-phosphate synthase [EC:2.6.99.2]
	K03524	birA	BirA family transcriptional regulator, biotin operon repressor / biotin---[acetyl-CoA-carboxylase] ligase [EC:6.3.4.15]
	K03525	coaX	type III pantothenate kinase [EC:2.7.1.33]
	K03526	gcpE	(E)-4-hydroxy-3-methylbut-2-enyl-diphosphate synthase [EC:1.17.7.1 1.17.7.3]
	K03527	ispH	4-hydroxy-3-methylbut-2-en-1-yl diphosphate reductase [EC:1.17.7.4]
	K03621	plsX	glycerol-3-phosphate acyltransferase PlsX [EC:2.3.1.15]
	K03635	MOCS2B	molybdopterin synthase catalytic subunit [EC:2.8.1.12]
	K03637	moaC	cyclic pyranopterin monophosphate synthase [EC:4.6.1.17]
	K03639	moaA	GTP 3',8-cyclase [EC:4.1.99.22]
	K03644	lipA	lipoyl synthase [EC:2.8.1.8]
	K03750	moeA	molybdopterin molybdotransferase [EC:2.10.1.1]
	K03752	mobA	molybdenum cofactor guanylyltransferase [EC:2.7.7.77]
	K03782	katG	catalase-peroxidase [EC:1.11.1.21]
	K03786	aroQ	3-dehydroquinate dehydratase II [EC:4.2.1.10]
	K03787	surE	5'-nucleotidase [EC:3.1.3.5]
	K03795	cbiX	sirohydrochlorin cobaltochelatase [EC:4.99.1.3]
	K03801	lipB	lipoyl(octanoyl) transferase [EC:2.3.1.181]
	K03841	FBP	fructose-1,6-bisphosphatase I [EC:3.1.3.11]
	K04042	glmU	bifunctional UDP-N-acetylglucosamine pyrophosphorylase / Glucosamine-1-phosphate N-acetyltransferase [EC:2.7.7.23 2.3.1.157]
	K04487	iscS	cysteine desulfurase [EC:2.8.1.7]
	K04518	pheA2	prephenate dehydratase [EC:4.2.1.51]
	K04719	bluB	5,6-dimethylbenzimidazole synthase [EC:1.13.11.79]
	K04765	mazG	nucleoside triphosphate diphosphatase [EC:3.6.1.9]
	K05366	mrcA	penicillin-binding protein 1A [EC:2.4.1.129 3.4.16.4]
	K05606	MCEE	methylmalonyl-CoA/ethylmalonyl-CoA epimerase [EC:5.1.99.1]
	K05895	cobK-cbiJ	precorrin-6A/cobalt-precorrin-6A reductase [EC:1.3.1.54 1.3.1.106]
	K05936	cobM	precorrin-4/cobalt-precorrin-4 C11-methyltransferase [EC:2.1.1.133 2.1.1.271]
	K06041	kdsD	arabinose-5-phosphate isomerase [EC:5.3.1.13]
	K06042	cobH-cbiC	precorrin-8X/cobalt-precorrin-8 methylmutase [EC:5.4.99.61 5.4.99.60]
	K06134	COQ7	ubiquinone biosynthesis monooxygenase Coq7 [EC:1.14.13.-]
	K06920	queC	7-cyano-7-deazaguanine synthase [EC:6.3.4.20]
	K07102	amgK	anomeric MurNAc/GlcNAc kinase [EC:2.7.1.-]
	K07258	dacC	serine-type D-Ala-D-Ala carboxypeptidase (penicillin-binding protein 5/6) [EC:3.4.16.4]
	K07516	fadN	3-hydroxyacyl-CoA dehydrogenase [EC:1.1.1.35]
	K08591	plsY	glycerol-3-phosphate acyltransferase PlsY [EC:2.3.1.15]
	K08678	UXS1	UDP-glucuronate decarboxylase [EC:4.1.1.35]
	K08679	E5.1.3.6	UDP-glucuronate 4-epimerase [EC:5.1.3.6]
	K08738	CYC	cytochrome c
	K08744	CRLS	cardiolipin synthase (CMP-forming) [EC:2.7.8.41]
	K08963	mtnA	methylthioribose-1-phosphate isomerase [EC:5.3.1.23]
	K09019	rutE	3-hydroxypropanoate dehydrogenase [EC:1.1.1.-]
	K09457	queF	7-cyano-7-deazaguanine reductase [EC:1.7.1.13]
	K09458	fabF	3-oxoacyl-[acyl-carrier-protein] synthase II [EC:2.3.1.179]
	K09882	cobS	cobaltochelatase CobS [EC:6.6.1.2]
	K09883	cobT	cobaltochelatase CobT [EC:6.6.1.2]
	K09903	pyrH	uridylate kinase [EC:2.7.4.22]
	K10764	metZ	O-succinylhomoserine sulfhydrylase [EC:2.5.1.-]
	K11175	purN	phosphoribosylglycinamide formyltransferase 1 [EC:2.1.2.2]
	K11529	gck	glycerate 2-kinase [EC:2.7.1.165]
	K11717	sufS	cysteine desulfurase / selenocysteine lyase [EC:2.8.1.7 4.4.1.16]
	K11752	ribD	diaminohydroxyphosphoribosylaminopyrimidine deaminase / 5-amino-6-(5-phosphoribosylamino)uracil reductase [EC:3.5.4.26 1.1.1.193]
	K11753	ribF	riboflavin kinase / FMN adenylyltransferase [EC:2.7.1.26 2.7.7.2]
	K11754	folC	dihydrofolate synthase / folylpolyglutamate synthase [EC:6.3.2.12 6.3.2.17]
	K12506	ispDF	2-C-methyl-D-erythritol 4-phosphate cytidylyltransferase / 2-C-methyl-D-erythritol 2,4-cyclodiphosphate synthase [EC:2.7.7.60 4.6.1.12]
	K13038	coaBC	phosphopantothenoylcysteine decarboxylase / phosphopantothenate---cysteine ligase [EC:4.1.1.36 6.3.2.5]
	K13541	cbiGH-cobJ	cobalt-precorrin 5A hydrolase / precorrin-3B C17-methyltransferase [EC:3.7.1.12 2.1.1.131]
	K13766	liuC	methylglutaconyl-CoA hydratase [EC:4.2.1.18]
	K13821	putA	RHH-type transcriptional regulator, proline utilization regulon repressor / proline dehydrogenase / delta 1-pyrroline-5-carboxylate dehydrogenase [EC:1.5.5.2 1.2.1.88]
	K14652	ribBA	3,4-dihydroxy 2-butanone 4-phosphate synthase / GTP cyclohydrolase II [EC:4.1.99.12 3.5.4.25]
	K15371	GDH2	glutamate dehydrogenase [EC:1.4.1.2]
	K15633	gpmI	2,3-bisphosphoglycerate-independent phosphoglycerate mutase [EC:5.4.2.12]
	K16011	algA	mannose-1-phosphate guanylyltransferase / mannose-6-phosphate isomerase [EC:2.7.7.13 5.3.1.8]
	K16066	ydfG	3-hydroxy acid dehydrogenase / malonic semialdehyde reductase [EC:1.1.1.381 1.1.1.-]
	K16165	nagK	fumarylpyruvate hydrolase [EC:3.7.1.20]
	K16871	POP2	4-aminobutyrate---pyruvate transaminase [EC:2.6.1.96]
	K17103	CHO1	CDP-diacylglycerol---serine O-phosphatidyltransferase [EC:2.7.8.8]
	K17226	soxY	sulfur-oxidizing protein SoxY
	K17227	soxZ	sulfur-oxidizing protein SoxZ
	K19221	cobA	cob(I)alamin adenosyltransferase [EC:2.5.1.17]
	K19745	acuI	acrylyl-CoA reductase (NADPH) [EC:1.3.1.-]
ko01110 Biosynthesis of secondary metabolites (179)
	K00003	E1.1.1.3	homoserine dehydrogenase [EC:1.1.1.3]
	K00013	hisD	histidinol dehydrogenase [EC:1.1.1.23]
	K00014	aroE	shikimate dehydrogenase [EC:1.1.1.25]
	K00024	mdh	malate dehydrogenase [EC:1.1.1.37]
	K00031	IDH1	isocitrate dehydrogenase [EC:1.1.1.42]
	K00052	leuB	3-isopropylmalate dehydrogenase [EC:1.1.1.85]
	K00053	ilvC	ketol-acid reductoisomerase [EC:1.1.1.86]
	K00057	gpsA	glycerol-3-phosphate dehydrogenase (NAD(P)+) [EC:1.1.1.94]
	K00077	panE	2-dehydropantoate 2-reductase [EC:1.1.1.169]
	K00088	IMPDH	IMP dehydrogenase [EC:1.1.1.205]
	K00099	dxr	1-deoxy-D-xylulose-5-phosphate reductoisomerase [EC:1.1.1.267]
	K00133	asd	aspartate-semialdehyde dehydrogenase [EC:1.2.1.11]
	K00134	GAPDH	glyceraldehyde 3-phosphate dehydrogenase [EC:1.2.1.12]
	K00145	argC	N-acetyl-gamma-glutamyl-phosphate reductase [EC:1.2.1.38]
	K00147	proA	glutamate-5-semialdehyde dehydrogenase [EC:1.2.1.41]
	K00161	PDHA	pyruvate dehydrogenase E1 component alpha subunit [EC:1.2.4.1]
	K00162	PDHB	pyruvate dehydrogenase E1 component beta subunit [EC:1.2.4.1]
	K00164	OGDH	2-oxoglutarate dehydrogenase E1 component [EC:1.2.4.2]
	K00215	dapB	4-hydroxy-tetrahydrodipicolinate reductase [EC:1.17.1.8]
	K00220	tyrC	cyclohexadieny/prephenate dehydrogenase [EC:1.3.1.43 1.3.1.12]
	K00239	sdhA	succinate dehydrogenase / fumarate reductase, flavoprotein subunit [EC:1.3.5.1 1.3.5.4]
	K00240	sdhB	succinate dehydrogenase / fumarate reductase, iron-sulfur subunit [EC:1.3.5.1 1.3.5.4]
	K00241	sdhC	succinate dehydrogenase / fumarate reductase, cytochrome b subunit
	K00242	sdhD	succinate dehydrogenase / fumarate reductase, membrane anchor subunit
	K00265	gltB	glutamate synthase (NADPH/NADH) large chain [EC:1.4.1.13 1.4.1.14]
	K00266	gltD	glutamate synthase (NADPH/NADH) small chain [EC:1.4.1.13 1.4.1.14]
	K00282	gcvPA	glycine dehydrogenase subunit 1 [EC:1.4.4.2]
	K00283	gcvPB	glycine dehydrogenase subunit 2 [EC:1.4.4.2]
	K00286	proC	pyrroline-5-carboxylate reductase [EC:1.5.1.2]
	K00382	DLD	dihydrolipoamide dehydrogenase [EC:1.8.1.4]
	K00548	metH	5-methyltetrahydrofolate--homocysteine methyltransferase [EC:2.1.1.13]
	K00568	ubiG	2-polyprenyl-6-hydroxyphenyl methylase / 3-demethylubiquinone-9 3-methyltransferase [EC:2.1.1.222 2.1.1.64]
	K00600	glyA	glycine hydroxymethyltransferase [EC:2.1.2.1]
	K00602	purH	phosphoribosylaminoimidazolecarboxamide formyltransferase / IMP cyclohydrolase [EC:2.1.2.3 3.5.4.10]
	K00605	gcvT	aminomethyltransferase [EC:2.1.2.10]
	K00606	panB	3-methyl-2-oxobutanoate hydroxymethyltransferase [EC:2.1.2.11]
	K00611	OTC	ornithine carbamoyltransferase [EC:2.1.3.3]
	K00615	E2.2.1.1	transketolase [EC:2.2.1.1]
	K00616	E2.2.1.2	transaldolase [EC:2.2.1.2]
	K00620	argJ	glutamate N-acetyltransferase / amino-acid N-acetyltransferase [EC:2.3.1.35 2.3.1.1]
	K00626	E2.3.1.9	acetyl-CoA C-acetyltransferase [EC:2.3.1.9]
	K00627	DLAT	pyruvate dehydrogenase E2 component (dihydrolipoamide acetyltransferase) [EC:2.3.1.12]
	K00640	cysE	serine O-acetyltransferase [EC:2.3.1.30]
	K00655	plsC	1-acyl-sn-glycerol-3-phosphate acyltransferase [EC:2.3.1.51]
	K00658	DLST	2-oxoglutarate dehydrogenase E2 component (dihydrolipoamide succinyltransferase) [EC:2.3.1.61]
	K00700	GBE1	1,4-alpha-glucan branching enzyme [EC:2.4.1.18]
	K00764	purF	amidophosphoribosyltransferase [EC:2.4.2.14]
	K00765	hisG	ATP phosphoribosyltransferase [EC:2.4.2.17]
	K00766	trpD	anthranilate phosphoribosyltransferase [EC:2.4.2.18]
	K00769	gpt	xanthine phosphoribosyltransferase [EC:2.4.2.22]
	K00789	metK	S-adenosylmethionine synthetase [EC:2.5.1.6]
	K00791	miaA	tRNA dimethylallyltransferase [EC:2.5.1.75]
	K00793	ribE	riboflavin synthase [EC:2.5.1.9]
	K00794	ribH	6,7-dimethyl-8-ribityllumazine synthase [EC:2.5.1.78]
	K00795	ispA	farnesyl diphosphate synthase [EC:2.5.1.1 2.5.1.10]
	K00800	aroA	3-phosphoshikimate 1-carboxyvinyltransferase [EC:2.5.1.19]
	K00806	uppS	undecaprenyl diphosphate synthase [EC:2.5.1.31]
	K00808	hss	homospermidine synthase [EC:2.5.1.44]
	K00812	aspB	aspartate aminotransferase [EC:2.6.1.1]
	K00817	hisC	histidinol-phosphate aminotransferase [EC:2.6.1.9]
	K00821	argD	acetylornithine/N-succinyldiaminopimelate aminotransferase [EC:2.6.1.11 2.6.1.17]
	K00826	E2.6.1.42	branched-chain amino acid aminotransferase [EC:2.6.1.42]
	K00845	glk	glucokinase [EC:2.7.1.2]
	K00850	pfkA	6-phosphofructokinase 1 [EC:2.7.1.11]
	K00873	PK	pyruvate kinase [EC:2.7.1.40]
	K00891	E2.7.1.71	shikimate kinase [EC:2.7.1.71]
	K00919	ispE	4-diphosphocytidyl-2-C-methyl-D-erythritol kinase [EC:2.7.1.148]
	K00927	PGK	phosphoglycerate kinase [EC:2.7.2.3]
	K00928	lysC	aspartate kinase [EC:2.7.2.4]
	K00930	argB	acetylglutamate kinase [EC:2.7.2.8]
	K00939	adk	adenylate kinase [EC:2.7.4.3]
	K00940	ndk	nucleoside-diphosphate kinase [EC:2.7.4.6]
	K00948	PRPS	ribose-phosphate pyrophosphokinase [EC:2.7.6.1]
	K00981	E2.7.7.41	phosphatidate cytidylyltransferase [EC:2.7.7.41]
	K01075	E3.1.2.23	4-hydroxybenzoyl-CoA thioesterase [EC:3.1.2.23]
	K01091	gph	phosphoglycolate phosphatase [EC:3.1.3.18]
	K01438	argE	acetylornithine deacetylase [EC:3.5.1.16]
	K01476	E3.5.3.1	arginase [EC:3.5.3.1]
	K01496	hisI	phosphoribosyl-AMP cyclohydrolase [EC:3.5.4.19]
	K01497	ribA	GTP cyclohydrolase II [EC:3.5.4.25]
	K01523	hisE	phosphoribosyl-ATP pyrophosphohydrolase [EC:3.6.1.31]
	K01581	E4.1.1.17	ornithine decarboxylase [EC:4.1.1.17]
	K01586	lysA	diaminopimelate decarboxylase [EC:4.1.1.20]
	K01588	purE	5-(carboxyamino)imidazole ribonucleotide mutase [EC:5.4.99.18]
	K01589	purK	5-(carboxyamino)imidazole ribonucleotide synthase [EC:6.3.4.18]
	K01599	hemE	uroporphyrinogen decarboxylase [EC:4.1.1.37]
	K01609	trpC	indole-3-glycerol phosphate synthase [EC:4.1.1.48]
	K01613	psd	phosphatidylserine decarboxylase [EC:4.1.1.65]
	K01626	E2.5.1.54	3-deoxy-7-phosphoheptulonate synthase [EC:2.5.1.54]
	K01638	aceB	malate synthase [EC:2.3.3.9]
	K01647	CS	citrate synthase [EC:2.3.3.1]
	K01649	leuA	2-isopropylmalate synthase [EC:2.3.3.13]
	K01652	E2.2.1.6L	acetolactate synthase I/II/III large subunit [EC:2.2.1.6]
	K01653	E2.2.1.6S	acetolactate synthase I/III small subunit [EC:2.2.1.6]
	K01657	trpE	anthranilate synthase component I [EC:4.1.3.27]
	K01658	trpG	anthranilate synthase component II [EC:4.1.3.27]
	K01662	dxs	1-deoxy-D-xylulose-5-phosphate synthase [EC:2.2.1.7]
	K01676	E4.2.1.2A	fumarate hydratase, class I [EC:4.2.1.2]
	K01679	E4.2.1.2B	fumarate hydratase, class II [EC:4.2.1.2]
	K01681	ACO	aconitate hydratase [EC:4.2.1.3]
	K01687	ilvD	dihydroxy-acid dehydratase [EC:4.2.1.9]
	K01689	ENO	enolase [EC:4.2.1.11]
	K01692	paaF	enoyl-CoA hydratase [EC:4.2.1.17]
	K01693	hisB	imidazoleglycerol-phosphate dehydratase [EC:4.2.1.19]
	K01695	trpA	tryptophan synthase alpha chain [EC:4.2.1.20]
	K01696	trpB	tryptophan synthase beta chain [EC:4.2.1.20]
	K01698	hemB	porphobilinogen synthase [EC:4.2.1.24]
	K01703	leuC	3-isopropylmalate/(R)-2-methylmalate dehydratase large subunit [EC:4.2.1.33 4.2.1.35]
	K01704	leuD	3-isopropylmalate/(R)-2-methylmalate dehydratase small subunit [EC:4.2.1.33 4.2.1.35]
	K01714	dapA	4-hydroxy-tetrahydrodipicolinate synthase [EC:4.3.3.7]
	K01719	hemD	uroporphyrinogen-III synthase [EC:4.2.1.75]
	K01733	thrC	threonine synthase [EC:4.2.3.1]
	K01735	aroB	3-dehydroquinate synthase [EC:4.2.3.4]
	K01736	aroC	chorismate synthase [EC:4.2.3.5]
	K01738	cysK	cysteine synthase A [EC:2.5.1.47]
	K01749	hemC	hydroxymethylbilane synthase [EC:2.5.1.61]
	K01755	argH	argininosuccinate lyase [EC:4.3.2.1]
	K01756	purB	adenylosuccinate lyase [EC:4.3.2.2]
	K01760	metC	cystathionine beta-lyase [EC:4.4.1.8]
	K01772	hemH	protoporphyrin/coproporphyrin ferrochelatase [EC:4.99.1.1 4.99.1.9]
	K01778	dapF	diaminopimelate epimerase [EC:5.1.1.7]
	K01783	rpe	ribulose-phosphate 3-epimerase [EC:5.1.3.1]
	K01803	TPI	triosephosphate isomerase (TIM) [EC:5.3.1.1]
	K01808	rpiB	ribose 5-phosphate isomerase B [EC:5.3.1.6]
	K01814	hisA	phosphoribosylformimino-5-aminoimidazole carboxamide ribotide isomerase [EC:5.3.1.16]
	K01817	trpF	phosphoribosylanthranilate isomerase [EC:5.3.1.24]
	K01840	manB	phosphomannomutase [EC:5.4.2.8]
	K01885	EARS	glutamyl-tRNA synthetase [EC:6.1.1.17]
	K01895	ACSS	acetyl-CoA synthetase [EC:6.2.1.1]
	K01902	sucD	succinyl-CoA synthetase alpha subunit [EC:6.2.1.5]
	K01903	sucC	succinyl-CoA synthetase beta subunit [EC:6.2.1.5]
	K01918	panC	pantoate--beta-alanine ligase [EC:6.3.2.1]
	K01923	purC	phosphoribosylaminoimidazole-succinocarboxamide synthase [EC:6.3.2.6]
	K01933	purM	phosphoribosylformylglycinamidine cyclo-ligase [EC:6.3.3.1]
	K01940	argG	argininosuccinate synthase [EC:6.3.4.5]
	K01945	purD	phosphoribosylamine---glycine ligase [EC:6.3.4.13]
	K01952	purL	phosphoribosylformylglycinamidine synthase [EC:6.3.5.3]
	K01953	asnB	asparagine synthase (glutamine-hydrolysing) [EC:6.3.5.4]
	K01961	accC	acetyl-CoA carboxylase, biotin carboxylase subunit [EC:6.4.1.2 6.3.4.14]
	K01962	accA	acetyl-CoA carboxylase carboxyl transferase subunit alpha [EC:6.4.1.2]
	K01963	accD	acetyl-CoA carboxylase carboxyl transferase subunit beta [EC:6.4.1.2]
	K02160	accB	acetyl-CoA carboxylase biotin carboxyl carrier protein
	K02204	thrB2	homoserine kinase type II [EC:2.7.1.39]
	K02259	COX15	cytochrome c oxidase assembly protein subunit 15
	K02291	crtB	15-cis-phytoene/all-trans-phytoene synthase [EC:2.5.1.32 2.5.1.99]
	K02301	cyoE	protoheme IX farnesyltransferase [EC:2.5.1.-]
	K02302	cysG	uroporphyrin-III C-methyltransferase / precorrin-2 dehydrogenase / sirohydrochlorin ferrochelatase [EC:2.1.1.107 1.3.1.76 4.99.1.4]
	K02437	gcvH	glycine cleavage system H protein
	K02446	glpX	fructose-1,6-bisphosphatase II [EC:3.1.3.11]
	K02492	hemA	glutamyl-tRNA reductase [EC:1.2.1.70]
	K02495	hemN	oxygen-independent coproporphyrinogen III oxidase [EC:1.3.98.3]
	K02500	hisF	cyclase [EC:4.1.3.-]
	K02501	hisH	glutamine amidotransferase [EC:2.4.2.-]
	K02502	hisZ	ATP phosphoribosyltransferase regulatory subunit
	K02523	ispB	octaprenyl-diphosphate synthase [EC:2.5.1.90]
	K03179	ubiA	4-hydroxybenzoate polyprenyltransferase [EC:2.5.1.39]
	K03182	ubiD	4-hydroxy-3-polyprenylbenzoate decarboxylase [EC:4.1.1.98]
	K03183	ubiE	demethylmenaquinone methyltransferase / 2-methoxy-6-polyprenyl-1,4-benzoquinol methylase [EC:2.1.1.163 2.1.1.201]
	K03185	ubiH	2-octaprenyl-6-methoxyphenol hydroxylase [EC:1.14.13.-]
	K03186	ubiX	flavin prenyltransferase [EC:2.5.1.129]
	K03526	gcpE	(E)-4-hydroxy-3-methylbut-2-enyl-diphosphate synthase [EC:1.17.7.1 1.17.7.3]
	K03527	ispH	4-hydroxy-3-methylbut-2-en-1-yl diphosphate reductase [EC:1.17.7.4]
	K03621	plsX	glycerol-3-phosphate acyltransferase PlsX [EC:2.3.1.15]
	K03782	katG	catalase-peroxidase [EC:1.11.1.21]
	K03786	aroQ	3-dehydroquinate dehydratase II [EC:4.2.1.10]
	K03787	surE	5'-nucleotidase [EC:3.1.3.5]
	K03841	FBP	fructose-1,6-bisphosphatase I [EC:3.1.3.11]
	K04518	pheA2	prephenate dehydratase [EC:4.2.1.51]
	K06134	COQ7	ubiquinone biosynthesis monooxygenase Coq7 [EC:1.14.13.-]
	K08591	plsY	glycerol-3-phosphate acyltransferase PlsY [EC:2.3.1.15]
	K11175	purN	phosphoribosylglycinamide formyltransferase 1 [EC:2.1.2.2]
	K11752	ribD	diaminohydroxyphosphoribosylaminopyrimidine deaminase / 5-amino-6-(5-phosphoribosylamino)uracil reductase [EC:3.5.4.26 1.1.1.193]
	K11753	ribF	riboflavin kinase / FMN adenylyltransferase [EC:2.7.1.26 2.7.7.2]
	K12506	ispDF	2-C-methyl-D-erythritol 4-phosphate cytidylyltransferase / 2-C-methyl-D-erythritol 2,4-cyclodiphosphate synthase [EC:2.7.7.60 4.6.1.12]
	K13821	putA	RHH-type transcriptional regulator, proline utilization regulon repressor / proline dehydrogenase / delta 1-pyrroline-5-carboxylate dehydrogenase [EC:1.5.5.2 1.2.1.88]
	K14652	ribBA	3,4-dihydroxy 2-butanone 4-phosphate synthase / GTP cyclohydrolase II [EC:4.1.99.12 3.5.4.25]
	K15633	gpmI	2,3-bisphosphoglycerate-independent phosphoglycerate mutase [EC:5.4.2.12]
	K16011	algA	mannose-1-phosphate guanylyltransferase / mannose-6-phosphate isomerase [EC:2.7.7.13 5.3.1.8]
	K17103	CHO1	CDP-diacylglycerol---serine O-phosphatidyltransferase [EC:2.7.8.8]
ko01130 Biosynthesis of antibiotics (137)
	K00003	E1.1.1.3	homoserine dehydrogenase [EC:1.1.1.3]
	K00014	aroE	shikimate dehydrogenase [EC:1.1.1.25]
	K00024	mdh	malate dehydrogenase [EC:1.1.1.37]
	K00031	IDH1	isocitrate dehydrogenase [EC:1.1.1.42]
	K00053	ilvC	ketol-acid reductoisomerase [EC:1.1.1.86]
	K00058	serA	D-3-phosphoglycerate dehydrogenase / 2-oxoglutarate reductase [EC:1.1.1.95 1.1.1.399]
	K00059	fabG	3-oxoacyl-[acyl-carrier protein] reductase [EC:1.1.1.100]
	K00099	dxr	1-deoxy-D-xylulose-5-phosphate reductoisomerase [EC:1.1.1.267]
	K00133	asd	aspartate-semialdehyde dehydrogenase [EC:1.2.1.11]
	K00134	GAPDH	glyceraldehyde 3-phosphate dehydrogenase [EC:1.2.1.12]
	K00145	argC	N-acetyl-gamma-glutamyl-phosphate reductase [EC:1.2.1.38]
	K00147	proA	glutamate-5-semialdehyde dehydrogenase [EC:1.2.1.41]
	K00161	PDHA	pyruvate dehydrogenase E1 component alpha subunit [EC:1.2.4.1]
	K00162	PDHB	pyruvate dehydrogenase E1 component beta subunit [EC:1.2.4.1]
	K00164	OGDH	2-oxoglutarate dehydrogenase E1 component [EC:1.2.4.2]
	K00208	fabI	enoyl-[acyl-carrier protein] reductase I [EC:1.3.1.9 1.3.1.10]
	K00215	dapB	4-hydroxy-tetrahydrodipicolinate reductase [EC:1.17.1.8]
	K00239	sdhA	succinate dehydrogenase / fumarate reductase, flavoprotein subunit [EC:1.3.5.1 1.3.5.4]
	K00240	sdhB	succinate dehydrogenase / fumarate reductase, iron-sulfur subunit [EC:1.3.5.1 1.3.5.4]
	K00241	sdhC	succinate dehydrogenase / fumarate reductase, cytochrome b subunit
	K00242	sdhD	succinate dehydrogenase / fumarate reductase, membrane anchor subunit
	K00252	GCDH	glutaryl-CoA dehydrogenase [EC:1.3.8.6]
	K00265	gltB	glutamate synthase (NADPH/NADH) large chain [EC:1.4.1.13 1.4.1.14]
	K00266	gltD	glutamate synthase (NADPH/NADH) small chain [EC:1.4.1.13 1.4.1.14]
	K00282	gcvPA	glycine dehydrogenase subunit 1 [EC:1.4.4.2]
	K00283	gcvPB	glycine dehydrogenase subunit 2 [EC:1.4.4.2]
	K00286	proC	pyrroline-5-carboxylate reductase [EC:1.5.1.2]
	K00382	DLD	dihydrolipoamide dehydrogenase [EC:1.8.1.4]
	K00600	glyA	glycine hydroxymethyltransferase [EC:2.1.2.1]
	K00602	purH	phosphoribosylaminoimidazolecarboxamide formyltransferase / IMP cyclohydrolase [EC:2.1.2.3 3.5.4.10]
	K00605	gcvT	aminomethyltransferase [EC:2.1.2.10]
	K00611	OTC	ornithine carbamoyltransferase [EC:2.1.3.3]
	K00615	E2.2.1.1	transketolase [EC:2.2.1.1]
	K00616	E2.2.1.2	transaldolase [EC:2.2.1.2]
	K00620	argJ	glutamate N-acetyltransferase / amino-acid N-acetyltransferase [EC:2.3.1.35 2.3.1.1]
	K00626	E2.3.1.9	acetyl-CoA C-acetyltransferase [EC:2.3.1.9]
	K00627	DLAT	pyruvate dehydrogenase E2 component (dihydrolipoamide acetyltransferase) [EC:2.3.1.12]
	K00641	metX	homoserine O-acetyltransferase [EC:2.3.1.31]
	K00645	fabD	[acyl-carrier-protein] S-malonyltransferase [EC:2.3.1.39]
	K00658	DLST	2-oxoglutarate dehydrogenase E2 component (dihydrolipoamide succinyltransferase) [EC:2.3.1.61]
	K00764	purF	amidophosphoribosyltransferase [EC:2.4.2.14]
	K00766	trpD	anthranilate phosphoribosyltransferase [EC:2.4.2.18]
	K00795	ispA	farnesyl diphosphate synthase [EC:2.5.1.1 2.5.1.10]
	K00800	aroA	3-phosphoshikimate 1-carboxyvinyltransferase [EC:2.5.1.19]
	K00812	aspB	aspartate aminotransferase [EC:2.6.1.1]
	K00817	hisC	histidinol-phosphate aminotransferase [EC:2.6.1.9]
	K00820	glmS	glucosamine---fructose-6-phosphate aminotransferase (isomerizing) [EC:2.6.1.16]
	K00821	argD	acetylornithine/N-succinyldiaminopimelate aminotransferase [EC:2.6.1.11 2.6.1.17]
	K00826	E2.6.1.42	branched-chain amino acid aminotransferase [EC:2.6.1.42]
	K00831	serC	phosphoserine aminotransferase [EC:2.6.1.52]
	K00845	glk	glucokinase [EC:2.7.1.2]
	K00850	pfkA	6-phosphofructokinase 1 [EC:2.7.1.11]
	K00873	PK	pyruvate kinase [EC:2.7.1.40]
	K00891	E2.7.1.71	shikimate kinase [EC:2.7.1.71]
	K00919	ispE	4-diphosphocytidyl-2-C-methyl-D-erythritol kinase [EC:2.7.1.148]
	K00927	PGK	phosphoglycerate kinase [EC:2.7.2.3]
	K00928	lysC	aspartate kinase [EC:2.7.2.4]
	K00930	argB	acetylglutamate kinase [EC:2.7.2.8]
	K00931	proB	glutamate 5-kinase [EC:2.7.2.11]
	K00939	adk	adenylate kinase [EC:2.7.4.3]
	K00940	ndk	nucleoside-diphosphate kinase [EC:2.7.4.6]
	K00948	PRPS	ribose-phosphate pyrophosphokinase [EC:2.7.6.1]
	K00955	cysNC	bifunctional enzyme CysN/CysC [EC:2.7.7.4 2.7.1.25]
	K00957	cysD	sulfate adenylyltransferase subunit 2 [EC:2.7.7.4]
	K00963	UGP2	UTP--glucose-1-phosphate uridylyltransferase [EC:2.7.7.9]
	K00973	E2.7.7.24	glucose-1-phosphate thymidylyltransferase [EC:2.7.7.24]
	K01079	serB	phosphoserine phosphatase [EC:3.1.3.3]
	K01082	cysQ	3'(2'), 5'-bisphosphate nucleotidase [EC:3.1.3.7]
	K01091	gph	phosphoglycolate phosphatase [EC:3.1.3.18]
	K01434	E3.5.1.11	penicillin amidase [EC:3.5.1.11]
	K01438	argE	acetylornithine deacetylase [EC:3.5.1.16]
	K01476	E3.5.3.1	arginase [EC:3.5.3.1]
	K01581	E4.1.1.17	ornithine decarboxylase [EC:4.1.1.17]
	K01586	lysA	diaminopimelate decarboxylase [EC:4.1.1.20]
	K01588	purE	5-(carboxyamino)imidazole ribonucleotide mutase [EC:5.4.99.18]
	K01589	purK	5-(carboxyamino)imidazole ribonucleotide synthase [EC:6.3.4.18]
	K01609	trpC	indole-3-glycerol phosphate synthase [EC:4.1.1.48]
	K01626	E2.5.1.54	3-deoxy-7-phosphoheptulonate synthase [EC:2.5.1.54]
	K01647	CS	citrate synthase [EC:2.3.3.1]
	K01652	E2.2.1.6L	acetolactate synthase I/II/III large subunit [EC:2.2.1.6]
	K01653	E2.2.1.6S	acetolactate synthase I/III small subunit [EC:2.2.1.6]
	K01657	trpE	anthranilate synthase component I [EC:4.1.3.27]
	K01658	trpG	anthranilate synthase component II [EC:4.1.3.27]
	K01662	dxs	1-deoxy-D-xylulose-5-phosphate synthase [EC:2.2.1.7]
	K01676	E4.2.1.2A	fumarate hydratase, class I [EC:4.2.1.2]
	K01679	E4.2.1.2B	fumarate hydratase, class II [EC:4.2.1.2]
	K01681	ACO	aconitate hydratase [EC:4.2.1.3]
	K01687	ilvD	dihydroxy-acid dehydratase [EC:4.2.1.9]
	K01689	ENO	enolase [EC:4.2.1.11]
	K01692	paaF	enoyl-CoA hydratase [EC:4.2.1.17]
	K01695	trpA	tryptophan synthase alpha chain [EC:4.2.1.20]
	K01696	trpB	tryptophan synthase beta chain [EC:4.2.1.20]
	K01710	E4.2.1.46	dTDP-glucose 4,6-dehydratase [EC:4.2.1.46]
	K01714	dapA	4-hydroxy-tetrahydrodipicolinate synthase [EC:4.3.3.7]
	K01735	aroB	3-dehydroquinate synthase [EC:4.2.3.4]
	K01736	aroC	chorismate synthase [EC:4.2.3.5]
	K01738	cysK	cysteine synthase A [EC:2.5.1.47]
	K01755	argH	argininosuccinate lyase [EC:4.3.2.1]
	K01756	purB	adenylosuccinate lyase [EC:4.3.2.2]
	K01778	dapF	diaminopimelate epimerase [EC:5.1.1.7]
	K01783	rpe	ribulose-phosphate 3-epimerase [EC:5.1.3.1]
	K01790	rfbC	dTDP-4-dehydrorhamnose 3,5-epimerase [EC:5.1.3.13]
	K01803	TPI	triosephosphate isomerase (TIM) [EC:5.3.1.1]
	K01808	rpiB	ribose 5-phosphate isomerase B [EC:5.3.1.6]
	K01817	trpF	phosphoribosylanthranilate isomerase [EC:5.3.1.24]
	K01840	manB	phosphomannomutase [EC:5.4.2.8]
	K01895	ACSS	acetyl-CoA synthetase [EC:6.2.1.1]
	K01902	sucD	succinyl-CoA synthetase alpha subunit [EC:6.2.1.5]
	K01903	sucC	succinyl-CoA synthetase beta subunit [EC:6.2.1.5]
	K01923	purC	phosphoribosylaminoimidazole-succinocarboxamide synthase [EC:6.3.2.6]
	K01933	purM	phosphoribosylformylglycinamidine cyclo-ligase [EC:6.3.3.1]
	K01940	argG	argininosuccinate synthase [EC:6.3.4.5]
	K01945	purD	phosphoribosylamine---glycine ligase [EC:6.3.4.13]
	K01952	purL	phosphoribosylformylglycinamidine synthase [EC:6.3.5.3]
	K01961	accC	acetyl-CoA carboxylase, biotin carboxylase subunit [EC:6.4.1.2 6.3.4.14]
	K01962	accA	acetyl-CoA carboxylase carboxyl transferase subunit alpha [EC:6.4.1.2]
	K01963	accD	acetyl-CoA carboxylase carboxyl transferase subunit beta [EC:6.4.1.2]
	K01965	PCCA	propionyl-CoA carboxylase alpha chain [EC:6.4.1.3]
	K01966	PCCB	propionyl-CoA carboxylase beta chain [EC:6.4.1.3]
	K02160	accB	acetyl-CoA carboxylase biotin carboxyl carrier protein
	K02437	gcvH	glycine cleavage system H protein
	K02446	glpX	fructose-1,6-bisphosphatase II [EC:3.1.3.11]
	K03431	glmM	phosphoglucosamine mutase [EC:5.4.2.10]
	K03526	gcpE	(E)-4-hydroxy-3-methylbut-2-enyl-diphosphate synthase [EC:1.17.7.1 1.17.7.3]
	K03527	ispH	4-hydroxy-3-methylbut-2-en-1-yl diphosphate reductase [EC:1.17.7.4]
	K03786	aroQ	3-dehydroquinate dehydratase II [EC:4.2.1.10]
	K03823	pat	phosphinothricin acetyltransferase [EC:2.3.1.183]
	K03841	FBP	fructose-1,6-bisphosphatase I [EC:3.1.3.11]
	K04042	glmU	bifunctional UDP-N-acetylglucosamine pyrophosphorylase / Glucosamine-1-phosphate N-acetyltransferase [EC:2.7.7.23 2.3.1.157]
	K04518	pheA2	prephenate dehydratase [EC:4.2.1.51]
	K11175	purN	phosphoribosylglycinamide formyltransferase 1 [EC:2.1.2.2]
	K11529	gck	glycerate 2-kinase [EC:2.7.1.165]
	K12506	ispDF	2-C-methyl-D-erythritol 4-phosphate cytidylyltransferase / 2-C-methyl-D-erythritol 2,4-cyclodiphosphate synthase [EC:2.7.7.60 4.6.1.12]
	K13821	putA	RHH-type transcriptional regulator, proline utilization regulon repressor / proline dehydrogenase / delta 1-pyrroline-5-carboxylate dehydrogenase [EC:1.5.5.2 1.2.1.88]
	K15633	gpmI	2,3-bisphosphoglycerate-independent phosphoglycerate mutase [EC:5.4.2.12]
	K16011	algA	mannose-1-phosphate guanylyltransferase / mannose-6-phosphate isomerase [EC:2.7.7.13 5.3.1.8]
	K17836	penP	beta-lactamase class A [EC:3.5.2.6]
ko01120 Microbial metabolism in diverse environments (128)
	K00003	E1.1.1.3	homoserine dehydrogenase [EC:1.1.1.3]
	K00023	phbB	acetoacetyl-CoA reductase [EC:1.1.1.36]
	K00024	mdh	malate dehydrogenase [EC:1.1.1.37]
	K00029	E1.1.1.40	malate dehydrogenase (oxaloacetate-decarboxylating)(NADP+) [EC:1.1.1.40]
	K00031	IDH1	isocitrate dehydrogenase [EC:1.1.1.42]
	K00058	serA	D-3-phosphoglycerate dehydrogenase / 2-oxoglutarate reductase [EC:1.1.1.95 1.1.1.399]
	K00074	paaH	3-hydroxybutyryl-CoA dehydrogenase [EC:1.1.1.157]
	K00123	fdoG	formate dehydrogenase major subunit [EC:1.17.1.9]
	K00133	asd	aspartate-semialdehyde dehydrogenase [EC:1.2.1.11]
	K00134	GAPDH	glyceraldehyde 3-phosphate dehydrogenase [EC:1.2.1.12]
	K00135	gabD	succinate-semialdehyde dehydrogenase / glutarate-semialdehyde dehydrogenase [EC:1.2.1.16 1.2.1.79 1.2.1.20]
	K00146	feaB	phenylacetaldehyde dehydrogenase [EC:1.2.1.39]
	K00161	PDHA	pyruvate dehydrogenase E1 component alpha subunit [EC:1.2.4.1]
	K00162	PDHB	pyruvate dehydrogenase E1 component beta subunit [EC:1.2.4.1]
	K00164	OGDH	2-oxoglutarate dehydrogenase E1 component [EC:1.2.4.2]
	K00215	dapB	4-hydroxy-tetrahydrodipicolinate reductase [EC:1.17.1.8]
	K00239	sdhA	succinate dehydrogenase / fumarate reductase, flavoprotein subunit [EC:1.3.5.1 1.3.5.4]
	K00240	sdhB	succinate dehydrogenase / fumarate reductase, iron-sulfur subunit [EC:1.3.5.1 1.3.5.4]
	K00241	sdhC	succinate dehydrogenase / fumarate reductase, cytochrome b subunit
	K00242	sdhD	succinate dehydrogenase / fumarate reductase, membrane anchor subunit
	K00252	GCDH	glutaryl-CoA dehydrogenase [EC:1.3.8.6]
	K00265	gltB	glutamate synthase (NADPH/NADH) large chain [EC:1.4.1.13 1.4.1.14]
	K00266	gltD	glutamate synthase (NADPH/NADH) small chain [EC:1.4.1.13 1.4.1.14]
	K00275	pdxH	pyridoxamine 5'-phosphate oxidase [EC:1.4.3.5]
	K00297	metF	methylenetetrahydrofolate reductase (NADPH) [EC:1.5.1.20]
	K00362	nirB	nitrite reductase (NADH) large subunit [EC:1.7.1.15]
	K00363	nirD	nitrite reductase (NADH) small subunit [EC:1.7.1.15]
	K00372	nasA	assimilatory nitrate reductase catalytic subunit [EC:1.7.99.-]
	K00376	nosZ	nitrous-oxide reductase [EC:1.7.2.4]
	K00382	DLD	dihydrolipoamide dehydrogenase [EC:1.8.1.4]
	K00390	cysH	phosphoadenosine phosphosulfate reductase [EC:1.8.4.8 1.8.4.10]
	K00392	sir	sulfite reductase (ferredoxin) [EC:1.8.7.1]
	K00600	glyA	glycine hydroxymethyltransferase [EC:2.1.2.1]
	K00615	E2.2.1.1	transketolase [EC:2.2.1.1]
	K00616	E2.2.1.2	transaldolase [EC:2.2.1.2]
	K00626	E2.3.1.9	acetyl-CoA C-acetyltransferase [EC:2.3.1.9]
	K00627	DLAT	pyruvate dehydrogenase E2 component (dihydrolipoamide acetyltransferase) [EC:2.3.1.12]
	K00640	cysE	serine O-acetyltransferase [EC:2.3.1.30]
	K00658	DLST	2-oxoglutarate dehydrogenase E2 component (dihydrolipoamide succinyltransferase) [EC:2.3.1.61]
	K00674	dapD	2,3,4,5-tetrahydropyridine-2,6-dicarboxylate N-succinyltransferase [EC:2.3.1.117]
	K00821	argD	acetylornithine/N-succinyldiaminopimelate aminotransferase [EC:2.6.1.11 2.6.1.17]
	K00831	serC	phosphoserine aminotransferase [EC:2.6.1.52]
	K00845	glk	glucokinase [EC:2.7.1.2]
	K00850	pfkA	6-phosphofructokinase 1 [EC:2.7.1.11]
	K00873	PK	pyruvate kinase [EC:2.7.1.40]
	K00927	PGK	phosphoglycerate kinase [EC:2.7.2.3]
	K00928	lysC	aspartate kinase [EC:2.7.2.4]
	K00948	PRPS	ribose-phosphate pyrophosphokinase [EC:2.7.6.1]
	K00955	cysNC	bifunctional enzyme CysN/CysC [EC:2.7.7.4 2.7.1.25]
	K00957	cysD	sulfate adenylyltransferase subunit 2 [EC:2.7.7.4]
	K01006	ppdK	pyruvate, orthophosphate dikinase [EC:2.7.9.1]
	K01011	TST	thiosulfate/3-mercaptopyruvate sulfurtransferase [EC:2.8.1.1 2.8.1.2]
	K01075	E3.1.2.23	4-hydroxybenzoyl-CoA thioesterase [EC:3.1.2.23]
	K01079	serB	phosphoserine phosphatase [EC:3.1.3.3]
	K01082	cysQ	3'(2'), 5'-bisphosphate nucleotidase [EC:3.1.3.7]
	K01439	dapE	succinyl-diaminopimelate desuccinylase [EC:3.5.1.18]
	K01491	folD	methylenetetrahydrofolate dehydrogenase (NADP+) / methenyltetrahydrofolate cyclohydrolase [EC:1.5.1.5 3.5.4.9]
	K01512	acyP	acylphosphatase [EC:3.6.1.7]
	K01560	E3.8.1.2	2-haloacid dehalogenase [EC:3.8.1.2]
	K01586	lysA	diaminopimelate decarboxylase [EC:4.1.1.20]
	K01638	aceB	malate synthase [EC:2.3.3.9]
	K01647	CS	citrate synthase [EC:2.3.3.1]
	K01676	E4.2.1.2A	fumarate hydratase, class I [EC:4.2.1.2]
	K01679	E4.2.1.2B	fumarate hydratase, class II [EC:4.2.1.2]
	K01681	ACO	aconitate hydratase [EC:4.2.1.3]
	K01689	ENO	enolase [EC:4.2.1.11]
	K01692	paaF	enoyl-CoA hydratase [EC:4.2.1.17]
	K01698	hemB	porphobilinogen synthase [EC:4.2.1.24]
	K01714	dapA	4-hydroxy-tetrahydrodipicolinate synthase [EC:4.3.3.7]
	K01719	hemD	uroporphyrinogen-III synthase [EC:4.2.1.75]
	K01733	thrC	threonine synthase [EC:4.2.3.1]
	K01738	cysK	cysteine synthase A [EC:2.5.1.47]
	K01749	hemC	hydroxymethylbilane synthase [EC:2.5.1.61]
	K01778	dapF	diaminopimelate epimerase [EC:5.1.1.7]
	K01781	mdlA	mandelate racemase [EC:5.1.2.2]
	K01783	rpe	ribulose-phosphate 3-epimerase [EC:5.1.3.1]
	K01803	TPI	triosephosphate isomerase (TIM) [EC:5.3.1.1]
	K01808	rpiB	ribose 5-phosphate isomerase B [EC:5.3.1.6]
	K01847	MUT	methylmalonyl-CoA mutase [EC:5.4.99.2]
	K01885	EARS	glutamyl-tRNA synthetase [EC:6.1.1.17]
	K01895	ACSS	acetyl-CoA synthetase [EC:6.2.1.1]
	K01902	sucD	succinyl-CoA synthetase alpha subunit [EC:6.2.1.5]
	K01903	sucC	succinyl-CoA synthetase beta subunit [EC:6.2.1.5]
	K01912	paaK	phenylacetate-CoA ligase [EC:6.2.1.30]
	K01915	glnA	glutamine synthetase [EC:6.3.1.2]
	K01961	accC	acetyl-CoA carboxylase, biotin carboxylase subunit [EC:6.4.1.2 6.3.4.14]
	K01962	accA	acetyl-CoA carboxylase carboxyl transferase subunit alpha [EC:6.4.1.2]
	K01963	accD	acetyl-CoA carboxylase carboxyl transferase subunit beta [EC:6.4.1.2]
	K01965	PCCA	propionyl-CoA carboxylase alpha chain [EC:6.4.1.3]
	K01966	PCCB	propionyl-CoA carboxylase beta chain [EC:6.4.1.3]
	K02160	accB	acetyl-CoA carboxylase biotin carboxyl carrier protein
	K02204	thrB2	homoserine kinase type II [EC:2.7.1.39]
	K02224	cobB-cbiA	cobyrinic acid a,c-diamide synthase [EC:6.3.5.9 6.3.5.11]
	K02302	cysG	uroporphyrin-III C-methyltransferase / precorrin-2 dehydrogenase / sirohydrochlorin ferrochelatase [EC:2.1.1.107 1.3.1.76 4.99.1.4]
	K02305	norC	nitric oxide reductase subunit C
	K02446	glpX	fructose-1,6-bisphosphatase II [EC:3.1.3.11]
	K02492	hemA	glutamyl-tRNA reductase [EC:1.2.1.70]
	K02567	napA	periplasmic nitrate reductase NapA [EC:1.7.99.-]
	K02568	napB	cytochrome c-type protein NapB
	K03186	ubiX	flavin prenyltransferase [EC:2.5.1.129]
	K03562	tolQ	biopolymer transport protein TolQ
	K03795	cbiX	sirohydrochlorin cobaltochelatase [EC:4.99.1.3]
	K03841	FBP	fructose-1,6-bisphosphatase I [EC:3.1.3.11]
	K04561	norB	nitric oxide reductase subunit B [EC:1.7.2.5]
	K05606	MCEE	methylmalonyl-CoA/ethylmalonyl-CoA epimerase [EC:5.1.99.1]
	K06193	phnA	protein PhnA
	K07516	fadN	3-hydroxyacyl-CoA dehydrogenase [EC:1.1.1.35]
	K07535	badH	2-hydroxycyclohexanecarboxyl-CoA dehydrogenase [EC:1.1.1.-]
	K08295	abmG	2-aminobenzoate-CoA ligase [EC:6.2.1.32]
	K08691	mcl	malyl-CoA/(S)-citramalyl-CoA lyase [EC:4.1.3.24 4.1.3.25]
	K08738	CYC	cytochrome c
	K09709	meh	3-methylfumaryl-CoA hydratase [EC:4.2.1.153]
	K10218	ligK	4-hydroxy-4-methyl-2-oxoglutarate aldolase [EC:4.1.3.17]
	K10221	ligI	2-pyrone-4,6-dicarboxylate lactonase [EC:3.1.1.57]
	K11529	gck	glycerate 2-kinase [EC:2.7.1.165]
	K14446	ccr	crotonyl-CoA carboxylase/reductase [EC:1.3.1.85]
	K14447	ecm	ethylmalonyl-CoA mutase [EC:5.4.99.63]
	K14448	mcd	(2S)-methylsuccinyl-CoA dehydrogenase [EC:1.3.8.12]
	K14449	mch	2-methylfumaryl-CoA hydratase [EC:4.2.1.148]
	K15054	mdlB	(S)-mandelate dehydrogenase [EC:1.1.99.31]
	K15633	gpmI	2,3-bisphosphoglycerate-independent phosphoglycerate mutase [EC:5.4.2.12]
	K15866	paaG	2-(1,2-epoxy-1,2-dihydrophenyl)acetyl-CoA isomerase [EC:5.3.3.18]
	K16165	nagK	fumarylpyruvate hydrolase [EC:3.7.1.20]
	K16514	galD	4-oxalomesaconate tautomerase [EC:5.3.2.8]
	K16871	POP2	4-aminobutyrate---pyruvate transaminase [EC:2.6.1.96]
	K17226	soxY	sulfur-oxidizing protein SoxY
	K17227	soxZ	sulfur-oxidizing protein SoxZ
	K17865	croR	3-hydroxybutyryl-CoA dehydratase [EC:4.2.1.55]
ko01230 Biosynthesis of amino acids (86)
	K00003	E1.1.1.3	homoserine dehydrogenase [EC:1.1.1.3]
	K00013	hisD	histidinol dehydrogenase [EC:1.1.1.23]
	K00014	aroE	shikimate dehydrogenase [EC:1.1.1.25]
	K00031	IDH1	isocitrate dehydrogenase [EC:1.1.1.42]
	K00052	leuB	3-isopropylmalate dehydrogenase [EC:1.1.1.85]
	K00053	ilvC	ketol-acid reductoisomerase [EC:1.1.1.86]
	K00058	serA	D-3-phosphoglycerate dehydrogenase / 2-oxoglutarate reductase [EC:1.1.1.95 1.1.1.399]
	K00133	asd	aspartate-semialdehyde dehydrogenase [EC:1.2.1.11]
	K00134	GAPDH	glyceraldehyde 3-phosphate dehydrogenase [EC:1.2.1.12]
	K00145	argC	N-acetyl-gamma-glutamyl-phosphate reductase [EC:1.2.1.38]
	K00147	proA	glutamate-5-semialdehyde dehydrogenase [EC:1.2.1.41]
	K00215	dapB	4-hydroxy-tetrahydrodipicolinate reductase [EC:1.17.1.8]
	K00220	tyrC	cyclohexadieny/prephenate dehydrogenase [EC:1.3.1.43 1.3.1.12]
	K00265	gltB	glutamate synthase (NADPH/NADH) large chain [EC:1.4.1.13 1.4.1.14]
	K00266	gltD	glutamate synthase (NADPH/NADH) small chain [EC:1.4.1.13 1.4.1.14]
	K00286	proC	pyrroline-5-carboxylate reductase [EC:1.5.1.2]
	K00548	metH	5-methyltetrahydrofolate--homocysteine methyltransferase [EC:2.1.1.13]
	K00600	glyA	glycine hydroxymethyltransferase [EC:2.1.2.1]
	K00611	OTC	ornithine carbamoyltransferase [EC:2.1.3.3]
	K00615	E2.2.1.1	transketolase [EC:2.2.1.1]
	K00616	E2.2.1.2	transaldolase [EC:2.2.1.2]
	K00620	argJ	glutamate N-acetyltransferase / amino-acid N-acetyltransferase [EC:2.3.1.35 2.3.1.1]
	K00640	cysE	serine O-acetyltransferase [EC:2.3.1.30]
	K00674	dapD	2,3,4,5-tetrahydropyridine-2,6-dicarboxylate N-succinyltransferase [EC:2.3.1.117]
	K00765	hisG	ATP phosphoribosyltransferase [EC:2.4.2.17]
	K00766	trpD	anthranilate phosphoribosyltransferase [EC:2.4.2.18]
	K00789	metK	S-adenosylmethionine synthetase [EC:2.5.1.6]
	K00800	aroA	3-phosphoshikimate 1-carboxyvinyltransferase [EC:2.5.1.19]
	K00812	aspB	aspartate aminotransferase [EC:2.6.1.1]
	K00817	hisC	histidinol-phosphate aminotransferase [EC:2.6.1.9]
	K00821	argD	acetylornithine/N-succinyldiaminopimelate aminotransferase [EC:2.6.1.11 2.6.1.17]
	K00826	E2.6.1.42	branched-chain amino acid aminotransferase [EC:2.6.1.42]
	K00831	serC	phosphoserine aminotransferase [EC:2.6.1.52]
	K00850	pfkA	6-phosphofructokinase 1 [EC:2.7.1.11]
	K00873	PK	pyruvate kinase [EC:2.7.1.40]
	K00891	E2.7.1.71	shikimate kinase [EC:2.7.1.71]
	K00927	PGK	phosphoglycerate kinase [EC:2.7.2.3]
	K00928	lysC	aspartate kinase [EC:2.7.2.4]
	K00930	argB	acetylglutamate kinase [EC:2.7.2.8]
	K00931	proB	glutamate 5-kinase [EC:2.7.2.11]
	K00948	PRPS	ribose-phosphate pyrophosphokinase [EC:2.7.6.1]
	K01079	serB	phosphoserine phosphatase [EC:3.1.3.3]
	K01438	argE	acetylornithine deacetylase [EC:3.5.1.16]
	K01439	dapE	succinyl-diaminopimelate desuccinylase [EC:3.5.1.18]
	K01476	E3.5.3.1	arginase [EC:3.5.3.1]
	K01496	hisI	phosphoribosyl-AMP cyclohydrolase [EC:3.5.4.19]
	K01523	hisE	phosphoribosyl-ATP pyrophosphohydrolase [EC:3.6.1.31]
	K01586	lysA	diaminopimelate decarboxylase [EC:4.1.1.20]
	K01609	trpC	indole-3-glycerol phosphate synthase [EC:4.1.1.48]
	K01626	E2.5.1.54	3-deoxy-7-phosphoheptulonate synthase [EC:2.5.1.54]
	K01647	CS	citrate synthase [EC:2.3.3.1]
	K01649	leuA	2-isopropylmalate synthase [EC:2.3.3.13]
	K01652	E2.2.1.6L	acetolactate synthase I/II/III large subunit [EC:2.2.1.6]
	K01653	E2.2.1.6S	acetolactate synthase I/III small subunit [EC:2.2.1.6]
	K01657	trpE	anthranilate synthase component I [EC:4.1.3.27]
	K01658	trpG	anthranilate synthase component II [EC:4.1.3.27]
	K01681	ACO	aconitate hydratase [EC:4.2.1.3]
	K01687	ilvD	dihydroxy-acid dehydratase [EC:4.2.1.9]
	K01689	ENO	enolase [EC:4.2.1.11]
	K01693	hisB	imidazoleglycerol-phosphate dehydratase [EC:4.2.1.19]
	K01695	trpA	tryptophan synthase alpha chain [EC:4.2.1.20]
	K01696	trpB	tryptophan synthase beta chain [EC:4.2.1.20]
	K01703	leuC	3-isopropylmalate/(R)-2-methylmalate dehydratase large subunit [EC:4.2.1.33 4.2.1.35]
	K01704	leuD	3-isopropylmalate/(R)-2-methylmalate dehydratase small subunit [EC:4.2.1.33 4.2.1.35]
	K01714	dapA	4-hydroxy-tetrahydrodipicolinate synthase [EC:4.3.3.7]
	K01733	thrC	threonine synthase [EC:4.2.3.1]
	K01735	aroB	3-dehydroquinate synthase [EC:4.2.3.4]
	K01736	aroC	chorismate synthase [EC:4.2.3.5]
	K01738	cysK	cysteine synthase A [EC:2.5.1.47]
	K01755	argH	argininosuccinate lyase [EC:4.3.2.1]
	K01760	metC	cystathionine beta-lyase [EC:4.4.1.8]
	K01778	dapF	diaminopimelate epimerase [EC:5.1.1.7]
	K01783	rpe	ribulose-phosphate 3-epimerase [EC:5.1.3.1]
	K01803	TPI	triosephosphate isomerase (TIM) [EC:5.3.1.1]
	K01808	rpiB	ribose 5-phosphate isomerase B [EC:5.3.1.6]
	K01814	hisA	phosphoribosylformimino-5-aminoimidazole carboxamide ribotide isomerase [EC:5.3.1.16]
	K01817	trpF	phosphoribosylanthranilate isomerase [EC:5.3.1.24]
	K01915	glnA	glutamine synthetase [EC:6.3.1.2]
	K01940	argG	argininosuccinate synthase [EC:6.3.4.5]
	K02204	thrB2	homoserine kinase type II [EC:2.7.1.39]
	K02500	hisF	cyclase [EC:4.1.3.-]
	K02501	hisH	glutamine amidotransferase [EC:2.4.2.-]
	K02502	hisZ	ATP phosphoribosyltransferase regulatory subunit
	K03786	aroQ	3-dehydroquinate dehydratase II [EC:4.2.1.10]
	K04518	pheA2	prephenate dehydratase [EC:4.2.1.51]
	K15633	gpmI	2,3-bisphosphoglycerate-independent phosphoglycerate mutase [EC:5.4.2.12]
ko01200 Carbon metabolism (69)
	K00023	phbB	acetoacetyl-CoA reductase [EC:1.1.1.36]
	K00024	mdh	malate dehydrogenase [EC:1.1.1.37]
	K00029	E1.1.1.40	malate dehydrogenase (oxaloacetate-decarboxylating)(NADP+) [EC:1.1.1.40]
	K00031	IDH1	isocitrate dehydrogenase [EC:1.1.1.42]
	K00058	serA	D-3-phosphoglycerate dehydrogenase / 2-oxoglutarate reductase [EC:1.1.1.95 1.1.1.399]
	K00123	fdoG	formate dehydrogenase major subunit [EC:1.17.1.9]
	K00134	GAPDH	glyceraldehyde 3-phosphate dehydrogenase [EC:1.2.1.12]
	K00161	PDHA	pyruvate dehydrogenase E1 component alpha subunit [EC:1.2.4.1]
	K00162	PDHB	pyruvate dehydrogenase E1 component beta subunit [EC:1.2.4.1]
	K00164	OGDH	2-oxoglutarate dehydrogenase E1 component [EC:1.2.4.2]
	K00239	sdhA	succinate dehydrogenase / fumarate reductase, flavoprotein subunit [EC:1.3.5.1 1.3.5.4]
	K00240	sdhB	succinate dehydrogenase / fumarate reductase, iron-sulfur subunit [EC:1.3.5.1 1.3.5.4]
	K00241	sdhC	succinate dehydrogenase / fumarate reductase, cytochrome b subunit
	K00242	sdhD	succinate dehydrogenase / fumarate reductase, membrane anchor subunit
	K00282	gcvPA	glycine dehydrogenase subunit 1 [EC:1.4.4.2]
	K00283	gcvPB	glycine dehydrogenase subunit 2 [EC:1.4.4.2]
	K00297	metF	methylenetetrahydrofolate reductase (NADPH) [EC:1.5.1.20]
	K00382	DLD	dihydrolipoamide dehydrogenase [EC:1.8.1.4]
	K00600	glyA	glycine hydroxymethyltransferase [EC:2.1.2.1]
	K00605	gcvT	aminomethyltransferase [EC:2.1.2.10]
	K00615	E2.2.1.1	transketolase [EC:2.2.1.1]
	K00616	E2.2.1.2	transaldolase [EC:2.2.1.2]
	K00626	E2.3.1.9	acetyl-CoA C-acetyltransferase [EC:2.3.1.9]
	K00627	DLAT	pyruvate dehydrogenase E2 component (dihydrolipoamide acetyltransferase) [EC:2.3.1.12]
	K00640	cysE	serine O-acetyltransferase [EC:2.3.1.30]
	K00658	DLST	2-oxoglutarate dehydrogenase E2 component (dihydrolipoamide succinyltransferase) [EC:2.3.1.61]
	K00831	serC	phosphoserine aminotransferase [EC:2.6.1.52]
	K00845	glk	glucokinase [EC:2.7.1.2]
	K00850	pfkA	6-phosphofructokinase 1 [EC:2.7.1.11]
	K00873	PK	pyruvate kinase [EC:2.7.1.40]
	K00927	PGK	phosphoglycerate kinase [EC:2.7.2.3]
	K00948	PRPS	ribose-phosphate pyrophosphokinase [EC:2.7.6.1]
	K01006	ppdK	pyruvate, orthophosphate dikinase [EC:2.7.9.1]
	K01079	serB	phosphoserine phosphatase [EC:3.1.3.3]
	K01491	folD	methylenetetrahydrofolate dehydrogenase (NADP+) / methenyltetrahydrofolate cyclohydrolase [EC:1.5.1.5 3.5.4.9]
	K01638	aceB	malate synthase [EC:2.3.3.9]
	K01647	CS	citrate synthase [EC:2.3.3.1]
	K01676	E4.2.1.2A	fumarate hydratase, class I [EC:4.2.1.2]
	K01679	E4.2.1.2B	fumarate hydratase, class II [EC:4.2.1.2]
	K01681	ACO	aconitate hydratase [EC:4.2.1.3]
	K01689	ENO	enolase [EC:4.2.1.11]
	K01738	cysK	cysteine synthase A [EC:2.5.1.47]
	K01783	rpe	ribulose-phosphate 3-epimerase [EC:5.1.3.1]
	K01803	TPI	triosephosphate isomerase (TIM) [EC:5.3.1.1]
	K01808	rpiB	ribose 5-phosphate isomerase B [EC:5.3.1.6]
	K01847	MUT	methylmalonyl-CoA mutase [EC:5.4.99.2]
	K01895	ACSS	acetyl-CoA synthetase [EC:6.2.1.1]
	K01902	sucD	succinyl-CoA synthetase alpha subunit [EC:6.2.1.5]
	K01903	sucC	succinyl-CoA synthetase beta subunit [EC:6.2.1.5]
	K01961	accC	acetyl-CoA carboxylase, biotin carboxylase subunit [EC:6.4.1.2 6.3.4.14]
	K01962	accA	acetyl-CoA carboxylase carboxyl transferase subunit alpha [EC:6.4.1.2]
	K01963	accD	acetyl-CoA carboxylase carboxyl transferase subunit beta [EC:6.4.1.2]
	K01965	PCCA	propionyl-CoA carboxylase alpha chain [EC:6.4.1.3]
	K01966	PCCB	propionyl-CoA carboxylase beta chain [EC:6.4.1.3]
	K02160	accB	acetyl-CoA carboxylase biotin carboxyl carrier protein
	K02437	gcvH	glycine cleavage system H protein
	K02446	glpX	fructose-1,6-bisphosphatase II [EC:3.1.3.11]
	K03841	FBP	fructose-1,6-bisphosphatase I [EC:3.1.3.11]
	K05606	MCEE	methylmalonyl-CoA/ethylmalonyl-CoA epimerase [EC:5.1.99.1]
	K07516	fadN	3-hydroxyacyl-CoA dehydrogenase [EC:1.1.1.35]
	K08691	mcl	malyl-CoA/(S)-citramalyl-CoA lyase [EC:4.1.3.24 4.1.3.25]
	K09709	meh	3-methylfumaryl-CoA hydratase [EC:4.2.1.153]
	K11529	gck	glycerate 2-kinase [EC:2.7.1.165]
	K14446	ccr	crotonyl-CoA carboxylase/reductase [EC:1.3.1.85]
	K14447	ecm	ethylmalonyl-CoA mutase [EC:5.4.99.63]
	K14448	mcd	(2S)-methylsuccinyl-CoA dehydrogenase [EC:1.3.8.12]
	K14449	mch	2-methylfumaryl-CoA hydratase [EC:4.2.1.148]
	K15633	gpmI	2,3-bisphosphoglycerate-independent phosphoglycerate mutase [EC:5.4.2.12]
	K17865	croR	3-hydroxybutyryl-CoA dehydratase [EC:4.2.1.55]
ko03010 Ribosome (54)
	K02863	RP-L1	large subunit ribosomal protein L1
	K02864	RP-L10	large subunit ribosomal protein L10
	K02867	RP-L11	large subunit ribosomal protein L11
	K02871	RP-L13	large subunit ribosomal protein L13
	K02874	RP-L14	large subunit ribosomal protein L14
	K02876	RP-L15	large subunit ribosomal protein L15
	K02878	RP-L16	large subunit ribosomal protein L16
	K02879	RP-L17	large subunit ribosomal protein L17
	K02881	RP-L18	large subunit ribosomal protein L18
	K02884	RP-L19	large subunit ribosomal protein L19
	K02886	RP-L2	large subunit ribosomal protein L2
	K02887	RP-L20	large subunit ribosomal protein L20
	K02888	RP-L21	large subunit ribosomal protein L21
	K02890	RP-L22	large subunit ribosomal protein L22
	K02892	RP-L23	large subunit ribosomal protein L23
	K02895	RP-L24	large subunit ribosomal protein L24
	K02897	RP-L25	large subunit ribosomal protein L25
	K02899	RP-L27	large subunit ribosomal protein L27
	K02902	RP-L28	large subunit ribosomal protein L28
	K02904	RP-L29	large subunit ribosomal protein L29
	K02906	RP-L3	large subunit ribosomal protein L3
	K02907	RP-L30	large subunit ribosomal protein L30
	K02909	RP-L31	large subunit ribosomal protein L31
	K02911	RP-L32	large subunit ribosomal protein L32
	K02913	RP-L33	large subunit ribosomal protein L33
	K02914	RP-L34	large subunit ribosomal protein L34
	K02916	RP-L35	large subunit ribosomal protein L35
	K02919	RP-L36	large subunit ribosomal protein L36
	K02926	RP-L4	large subunit ribosomal protein L4
	K02931	RP-L5	large subunit ribosomal protein L5
	K02933	RP-L6	large subunit ribosomal protein L6
	K02935	RP-L7	large subunit ribosomal protein L7/L12
	K02939	RP-L9	large subunit ribosomal protein L9
	K02945	RP-S1	small subunit ribosomal protein S1
	K02946	RP-S10	small subunit ribosomal protein S10
	K02948	RP-S11	small subunit ribosomal protein S11
	K02950	RP-S12	small subunit ribosomal protein S12
	K02952	RP-S13	small subunit ribosomal protein S13
	K02954	RP-S14	small subunit ribosomal protein S14
	K02956	RP-S15	small subunit ribosomal protein S15
	K02959	RP-S16	small subunit ribosomal protein S16
	K02961	RP-S17	small subunit ribosomal protein S17
	K02963	RP-S18	small subunit ribosomal protein S18
	K02965	RP-S19	small subunit ribosomal protein S19
	K02967	RP-S2	small subunit ribosomal protein S2
	K02968	RP-S20	small subunit ribosomal protein S20
	K02970	RP-S21	small subunit ribosomal protein S21
	K02982	RP-S3	small subunit ribosomal protein S3
	K02986	RP-S4	small subunit ribosomal protein S4
	K02988	RP-S5	small subunit ribosomal protein S5
	K02990	RP-S6	small subunit ribosomal protein S6
	K02992	RP-S7	small subunit ribosomal protein S7
	K02994	RP-S8	small subunit ribosomal protein S8
	K02996	RP-S9	small subunit ribosomal protein S9
ko02010 ABC transporters (50)
	K01995	livG	branched-chain amino acid transport system ATP-binding protein
	K01996	livF	branched-chain amino acid transport system ATP-binding protein
	K01997	livH	branched-chain amino acid transport system permease protein
	K01998	livM	branched-chain amino acid transport system permease protein
	K01999	livK	branched-chain amino acid transport system substrate-binding protein
	K02010	afuC	iron(III) transport system ATP-binding protein [EC:3.6.3.30]
	K02011	afuB	iron(III) transport system permease protein
	K02012	afuA	iron(III) transport system substrate-binding protein
	K02017	modC	molybdate transport system ATP-binding protein [EC:3.6.3.29]
	K02018	modB	molybdate transport system permease protein
	K02020	modA	molybdate transport system substrate-binding protein
	K02036	pstB	phosphate transport system ATP-binding protein [EC:3.6.3.27]
	K02037	pstC	phosphate transport system permease protein
	K02038	pstA	phosphate transport system permease protein
	K02040	pstS	phosphate transport system substrate-binding protein
	K02045	cysA	sulfate transport system ATP-binding protein [EC:3.6.3.25]
	K02046	cysU	sulfate transport system permease protein
	K02047	cysW	sulfate transport system permease protein
	K02048	cysP	sulfate transport system substrate-binding protein
	K02065	mlaF	phospholipid/cholesterol/gamma-HCH transport system ATP-binding protein
	K02066	mlaE	phospholipid/cholesterol/gamma-HCH transport system permease protein
	K02067	mlaD	phospholipid/cholesterol/gamma-HCH transport system substrate-binding protein
	K02193	ccmA	heme exporter protein A [EC:3.6.3.41]
	K02194	ccmB	heme exporter protein B
	K02195	ccmC	heme exporter protein C
	K06861	lptB	lipopolysaccharide export system ATP-binding protein [EC:3.6.3.-]
	K07091	lptF	lipopolysaccharide export system permease protein
	K07323	mlaC	phospholipid transport system substrate-binding protein
	K09808	lolC_E	lipoprotein-releasing system permease protein
	K09810	lolD	lipoprotein-releasing system ATP-binding protein [EC:3.6.3.-]
	K09811	ftsX	cell division transport system permease protein
	K09812	ftsE	cell division transport system ATP-binding protein
	K09815	znuA	zinc transport system substrate-binding protein
	K09816	znuB	zinc transport system permease protein
	K09817	znuC	zinc transport system ATP-binding protein [EC:3.6.3.-]
	K10004	gltL	glutamate/aspartate transport system ATP-binding protein [EC:3.6.3.-]
	K11069	potD	spermidine/putrescine transport system substrate-binding protein
	K11073	potF	putrescine transport system substrate-binding protein
	K11074	potI	putrescine transport system permease protein
	K11075	potH	putrescine transport system permease protein
	K11076	potG	putrescine transport system ATP-binding protein
	K11085	msbA	ATP-binding cassette, subfamily B, bacterial MsbA [EC:3.6.3.-]
	K11720	lptG	lipopolysaccharide export system permease protein
	K12541	lapB	ATP-binding cassette, subfamily C, bacterial LapB
	K13893	yejA	microcin C transport system substrate-binding protein
	K13894	yejB	microcin C transport system permease protein
	K13895	yejE	microcin C transport system permease protein
	K13896	yejF	microcin C transport system ATP-binding protein
	K15576	nrtA	nitrate/nitrite transport system substrate-binding protein
	K15577	nrtB	nitrate/nitrite transport system permease protein
ko02020 Two-component system (44)
	K00404	ccoN	cytochrome c oxidase cbb3-type subunit I [EC:1.9.3.1]
	K00405	ccoO	cytochrome c oxidase cbb3-type subunit II
	K00406	ccoP	cytochrome c oxidase cbb3-type subunit III
	K00411	UQCRFS1	ubiquinol-cytochrome c reductase iron-sulfur subunit [EC:1.10.2.2]
	K00412	CYTB	ubiquinol-cytochrome c reductase cytochrome b subunit
	K00575	cheR	chemotaxis protein methyltransferase CheR [EC:2.1.1.80]
	K00626	E2.3.1.9	acetyl-CoA C-acetyltransferase [EC:2.3.1.9]
	K00990	glnD	[protein-PII] uridylyltransferase [EC:2.7.7.59]
	K01644	citE	citrate lyase subunit beta / citryl-CoA lyase [EC:4.1.3.34]
	K01915	glnA	glutamine synthetase [EC:6.3.1.2]
	K02040	pstS	phosphate transport system substrate-binding protein
	K02259	COX15	cytochrome c oxidase assembly protein subunit 15
	K02313	dnaA	chromosomal replication initiator protein
	K02556	motA	chemotaxis protein MotA
	K03092	SIG54	RNA polymerase sigma-54 factor
	K03406	mcp	methyl-accepting chemotaxis protein
	K03407	cheA	two-component system, chemotaxis family, sensor kinase CheA [EC:2.7.13.3]
	K03408	cheW	purine-binding chemotaxis protein CheW
	K03412	cheB	two-component system, chemotaxis family, protein-glutamate methylesterase/glutaminase [EC:3.1.1.61 3.5.1.44]
	K03413	cheY	two-component system, chemotaxis family, chemotaxis protein CheY
	K04751	glnB	nitrogen regulatory protein P-II 1
	K04771	degP	serine protease Do [EC:3.4.21.107]
	K07636	phoR	two-component system, OmpR family, phosphate regulon sensor histidine kinase PhoR [EC:2.7.13.3]
	K07638	envZ	two-component system, OmpR family, osmolarity sensor histidine kinase EnvZ [EC:2.7.13.3]
	K07657	phoB	two-component system, OmpR family, phosphate regulon response regulator PhoB
	K07659	ompR	two-component system, OmpR family, phosphate regulon response regulator OmpR
	K07708	glnL	two-component system, NtrC family, nitrogen regulation sensor histidine kinase GlnL [EC:2.7.13.3]
	K07712	glnG	two-component system, NtrC family, nitrogen regulation response regulator GlnG
	K07789	mdtC	multidrug efflux pump
	K08641	vanX	zinc D-Ala-D-Ala dipeptidase [EC:3.4.13.22]
	K08738	CYC	cytochrome c
	K10004	gltL	glutamate/aspartate transport system ATP-binding protein [EC:3.6.3.-]
	K10125	dctB	two-component system, NtrC family, C4-dicarboxylate transport sensor histidine kinase DctB [EC:2.7.13.3]
	K11688	dctP	C4-dicarboxylate-binding protein DctP
	K11689	dctQ	C4-dicarboxylate transporter, DctQ subunit
	K11690	dctM	C4-dicarboxylate transporter, DctM subunit
	K12340	tolC	outer membrane protein
	K13584	ctrA	two-component system, cell cycle response regulator CtrA
	K13587	cckA	two-component system, cell cycle sensor histidine kinase and response regulator CckA [EC:2.7.13.3]
	K13588	chpT	histidine phosphotransferase ChpT
	K13598	ntrY	two-component system, NtrC family, nitrogen regulation sensor histidine kinase NtrY [EC:2.7.13.3]
	K13599	ntrX	two-component system, NtrC family, nitrogen regulation response regulator NtrX
	K14980	chvG	two-component system, OmpR family, sensor histidine kinase ChvG [EC:2.7.13.3]
	K14981	chvI	two-component system, OmpR family, response regulator ChvI
ko00230 Purine metabolism (43)
	K00088	IMPDH	IMP dehydrogenase [EC:1.1.1.205]
	K00525	E1.17.4.1A	ribonucleoside-diphosphate reductase alpha chain [EC:1.17.4.1]
	K00602	purH	phosphoribosylaminoimidazolecarboxamide formyltransferase / IMP cyclohydrolase [EC:2.1.2.3 3.5.4.10]
	K00759	APRT	adenine phosphoribosyltransferase [EC:2.4.2.7]
	K00764	purF	amidophosphoribosyltransferase [EC:2.4.2.14]
	K00769	gpt	xanthine phosphoribosyltransferase [EC:2.4.2.22]
	K00873	PK	pyruvate kinase [EC:2.7.1.40]
	K00939	adk	adenylate kinase [EC:2.7.4.3]
	K00940	ndk	nucleoside-diphosphate kinase [EC:2.7.4.6]
	K00942	E2.7.4.8	guanylate kinase [EC:2.7.4.8]
	K00948	PRPS	ribose-phosphate pyrophosphokinase [EC:2.7.6.1]
	K00951	relA	GTP pyrophosphokinase [EC:2.7.6.5]
	K00955	cysNC	bifunctional enzyme CysN/CysC [EC:2.7.7.4 2.7.1.25]
	K00957	cysD	sulfate adenylyltransferase subunit 2 [EC:2.7.7.4]
	K00962	pnp	polyribonucleotide nucleotidyltransferase [EC:2.7.7.8]
	K01129	dgt	dGTPase [EC:3.1.5.1]
	K01515	nudF	ADP-ribose pyrophosphatase [EC:3.6.1.13]
	K01524	ppx-gppA	exopolyphosphatase / guanosine-5'-triphosphate,3'-diphosphate pyrophosphatase [EC:3.6.1.11 3.6.1.40]
	K01588	purE	5-(carboxyamino)imidazole ribonucleotide mutase [EC:5.4.99.18]
	K01589	purK	5-(carboxyamino)imidazole ribonucleotide synthase [EC:6.3.4.18]
	K01756	purB	adenylosuccinate lyase [EC:4.3.2.2]
	K01923	purC	phosphoribosylaminoimidazole-succinocarboxamide synthase [EC:6.3.2.6]
	K01933	purM	phosphoribosylformylglycinamidine cyclo-ligase [EC:6.3.3.1]
	K01939	purA	adenylosuccinate synthase [EC:6.3.4.4]
	K01945	purD	phosphoribosylamine---glycine ligase [EC:6.3.4.13]
	K01951	guaA	GMP synthase (glutamine-hydrolysing) [EC:6.3.5.2]
	K01952	purL	phosphoribosylformylglycinamidine synthase [EC:6.3.5.3]
	K02335	DPO1	DNA polymerase I [EC:2.7.7.7]
	K02337	DPO3A1	DNA polymerase III subunit alpha [EC:2.7.7.7]
	K02338	DPO3B	DNA polymerase III subunit beta [EC:2.7.7.7]
	K02339	DPO3C	DNA polymerase III subunit chi [EC:2.7.7.7]
	K02340	DPO3D1	DNA polymerase III subunit delta [EC:2.7.7.7]
	K02341	DPO3D2	DNA polymerase III subunit delta' [EC:2.7.7.7]
	K02342	DPO3E	DNA polymerase III subunit epsilon [EC:2.7.7.7]
	K02343	DPO3G	DNA polymerase III subunit gamma/tau [EC:2.7.7.7]
	K02428	rdgB	XTP/dITP diphosphohydrolase [EC:3.6.1.66]
	K03040	rpoA	DNA-directed RNA polymerase subunit alpha [EC:2.7.7.6]
	K03043	rpoB	DNA-directed RNA polymerase subunit beta [EC:2.7.7.6]
	K03046	rpoC	DNA-directed RNA polymerase subunit beta' [EC:2.7.7.6]
	K03060	rpoZ	DNA-directed RNA polymerase subunit omega [EC:2.7.7.6]
	K03787	surE	5'-nucleotidase [EC:3.1.3.5]
	K04765	mazG	nucleoside triphosphate diphosphatase [EC:3.6.1.9]
	K11175	purN	phosphoribosylglycinamide formyltransferase 1 [EC:2.1.2.2]
ko00190 Oxidative phosphorylation (40)
	K00239	sdhA	succinate dehydrogenase / fumarate reductase, flavoprotein subunit [EC:1.3.5.1 1.3.5.4]
	K00240	sdhB	succinate dehydrogenase / fumarate reductase, iron-sulfur subunit [EC:1.3.5.1 1.3.5.4]
	K00241	sdhC	succinate dehydrogenase / fumarate reductase, cytochrome b subunit
	K00242	sdhD	succinate dehydrogenase / fumarate reductase, membrane anchor subunit
	K00329	E1.6.5.3	NADH dehydrogenase [EC:1.6.5.3]
	K00330	nuoA	NADH-quinone oxidoreductase subunit A [EC:1.6.5.3]
	K00331	nuoB	NADH-quinone oxidoreductase subunit B [EC:1.6.5.3]
	K00332	nuoC	NADH-quinone oxidoreductase subunit C [EC:1.6.5.3]
	K00333	nuoD	NADH-quinone oxidoreductase subunit D [EC:1.6.5.3]
	K00334	nuoE	NADH-quinone oxidoreductase subunit E [EC:1.6.5.3]
	K00335	nuoF	NADH-quinone oxidoreductase subunit F [EC:1.6.5.3]
	K00336	nuoG	NADH-quinone oxidoreductase subunit G [EC:1.6.5.3]
	K00337	nuoH	NADH-quinone oxidoreductase subunit H [EC:1.6.5.3]
	K00338	nuoI	NADH-quinone oxidoreductase subunit I [EC:1.6.5.3]
	K00339	nuoJ	NADH-quinone oxidoreductase subunit J [EC:1.6.5.3]
	K00340	nuoK	NADH-quinone oxidoreductase subunit K [EC:1.6.5.3]
	K00341	nuoL	NADH-quinone oxidoreductase subunit L [EC:1.6.5.3]
	K00342	nuoM	NADH-quinone oxidoreductase subunit M [EC:1.6.5.3]
	K00343	nuoN	NADH-quinone oxidoreductase subunit N [EC:1.6.5.3]
	K00404	ccoN	cytochrome c oxidase cbb3-type subunit I [EC:1.9.3.1]
	K00405	ccoO	cytochrome c oxidase cbb3-type subunit II
	K00406	ccoP	cytochrome c oxidase cbb3-type subunit III
	K00411	UQCRFS1	ubiquinol-cytochrome c reductase iron-sulfur subunit [EC:1.10.2.2]
	K00412	CYTB	ubiquinol-cytochrome c reductase cytochrome b subunit
	K00937	ppk	polyphosphate kinase [EC:2.7.4.1]
	K01507	ppa	inorganic pyrophosphatase [EC:3.6.1.1]
	K02108	ATPF0A	F-type H+-transporting ATPase subunit a
	K02109	ATPF0B	F-type H+-transporting ATPase subunit b
	K02110	ATPF0C	F-type H+-transporting ATPase subunit c
	K02111	ATPF1A	F-type H+-transporting ATPase subunit alpha [EC:3.6.3.14]
	K02112	ATPF1B	F-type H+-transporting ATPase subunit beta [EC:3.6.3.14]
	K02113	ATPF1D	F-type H+-transporting ATPase subunit delta
	K02114	ATPF1E	F-type H+-transporting ATPase subunit epsilon
	K02115	ATPF1G	F-type H+-transporting ATPase subunit gamma
	K02258	COX11	cytochrome c oxidase assembly protein subunit 11
	K02259	COX15	cytochrome c oxidase assembly protein subunit 15
	K02274	coxA	cytochrome c oxidase subunit I [EC:1.9.3.1]
	K02275	coxB	cytochrome c oxidase subunit II [EC:1.9.3.1]
	K02276	coxC	cytochrome c oxidase subunit III [EC:1.9.3.1]
	K02301	cyoE	protoheme IX farnesyltransferase [EC:2.5.1.-]
ko00860 Porphyrin and chlorophyll metabolism (32)
	K00595	cobL	precorrin-6Y C5,15-methyltransferase (decarboxylating) [EC:2.1.1.132]
	K00768	E2.4.2.21	nicotinate-nucleotide--dimethylbenzimidazole phosphoribosyltransferase [EC:2.4.2.21]
	K00798	MMAB	cob(I)alamin adenosyltransferase [EC:2.5.1.17]
	K01599	hemE	uroporphyrinogen decarboxylase [EC:4.1.1.37]
	K01698	hemB	porphobilinogen synthase [EC:4.2.1.24]
	K01719	hemD	uroporphyrinogen-III synthase [EC:4.2.1.75]
	K01749	hemC	hydroxymethylbilane synthase [EC:2.5.1.61]
	K01772	hemH	protoporphyrin/coproporphyrin ferrochelatase [EC:4.99.1.1 4.99.1.9]
	K01885	EARS	glutamyl-tRNA synthetase [EC:6.1.1.17]
	K02188	cbiD	cobalt-precorrin-5B (C1)-methyltransferase [EC:2.1.1.195]
	K02224	cobB-cbiA	cobyrinic acid a,c-diamide synthase [EC:6.3.5.9 6.3.5.11]
	K02225	cobC1	cobalamin biosynthetic protein CobC
	K02227	cbiB	adenosylcobinamide-phosphate synthase [EC:6.3.1.10]
	K02230	cobN	cobaltochelatase CobN [EC:6.6.1.2]
	K02231	cobP	adenosylcobinamide kinase / adenosylcobinamide-phosphate guanylyltransferase [EC:2.7.1.156 2.7.7.62]
	K02232	cobQ	adenosylcobyric acid synthase [EC:6.3.5.10]
	K02233	E2.7.8.26	adenosylcobinamide-GDP ribazoletransferase [EC:2.7.8.26]
	K02259	COX15	cytochrome c oxidase assembly protein subunit 15
	K02301	cyoE	protoheme IX farnesyltransferase [EC:2.5.1.-]
	K02302	cysG	uroporphyrin-III C-methyltransferase / precorrin-2 dehydrogenase / sirohydrochlorin ferrochelatase [EC:2.1.1.107 1.3.1.76 4.99.1.4]
	K02492	hemA	glutamyl-tRNA reductase [EC:1.2.1.70]
	K02495	hemN	oxygen-independent coproporphyrinogen III oxidase [EC:1.3.98.3]
	K03394	cobI-cbiL	precorrin-2/cobalt-factor-2 C20-methyltransferase [EC:2.1.1.130 2.1.1.151]
	K03594	bfr	bacterioferritin [EC:1.16.3.1]
	K03795	cbiX	sirohydrochlorin cobaltochelatase [EC:4.99.1.3]
	K05895	cobK-cbiJ	precorrin-6A/cobalt-precorrin-6A reductase [EC:1.3.1.54 1.3.1.106]
	K05936	cobM	precorrin-4/cobalt-precorrin-4 C11-methyltransferase [EC:2.1.1.133 2.1.1.271]
	K06042	cobH-cbiC	precorrin-8X/cobalt-precorrin-8 methylmutase [EC:5.4.99.61 5.4.99.60]
	K09882	cobS	cobaltochelatase CobS [EC:6.6.1.2]
	K09883	cobT	cobaltochelatase CobT [EC:6.6.1.2]
	K13541	cbiGH-cobJ	cobalt-precorrin 5A hydrolase / precorrin-3B C17-methyltransferase [EC:3.7.1.12 2.1.1.131]
	K19221	cobA	cob(I)alamin adenosyltransferase [EC:2.5.1.17]
ko00240 Pyrimidine metabolism (32)
	K00254	DHODH	dihydroorotate dehydrogenase [EC:1.3.5.2]
	K00525	E1.17.4.1A	ribonucleoside-diphosphate reductase alpha chain [EC:1.17.4.1]
	K00560	thyA	thymidylate synthase [EC:2.1.1.45]
	K00609	pyrB	aspartate carbamoyltransferase catalytic subunit [EC:2.1.3.2]
	K00762	pyrE	orotate phosphoribosyltransferase [EC:2.4.2.10]
	K00940	ndk	nucleoside-diphosphate kinase [EC:2.7.4.6]
	K00943	tmk	dTMP kinase [EC:2.7.4.9]
	K00945	cmk	CMP/dCMP kinase [EC:2.7.4.25]
	K00962	pnp	polyribonucleotide nucleotidyltransferase [EC:2.7.7.8]
	K01465	URA4	dihydroorotase [EC:3.5.2.3]
	K01520	dut	dUTP pyrophosphatase [EC:3.6.1.23]
	K01591	pyrF	orotidine-5'-phosphate decarboxylase [EC:4.1.1.23]
	K01937	pyrG	CTP synthase [EC:6.3.4.2]
	K01955	carB	carbamoyl-phosphate synthase large subunit [EC:6.3.5.5]
	K01956	carA	carbamoyl-phosphate synthase small subunit [EC:6.3.5.5]
	K02335	DPO1	DNA polymerase I [EC:2.7.7.7]
	K02337	DPO3A1	DNA polymerase III subunit alpha [EC:2.7.7.7]
	K02338	DPO3B	DNA polymerase III subunit beta [EC:2.7.7.7]
	K02339	DPO3C	DNA polymerase III subunit chi [EC:2.7.7.7]
	K02340	DPO3D1	DNA polymerase III subunit delta [EC:2.7.7.7]
	K02341	DPO3D2	DNA polymerase III subunit delta' [EC:2.7.7.7]
	K02342	DPO3E	DNA polymerase III subunit epsilon [EC:2.7.7.7]
	K02343	DPO3G	DNA polymerase III subunit gamma/tau [EC:2.7.7.7]
	K03040	rpoA	DNA-directed RNA polymerase subunit alpha [EC:2.7.7.6]
	K03043	rpoB	DNA-directed RNA polymerase subunit beta [EC:2.7.7.6]
	K03046	rpoC	DNA-directed RNA polymerase subunit beta' [EC:2.7.7.6]
	K03060	rpoZ	DNA-directed RNA polymerase subunit omega [EC:2.7.7.6]
	K03787	surE	5'-nucleotidase [EC:3.1.3.5]
	K04765	mazG	nucleoside triphosphate diphosphatase [EC:3.6.1.9]
	K09019	rutE	3-hydroxypropanoate dehydrogenase [EC:1.1.1.-]
	K09903	pyrH	uridylate kinase [EC:2.7.4.22]
	K16066	ydfG	3-hydroxy acid dehydrogenase / malonic semialdehyde reductase [EC:1.1.1.381 1.1.1.-]
ko00630 Glyoxylate and dicarboxylate metabolism (27)
	K00023	phbB	acetoacetyl-CoA reductase [EC:1.1.1.36]
	K00024	mdh	malate dehydrogenase [EC:1.1.1.37]
	K00123	fdoG	formate dehydrogenase major subunit [EC:1.17.1.9]
	K00282	gcvPA	glycine dehydrogenase subunit 1 [EC:1.4.4.2]
	K00283	gcvPB	glycine dehydrogenase subunit 2 [EC:1.4.4.2]
	K00382	DLD	dihydrolipoamide dehydrogenase [EC:1.8.1.4]
	K00600	glyA	glycine hydroxymethyltransferase [EC:2.1.2.1]
	K00605	gcvT	aminomethyltransferase [EC:2.1.2.10]
	K00626	E2.3.1.9	acetyl-CoA C-acetyltransferase [EC:2.3.1.9]
	K01091	gph	phosphoglycolate phosphatase [EC:3.1.3.18]
	K01433	purU	formyltetrahydrofolate deformylase [EC:3.5.1.10]
	K01638	aceB	malate synthase [EC:2.3.3.9]
	K01647	CS	citrate synthase [EC:2.3.3.1]
	K01681	ACO	aconitate hydratase [EC:4.2.1.3]
	K01847	MUT	methylmalonyl-CoA mutase [EC:5.4.99.2]
	K01915	glnA	glutamine synthetase [EC:6.3.1.2]
	K01965	PCCA	propionyl-CoA carboxylase alpha chain [EC:6.4.1.3]
	K01966	PCCB	propionyl-CoA carboxylase beta chain [EC:6.4.1.3]
	K02437	gcvH	glycine cleavage system H protein
	K05606	MCEE	methylmalonyl-CoA/ethylmalonyl-CoA epimerase [EC:5.1.99.1]
	K08691	mcl	malyl-CoA/(S)-citramalyl-CoA lyase [EC:4.1.3.24 4.1.3.25]
	K11529	gck	glycerate 2-kinase [EC:2.7.1.165]
	K14446	ccr	crotonyl-CoA carboxylase/reductase [EC:1.3.1.85]
	K14447	ecm	ethylmalonyl-CoA mutase [EC:5.4.99.63]
	K14448	mcd	(2S)-methylsuccinyl-CoA dehydrogenase [EC:1.3.8.12]
	K14449	mch	2-methylfumaryl-CoA hydratase [EC:4.2.1.148]
	K17865	croR	3-hydroxybutyryl-CoA dehydratase [EC:4.2.1.55]
ko02024 Quorum sensing (26)
	K01497	ribA	GTP cyclohydrolase II [EC:3.5.4.25]
	K01626	E2.5.1.54	3-deoxy-7-phosphoheptulonate synthase [EC:2.5.1.54]
	K01657	trpE	anthranilate synthase component I [EC:4.1.3.27]
	K01658	trpG	anthranilate synthase component II [EC:4.1.3.27]
	K01897	ACSL	long-chain acyl-CoA synthetase [EC:6.2.1.3]
	K01995	livG	branched-chain amino acid transport system ATP-binding protein
	K01996	livF	branched-chain amino acid transport system ATP-binding protein
	K01997	livH	branched-chain amino acid transport system permease protein
	K01998	livM	branched-chain amino acid transport system permease protein
	K01999	livK	branched-chain amino acid transport system substrate-binding protein
	K02033	ABC.PE.P	peptide/nickel transport system permease protein
	K02034	ABC.PE.P1	peptide/nickel transport system permease protein
	K03070	secA	preprotein translocase subunit SecA
	K03071	secB	preprotein translocase subunit SecB
	K03073	secE	preprotein translocase subunit SecE
	K03075	secG	preprotein translocase subunit SecG
	K03076	secY	preprotein translocase subunit SecY
	K03100	lepB	signal peptidase I [EC:3.4.21.89]
	K03106	SRP54	signal recognition particle subunit SRP54 [EC:3.6.5.4]
	K03110	ftsY	fused signal recognition particle receptor
	K03210	yajC	preprotein translocase subunit YajC
	K03217	yidC	YidC/Oxa1 family membrane protein insertase
	K03666	hfq	host factor-I protein
	K09823	zur	Fur family transcriptional regulator, zinc uptake regulator
	K11749	rseP	regulator of sigma E protease [EC:3.4.24.-]
	K11752	ribD	diaminohydroxyphosphoribosylaminopyrimidine deaminase / 5-amino-6-(5-phosphoribosylamino)uracil reductase [EC:3.5.4.26 1.1.1.193]
ko00720 Carbon fixation pathways in prokaryotes (25)
	K00024	mdh	malate dehydrogenase [EC:1.1.1.37]
	K00031	IDH1	isocitrate dehydrogenase [EC:1.1.1.42]
	K00239	sdhA	succinate dehydrogenase / fumarate reductase, flavoprotein subunit [EC:1.3.5.1 1.3.5.4]
	K00240	sdhB	succinate dehydrogenase / fumarate reductase, iron-sulfur subunit [EC:1.3.5.1 1.3.5.4]
	K00241	sdhC	succinate dehydrogenase / fumarate reductase, cytochrome b subunit
	K00242	sdhD	succinate dehydrogenase / fumarate reductase, membrane anchor subunit
	K00297	metF	methylenetetrahydrofolate reductase (NADPH) [EC:1.5.1.20]
	K00626	E2.3.1.9	acetyl-CoA C-acetyltransferase [EC:2.3.1.9]
	K01006	ppdK	pyruvate, orthophosphate dikinase [EC:2.7.9.1]
	K01491	folD	methylenetetrahydrofolate dehydrogenase (NADP+) / methenyltetrahydrofolate cyclohydrolase [EC:1.5.1.5 3.5.4.9]
	K01676	E4.2.1.2A	fumarate hydratase, class I [EC:4.2.1.2]
	K01679	E4.2.1.2B	fumarate hydratase, class II [EC:4.2.1.2]
	K01681	ACO	aconitate hydratase [EC:4.2.1.3]
	K01847	MUT	methylmalonyl-CoA mutase [EC:5.4.99.2]
	K01895	ACSS	acetyl-CoA synthetase [EC:6.2.1.1]
	K01902	sucD	succinyl-CoA synthetase alpha subunit [EC:6.2.1.5]
	K01903	sucC	succinyl-CoA synthetase beta subunit [EC:6.2.1.5]
	K01961	accC	acetyl-CoA carboxylase, biotin carboxylase subunit [EC:6.4.1.2 6.3.4.14]
	K01962	accA	acetyl-CoA carboxylase carboxyl transferase subunit alpha [EC:6.4.1.2]
	K01963	accD	acetyl-CoA carboxylase carboxyl transferase subunit beta [EC:6.4.1.2]
	K02160	accB	acetyl-CoA carboxylase biotin carboxyl carrier protein
	K05606	MCEE	methylmalonyl-CoA/ethylmalonyl-CoA epimerase [EC:5.1.99.1]
	K08691	mcl	malyl-CoA/(S)-citramalyl-CoA lyase [EC:4.1.3.24 4.1.3.25]
	K09709	meh	3-methylfumaryl-CoA hydratase [EC:4.2.1.153]
	K14449	mch	2-methylfumaryl-CoA hydratase [EC:4.2.1.148]
ko00970 Aminoacyl-tRNA biosynthesis (23)
	K00604	MTFMT	methionyl-tRNA formyltransferase [EC:2.1.2.9]
	K01866	YARS	tyrosyl-tRNA synthetase [EC:6.1.1.1]
	K01867	WARS	tryptophanyl-tRNA synthetase [EC:6.1.1.2]
	K01868	TARS	threonyl-tRNA synthetase [EC:6.1.1.3]
	K01869	LARS	leucyl-tRNA synthetase [EC:6.1.1.4]
	K01870	IARS	isoleucyl-tRNA synthetase [EC:6.1.1.5]
	K01872	AARS	alanyl-tRNA synthetase [EC:6.1.1.7]
	K01873	VARS	valyl-tRNA synthetase [EC:6.1.1.9]
	K01874	MARS	methionyl-tRNA synthetase [EC:6.1.1.10]
	K01875	SARS	seryl-tRNA synthetase [EC:6.1.1.11]
	K01876	DARS	aspartyl-tRNA synthetase [EC:6.1.1.12]
	K01878	glyQ	glycyl-tRNA synthetase alpha chain [EC:6.1.1.14]
	K01879	glyS	glycyl-tRNA synthetase beta chain [EC:6.1.1.14]
	K01883	CARS	cysteinyl-tRNA synthetase [EC:6.1.1.16]
	K01885	EARS	glutamyl-tRNA synthetase [EC:6.1.1.17]
	K01887	RARS	arginyl-tRNA synthetase [EC:6.1.1.19]
	K01889	FARSA	phenylalanyl-tRNA synthetase alpha chain [EC:6.1.1.20]
	K01890	FARSB	phenylalanyl-tRNA synthetase beta chain [EC:6.1.1.20]
	K01892	HARS	histidyl-tRNA synthetase [EC:6.1.1.21]
	K02433	gatA	aspartyl-tRNA(Asn)/glutamyl-tRNA(Gln) amidotransferase subunit A [EC:6.3.5.6 6.3.5.7]
	K02434	gatB	aspartyl-tRNA(Asn)/glutamyl-tRNA(Gln) amidotransferase subunit B [EC:6.3.5.6 6.3.5.7]
	K02435	gatC	aspartyl-tRNA(Asn)/glutamyl-tRNA(Gln) amidotransferase subunit C [EC:6.3.5.6 6.3.5.7]
	K04566	lysK	lysyl-tRNA synthetase, class I [EC:6.1.1.6]
ko00520 Amino sugar and nucleotide sugar metabolism (23)
	K00012	UGDH	UDPglucose 6-dehydrogenase [EC:1.1.1.22]
	K00075	murB	UDP-N-acetylmuramate dehydrogenase [EC:1.3.1.98]
	K00790	murA	UDP-N-acetylglucosamine 1-carboxyvinyltransferase [EC:2.5.1.7]
	K00820	glmS	glucosamine---fructose-6-phosphate aminotransferase (isomerizing) [EC:2.6.1.16]
	K00845	glk	glucokinase [EC:2.7.1.2]
	K00847	E2.7.1.4	fructokinase [EC:2.7.1.4]
	K00963	UGP2	UTP--glucose-1-phosphate uridylyltransferase [EC:2.7.7.9]
	K00978	rfbF	glucose-1-phosphate cytidylyltransferase [EC:2.7.7.33]
	K00992	murU	MurNAc alpha-1-phosphate uridylyltransferase [EC:2.7.7.-]
	K01207	nagZ	beta-N-acetylhexosaminidase [EC:3.2.1.52]
	K01791	wecB	UDP-N-acetylglucosamine 2-epimerase (non-hydrolysing) [EC:5.1.3.14]
	K01840	manB	phosphomannomutase [EC:5.4.2.8]
	K02474	wbpO	UDP-N-acetyl-D-galactosamine dehydrogenase [EC:1.1.1.-]
	K02793	PTS-Man-EIIA	PTS system, mannose-specific IIA component [EC:2.7.1.191]
	K03431	glmM	phosphoglucosamine mutase [EC:5.4.2.10]
	K04042	glmU	bifunctional UDP-N-acetylglucosamine pyrophosphorylase / Glucosamine-1-phosphate N-acetyltransferase [EC:2.7.7.23 2.3.1.157]
	K07102	amgK	anomeric MurNAc/GlcNAc kinase [EC:2.7.1.-]
	K08678	UXS1	UDP-glucuronate decarboxylase [EC:4.1.1.35]
	K08679	E5.1.3.6	UDP-glucuronate 4-epimerase [EC:5.1.3.6]
	K15894	pseB	UDP-N-acetylglucosamine 4,6-dehydratase [EC:4.2.1.115]
	K16011	algA	mannose-1-phosphate guanylyltransferase / mannose-6-phosphate isomerase [EC:2.7.7.13 5.3.1.8]
	K18429	legG	GDP/UDP-N,N'-diacetylbacillosamine 2-epimerase (hydrolysing) [EC:3.2.1.184]
	K18430	legI	N,N'-diacetyllegionaminate synthase [EC:2.5.1.101]
ko02040 Flagellar assembly (22)
	K02386	flgA	flagella basal body P-ring formation protein FlgA
	K02387	flgB	flagellar basal-body rod protein FlgB
	K02388	flgC	flagellar basal-body rod protein FlgC
	K02389	flgD	flagellar basal-body rod modification protein FlgD
	K02391	flgF	flagellar basal-body rod protein FlgF
	K02392	flgG	flagellar basal-body rod protein FlgG
	K02393	flgH	flagellar L-ring protein precursor FlgH
	K02394	flgI	flagellar P-ring protein precursor FlgI
	K02396	flgK	flagellar hook-associated protein 1 FlgK
	K02400	flhA	flagellar biosynthesis protein FlhA
	K02401	flhB	flagellar biosynthetic protein FlhB
	K02408	fliE	flagellar hook-basal body complex protein FliE
	K02409	fliF	flagellar M-ring protein FliF
	K02410	fliG	flagellar motor switch protein FliG
	K02412	fliI	flagellum-specific ATP synthase [EC:3.6.3.14]
	K02416	fliM	flagellar motor switch protein FliM
	K02417	fliNY	flagellar motor switch protein FliN/FliY
	K02419	fliP	flagellar biosynthetic protein FliP
	K02420	fliQ	flagellar biosynthetic protein FliQ
	K02421	fliR	flagellar biosynthetic protein FliR
	K02556	motA	chemotaxis protein MotA
	K02557	motB	chemotaxis protein MotB
ko00620 Pyruvate metabolism (22)
	K00024	mdh	malate dehydrogenase [EC:1.1.1.37]
	K00029	E1.1.1.40	malate dehydrogenase (oxaloacetate-decarboxylating)(NADP+) [EC:1.1.1.40]
	K00102	LDHD	D-lactate dehydrogenase (cytochrome) [EC:1.1.2.4]
	K00161	PDHA	pyruvate dehydrogenase E1 component alpha subunit [EC:1.2.4.1]
	K00162	PDHB	pyruvate dehydrogenase E1 component beta subunit [EC:1.2.4.1]
	K00382	DLD	dihydrolipoamide dehydrogenase [EC:1.8.1.4]
	K00626	E2.3.1.9	acetyl-CoA C-acetyltransferase [EC:2.3.1.9]
	K00627	DLAT	pyruvate dehydrogenase E2 component (dihydrolipoamide acetyltransferase) [EC:2.3.1.12]
	K00873	PK	pyruvate kinase [EC:2.7.1.40]
	K01006	ppdK	pyruvate, orthophosphate dikinase [EC:2.7.9.1]
	K01069	gloB	hydroxyacylglutathione hydrolase [EC:3.1.2.6]
	K01512	acyP	acylphosphatase [EC:3.6.1.7]
	K01638	aceB	malate synthase [EC:2.3.3.9]
	K01649	leuA	2-isopropylmalate synthase [EC:2.3.3.13]
	K01676	E4.2.1.2A	fumarate hydratase, class I [EC:4.2.1.2]
	K01679	E4.2.1.2B	fumarate hydratase, class II [EC:4.2.1.2]
	K01759	GLO1	lactoylglutathione lyase [EC:4.4.1.5]
	K01895	ACSS	acetyl-CoA synthetase [EC:6.2.1.1]
	K01961	accC	acetyl-CoA carboxylase, biotin carboxylase subunit [EC:6.4.1.2 6.3.4.14]
	K01962	accA	acetyl-CoA carboxylase carboxyl transferase subunit alpha [EC:6.4.1.2]
	K01963	accD	acetyl-CoA carboxylase carboxyl transferase subunit beta [EC:6.4.1.2]
	K02160	accB	acetyl-CoA carboxylase biotin carboxyl carrier protein
ko00650 Butanoate metabolism (21)
	K00019	E1.1.1.30	3-hydroxybutyrate dehydrogenase [EC:1.1.1.30]
	K00023	phbB	acetoacetyl-CoA reductase [EC:1.1.1.36]
	K00074	paaH	3-hydroxybutyryl-CoA dehydrogenase [EC:1.1.1.157]
	K00135	gabD	succinate-semialdehyde dehydrogenase / glutarate-semialdehyde dehydrogenase [EC:1.2.1.16 1.2.1.79 1.2.1.20]
	K00239	sdhA	succinate dehydrogenase / fumarate reductase, flavoprotein subunit [EC:1.3.5.1 1.3.5.4]
	K00240	sdhB	succinate dehydrogenase / fumarate reductase, iron-sulfur subunit [EC:1.3.5.1 1.3.5.4]
	K00241	sdhC	succinate dehydrogenase / fumarate reductase, cytochrome b subunit
	K00242	sdhD	succinate dehydrogenase / fumarate reductase, membrane anchor subunit
	K00626	E2.3.1.9	acetyl-CoA C-acetyltransferase [EC:2.3.1.9]
	K01028	E2.8.3.5A	3-oxoacid CoA-transferase subunit A [EC:2.8.3.5]
	K01029	E2.8.3.5B	3-oxoacid CoA-transferase subunit B [EC:2.8.3.5]
	K01640	E4.1.3.4	hydroxymethylglutaryl-CoA lyase [EC:4.1.3.4]
	K01652	E2.2.1.6L	acetolactate synthase I/II/III large subunit [EC:2.2.1.6]
	K01653	E2.2.1.6S	acetolactate synthase I/III small subunit [EC:2.2.1.6]
	K01692	paaF	enoyl-CoA hydratase [EC:4.2.1.17]
	K01907	AACS	acetoacetyl-CoA synthetase [EC:6.2.1.16]
	K03821	phbC	polyhydroxyalkanoate synthase [EC:2.3.1.-]
	K05973	phaZ	poly(3-hydroxybutyrate) depolymerase [EC:3.1.1.75]
	K07516	fadN	3-hydroxyacyl-CoA dehydrogenase [EC:1.1.1.35]
	K16871	POP2	4-aminobutyrate---pyruvate transaminase [EC:2.6.1.96]
	K17865	croR	3-hydroxybutyryl-CoA dehydratase [EC:4.2.1.55]
ko00260 Glycine, serine and threonine metabolism (20)
	K00003	E1.1.1.3	homoserine dehydrogenase [EC:1.1.1.3]
	K00058	serA	D-3-phosphoglycerate dehydrogenase / 2-oxoglutarate reductase [EC:1.1.1.95 1.1.1.399]
	K00133	asd	aspartate-semialdehyde dehydrogenase [EC:1.2.1.11]
	K00282	gcvPA	glycine dehydrogenase subunit 1 [EC:1.4.4.2]
	K00283	gcvPB	glycine dehydrogenase subunit 2 [EC:1.4.4.2]
	K00382	DLD	dihydrolipoamide dehydrogenase [EC:1.8.1.4]
	K00600	glyA	glycine hydroxymethyltransferase [EC:2.1.2.1]
	K00605	gcvT	aminomethyltransferase [EC:2.1.2.10]
	K00831	serC	phosphoserine aminotransferase [EC:2.6.1.52]
	K00928	lysC	aspartate kinase [EC:2.7.2.4]
	K01079	serB	phosphoserine phosphatase [EC:3.1.3.3]
	K01695	trpA	tryptophan synthase alpha chain [EC:4.2.1.20]
	K01696	trpB	tryptophan synthase beta chain [EC:4.2.1.20]
	K01733	thrC	threonine synthase [EC:4.2.3.1]
	K02204	thrB2	homoserine kinase type II [EC:2.7.1.39]
	K02437	gcvH	glycine cleavage system H protein
	K11529	gck	glycerate 2-kinase [EC:2.7.1.165]
	K15633	gpmI	2,3-bisphosphoglycerate-independent phosphoglycerate mutase [EC:5.4.2.12]
	K16066	ydfG	3-hydroxy acid dehydrogenase / malonic semialdehyde reductase [EC:1.1.1.381 1.1.1.-]
	K17103	CHO1	CDP-diacylglycerol---serine O-phosphatidyltransferase [EC:2.7.8.8]
ko00270 Cysteine and methionine metabolism (20)
	K00003	E1.1.1.3	homoserine dehydrogenase [EC:1.1.1.3]
	K00024	mdh	malate dehydrogenase [EC:1.1.1.37]
	K00133	asd	aspartate-semialdehyde dehydrogenase [EC:1.2.1.11]
	K00548	metH	5-methyltetrahydrofolate--homocysteine methyltransferase [EC:2.1.1.13]
	K00640	cysE	serine O-acetyltransferase [EC:2.3.1.30]
	K00641	metX	homoserine O-acetyltransferase [EC:2.3.1.31]
	K00772	mtaP	5'-methylthioadenosine phosphorylase [EC:2.4.2.28]
	K00789	metK	S-adenosylmethionine synthetase [EC:2.5.1.6]
	K00812	aspB	aspartate aminotransferase [EC:2.6.1.1]
	K00826	E2.6.1.42	branched-chain amino acid aminotransferase [EC:2.6.1.42]
	K00928	lysC	aspartate kinase [EC:2.7.2.4]
	K01011	TST	thiosulfate/3-mercaptopyruvate sulfurtransferase [EC:2.8.1.1 2.8.1.2]
	K01251	E3.3.1.1	adenosylhomocysteinase [EC:3.3.1.1]
	K01738	cysK	cysteine synthase A [EC:2.5.1.47]
	K01740	metY	O-acetylhomoserine (thiol)-lyase [EC:2.5.1.49]
	K01760	metC	cystathionine beta-lyase [EC:4.4.1.8]
	K01919	gshA	glutamate--cysteine ligase [EC:6.3.2.2]
	K01920	gshB	glutathione synthase [EC:6.3.2.3]
	K08963	mtnA	methylthioribose-1-phosphate isomerase [EC:5.3.1.23]
	K10764	metZ	O-succinylhomoserine sulfhydrylase [EC:2.5.1.-]
ko01210 2-Oxocarboxylic acid metabolism (20)
	K00031	IDH1	isocitrate dehydrogenase [EC:1.1.1.42]
	K00052	leuB	3-isopropylmalate dehydrogenase [EC:1.1.1.85]
	K00053	ilvC	ketol-acid reductoisomerase [EC:1.1.1.86]
	K00133	asd	aspartate-semialdehyde dehydrogenase [EC:1.2.1.11]
	K00145	argC	N-acetyl-gamma-glutamyl-phosphate reductase [EC:1.2.1.38]
	K00620	argJ	glutamate N-acetyltransferase / amino-acid N-acetyltransferase [EC:2.3.1.35 2.3.1.1]
	K00812	aspB	aspartate aminotransferase [EC:2.6.1.1]
	K00821	argD	acetylornithine/N-succinyldiaminopimelate aminotransferase [EC:2.6.1.11 2.6.1.17]
	K00826	E2.6.1.42	branched-chain amino acid aminotransferase [EC:2.6.1.42]
	K00928	lysC	aspartate kinase [EC:2.7.2.4]
	K00930	argB	acetylglutamate kinase [EC:2.7.2.8]
	K01438	argE	acetylornithine deacetylase [EC:3.5.1.16]
	K01647	CS	citrate synthase [EC:2.3.3.1]
	K01649	leuA	2-isopropylmalate synthase [EC:2.3.3.13]
	K01652	E2.2.1.6L	acetolactate synthase I/II/III large subunit [EC:2.2.1.6]
	K01653	E2.2.1.6S	acetolactate synthase I/III small subunit [EC:2.2.1.6]
	K01681	ACO	aconitate hydratase [EC:4.2.1.3]
	K01687	ilvD	dihydroxy-acid dehydratase [EC:4.2.1.9]
	K01703	leuC	3-isopropylmalate/(R)-2-methylmalate dehydratase large subunit [EC:4.2.1.33 4.2.1.35]
	K01704	leuD	3-isopropylmalate/(R)-2-methylmalate dehydratase small subunit [EC:4.2.1.33 4.2.1.35]
ko00250 Alanine, aspartate and glutamate metabolism (19)
	K00135	gabD	succinate-semialdehyde dehydrogenase / glutarate-semialdehyde dehydrogenase [EC:1.2.1.16 1.2.1.79 1.2.1.20]
	K00259	ald	alanine dehydrogenase [EC:1.4.1.1]
	K00265	gltB	glutamate synthase (NADPH/NADH) large chain [EC:1.4.1.13 1.4.1.14]
	K00266	gltD	glutamate synthase (NADPH/NADH) small chain [EC:1.4.1.13 1.4.1.14]
	K00609	pyrB	aspartate carbamoyltransferase catalytic subunit [EC:2.1.3.2]
	K00764	purF	amidophosphoribosyltransferase [EC:2.4.2.14]
	K00812	aspB	aspartate aminotransferase [EC:2.6.1.1]
	K00820	glmS	glucosamine---fructose-6-phosphate aminotransferase (isomerizing) [EC:2.6.1.16]
	K01755	argH	argininosuccinate lyase [EC:4.3.2.1]
	K01756	purB	adenylosuccinate lyase [EC:4.3.2.2]
	K01915	glnA	glutamine synthetase [EC:6.3.1.2]
	K01939	purA	adenylosuccinate synthase [EC:6.3.4.4]
	K01940	argG	argininosuccinate synthase [EC:6.3.4.5]
	K01953	asnB	asparagine synthase (glutamine-hydrolysing) [EC:6.3.5.4]
	K01955	carB	carbamoyl-phosphate synthase large subunit [EC:6.3.5.5]
	K01956	carA	carbamoyl-phosphate synthase small subunit [EC:6.3.5.5]
	K13821	putA	RHH-type transcriptional regulator, proline utilization regulon repressor / proline dehydrogenase / delta 1-pyrroline-5-carboxylate dehydrogenase [EC:1.5.5.2 1.2.1.88]
	K15371	GDH2	glutamate dehydrogenase [EC:1.4.1.2]
	K16871	POP2	4-aminobutyrate---pyruvate transaminase [EC:2.6.1.96]
ko03440 Homologous recombination (19)
	K01159	ruvC	crossover junction endodeoxyribonuclease RuvC [EC:3.1.22.4]
	K02335	DPO1	DNA polymerase I [EC:2.7.7.7]
	K02337	DPO3A1	DNA polymerase III subunit alpha [EC:2.7.7.7]
	K02338	DPO3B	DNA polymerase III subunit beta [EC:2.7.7.7]
	K02339	DPO3C	DNA polymerase III subunit chi [EC:2.7.7.7]
	K02340	DPO3D1	DNA polymerase III subunit delta [EC:2.7.7.7]
	K02341	DPO3D2	DNA polymerase III subunit delta' [EC:2.7.7.7]
	K02342	DPO3E	DNA polymerase III subunit epsilon [EC:2.7.7.7]
	K02343	DPO3G	DNA polymerase III subunit gamma/tau [EC:2.7.7.7]
	K03111	ssb	single-strand DNA-binding protein
	K03550	ruvA	holliday junction DNA helicase RuvA [EC:3.6.4.12]
	K03551	ruvB	holliday junction DNA helicase RuvB [EC:3.6.4.12]
	K03553	recA	recombination protein RecA
	K03584	recO	DNA repair protein RecO (recombination protein O)
	K03629	recF	DNA replication and repair protein RecF
	K03655	recG	ATP-dependent DNA helicase RecG [EC:3.6.4.12]
	K04066	priA	primosomal protein N' (replication factor Y) (superfamily II helicase) [EC:3.6.4.-]
	K06187	recR	recombination protein RecR
	K07462	recJ	single-stranded-DNA-specific exonuclease [EC:3.1.-.-]
ko00020 Citrate cycle (TCA cycle) (18)
	K00024	mdh	malate dehydrogenase [EC:1.1.1.37]
	K00031	IDH1	isocitrate dehydrogenase [EC:1.1.1.42]
	K00161	PDHA	pyruvate dehydrogenase E1 component alpha subunit [EC:1.2.4.1]
	K00162	PDHB	pyruvate dehydrogenase E1 component beta subunit [EC:1.2.4.1]
	K00164	OGDH	2-oxoglutarate dehydrogenase E1 component [EC:1.2.4.2]
	K00239	sdhA	succinate dehydrogenase / fumarate reductase, flavoprotein subunit [EC:1.3.5.1 1.3.5.4]
	K00240	sdhB	succinate dehydrogenase / fumarate reductase, iron-sulfur subunit [EC:1.3.5.1 1.3.5.4]
	K00241	sdhC	succinate dehydrogenase / fumarate reductase, cytochrome b subunit
	K00242	sdhD	succinate dehydrogenase / fumarate reductase, membrane anchor subunit
	K00382	DLD	dihydrolipoamide dehydrogenase [EC:1.8.1.4]
	K00627	DLAT	pyruvate dehydrogenase E2 component (dihydrolipoamide acetyltransferase) [EC:2.3.1.12]
	K00658	DLST	2-oxoglutarate dehydrogenase E2 component (dihydrolipoamide succinyltransferase) [EC:2.3.1.61]
	K01647	CS	citrate synthase [EC:2.3.3.1]
	K01676	E4.2.1.2A	fumarate hydratase, class I [EC:4.2.1.2]
	K01679	E4.2.1.2B	fumarate hydratase, class II [EC:4.2.1.2]
	K01681	ACO	aconitate hydratase [EC:4.2.1.3]
	K01902	sucD	succinyl-CoA synthetase alpha subunit [EC:6.2.1.5]
	K01903	sucC	succinyl-CoA synthetase beta subunit [EC:6.2.1.5]
ko00400 Phenylalanine, tyrosine and tryptophan biosynthesis (18)
	K00014	aroE	shikimate dehydrogenase [EC:1.1.1.25]
	K00220	tyrC	cyclohexadieny/prephenate dehydrogenase [EC:1.3.1.43 1.3.1.12]
	K00766	trpD	anthranilate phosphoribosyltransferase [EC:2.4.2.18]
	K00800	aroA	3-phosphoshikimate 1-carboxyvinyltransferase [EC:2.5.1.19]
	K00812	aspB	aspartate aminotransferase [EC:2.6.1.1]
	K00817	hisC	histidinol-phosphate aminotransferase [EC:2.6.1.9]
	K00891	E2.7.1.71	shikimate kinase [EC:2.7.1.71]
	K01609	trpC	indole-3-glycerol phosphate synthase [EC:4.1.1.48]
	K01626	E2.5.1.54	3-deoxy-7-phosphoheptulonate synthase [EC:2.5.1.54]
	K01657	trpE	anthranilate synthase component I [EC:4.1.3.27]
	K01658	trpG	anthranilate synthase component II [EC:4.1.3.27]
	K01695	trpA	tryptophan synthase alpha chain [EC:4.2.1.20]
	K01696	trpB	tryptophan synthase beta chain [EC:4.2.1.20]
	K01735	aroB	3-dehydroquinate synthase [EC:4.2.3.4]
	K01736	aroC	chorismate synthase [EC:4.2.3.5]
	K01817	trpF	phosphoribosylanthranilate isomerase [EC:5.3.1.24]
	K03786	aroQ	3-dehydroquinate dehydratase II [EC:4.2.1.10]
	K04518	pheA2	prephenate dehydratase [EC:4.2.1.51]
ko00790 Folate biosynthesis (17)
	K00287	DHFR	dihydrofolate reductase [EC:1.5.1.3]
	K00796	folP	dihydropteroate synthase [EC:2.5.1.15]
	K00950	folK	2-amino-4-hydroxy-6-hydroxymethyldihydropteridine diphosphokinase [EC:2.7.6.3]
	K01495	GCH1	GTP cyclohydrolase IA [EC:3.5.4.16]
	K01497	ribA	GTP cyclohydrolase II [EC:3.5.4.25]
	K01633	folB	7,8-dihydroneopterin aldolase/epimerase/oxygenase [EC:4.1.2.25 5.1.99.8 1.13.11.81]
	K01724	PCBD	4a-hydroxytetrahydrobiopterin dehydratase [EC:4.2.1.96]
	K03635	MOCS2B	molybdopterin synthase catalytic subunit [EC:2.8.1.12]
	K03637	moaC	cyclic pyranopterin monophosphate synthase [EC:4.6.1.17]
	K03639	moaA	GTP 3',8-cyclase [EC:4.1.99.22]
	K03750	moeA	molybdopterin molybdotransferase [EC:2.10.1.1]
	K03752	mobA	molybdenum cofactor guanylyltransferase [EC:2.7.7.77]
	K06920	queC	7-cyano-7-deazaguanine synthase [EC:6.3.4.20]
	K07141	mocA	molybdenum cofactor cytidylyltransferase [EC:2.7.7.76]
	K09457	queF	7-cyano-7-deazaguanine reductase [EC:1.7.1.13]
	K11754	folC	dihydrofolate synthase / folylpolyglutamate synthase [EC:6.3.2.12 6.3.2.17]
	K14652	ribBA	3,4-dihydroxy 2-butanone 4-phosphate synthase / GTP cyclohydrolase II [EC:4.1.99.12 3.5.4.25]
ko00920 Sulfur metabolism (17)
	K00390	cysH	phosphoadenosine phosphosulfate reductase [EC:1.8.4.8 1.8.4.10]
	K00392	sir	sulfite reductase (ferredoxin) [EC:1.8.7.1]
	K00640	cysE	serine O-acetyltransferase [EC:2.3.1.30]
	K00955	cysNC	bifunctional enzyme CysN/CysC [EC:2.7.7.4 2.7.1.25]
	K00957	cysD	sulfate adenylyltransferase subunit 2 [EC:2.7.7.4]
	K01011	TST	thiosulfate/3-mercaptopyruvate sulfurtransferase [EC:2.8.1.1 2.8.1.2]
	K01082	cysQ	3'(2'), 5'-bisphosphate nucleotidase [EC:3.1.3.7]
	K01738	cysK	cysteine synthase A [EC:2.5.1.47]
	K02045	cysA	sulfate transport system ATP-binding protein [EC:3.6.3.25]
	K02046	cysU	sulfate transport system permease protein
	K02047	cysW	sulfate transport system permease protein
	K02048	cysP	sulfate transport system substrate-binding protein
	K08738	CYC	cytochrome c
	K10764	metZ	O-succinylhomoserine sulfhydrylase [EC:2.5.1.-]
	K17226	soxY	sulfur-oxidizing protein SoxY
	K17227	soxZ	sulfur-oxidizing protein SoxZ
	K20035	dmdC	3-(methylthio)propanoyl-CoA dehydrogenase [EC:1.3.8.-]
ko00640 Propanoate metabolism (17)
	K00382	DLD	dihydrolipoamide dehydrogenase [EC:1.8.1.4]
	K00626	E2.3.1.9	acetyl-CoA C-acetyltransferase [EC:2.3.1.9]
	K01578	MLYCD	malonyl-CoA decarboxylase [EC:4.1.1.9]
	K01692	paaF	enoyl-CoA hydratase [EC:4.2.1.17]
	K01847	MUT	methylmalonyl-CoA mutase [EC:5.4.99.2]
	K01895	ACSS	acetyl-CoA synthetase [EC:6.2.1.1]
	K01902	sucD	succinyl-CoA synthetase alpha subunit [EC:6.2.1.5]
	K01903	sucC	succinyl-CoA synthetase beta subunit [EC:6.2.1.5]
	K01908	prpE	propionyl-CoA synthetase [EC:6.2.1.17]
	K01961	accC	acetyl-CoA carboxylase, biotin carboxylase subunit [EC:6.4.1.2 6.3.4.14]
	K01962	accA	acetyl-CoA carboxylase carboxyl transferase subunit alpha [EC:6.4.1.2]
	K01963	accD	acetyl-CoA carboxylase carboxyl transferase subunit beta [EC:6.4.1.2]
	K01965	PCCA	propionyl-CoA carboxylase alpha chain [EC:6.4.1.3]
	K01966	PCCB	propionyl-CoA carboxylase beta chain [EC:6.4.1.3]
	K02160	accB	acetyl-CoA carboxylase biotin carboxyl carrier protein
	K05606	MCEE	methylmalonyl-CoA/ethylmalonyl-CoA epimerase [EC:5.1.99.1]
	K19745	acuI	acrylyl-CoA reductase (NADPH) [EC:1.3.1.-]
ko00280 Valine, leucine and isoleucine degradation (17)
	K00020	mmsB	3-hydroxyisobutyrate dehydrogenase [EC:1.1.1.31]
	K00253	IVD	isovaleryl-CoA dehydrogenase [EC:1.3.8.4]
	K00382	DLD	dihydrolipoamide dehydrogenase [EC:1.8.1.4]
	K00626	E2.3.1.9	acetyl-CoA C-acetyltransferase [EC:2.3.1.9]
	K00826	E2.6.1.42	branched-chain amino acid aminotransferase [EC:2.6.1.42]
	K01028	E2.8.3.5A	3-oxoacid CoA-transferase subunit A [EC:2.8.3.5]
	K01029	E2.8.3.5B	3-oxoacid CoA-transferase subunit B [EC:2.8.3.5]
	K01640	E4.1.3.4	hydroxymethylglutaryl-CoA lyase [EC:4.1.3.4]
	K01692	paaF	enoyl-CoA hydratase [EC:4.2.1.17]
	K01847	MUT	methylmalonyl-CoA mutase [EC:5.4.99.2]
	K01907	AACS	acetoacetyl-CoA synthetase [EC:6.2.1.16]
	K01965	PCCA	propionyl-CoA carboxylase alpha chain [EC:6.4.1.3]
	K01966	PCCB	propionyl-CoA carboxylase beta chain [EC:6.4.1.3]
	K01969	E6.4.1.4B	3-methylcrotonyl-CoA carboxylase beta subunit [EC:6.4.1.4]
	K05606	MCEE	methylmalonyl-CoA/ethylmalonyl-CoA epimerase [EC:5.1.99.1]
	K13766	liuC	methylglutaconyl-CoA hydratase [EC:4.2.1.18]
	K18661	matB	malonyl-CoA/methylmalonyl-CoA synthetase [EC:6.2.1.-]
ko04112 Cell cycle - Caulobacter (17)
	K01338	lon	ATP-dependent Lon protease [EC:3.4.21.53]
	K01358	clpP	ATP-dependent Clp protease, protease subunit [EC:3.4.21.92]
	K02313	dnaA	chromosomal replication initiator protein
	K02314	dnaB	replicative DNA helicase [EC:3.6.4.12]
	K02563	murG	UDP-N-acetylglucosamine--N-acetylmuramyl-(pentapeptide) pyrophosphoryl-undecaprenol N-acetylglucosamine transferase [EC:2.4.1.227]
	K03531	ftsZ	cell division protein FtsZ
	K03544	clpX	ATP-dependent Clp protease ATP-binding subunit ClpX
	K03588	ftsW	cell division protein FtsW
	K03589	ftsQ	cell division protein FtsQ
	K03590	ftsA	cell division protein FtsA
	K11749	rseP	regulator of sigma E protease [EC:3.4.24.-]
	K13581	ccrM	modification methylase [EC:2.1.1.72]
	K13584	ctrA	two-component system, cell cycle response regulator CtrA
	K13587	cckA	two-component system, cell cycle sensor histidine kinase and response regulator CckA [EC:2.7.13.3]
	K13588	chpT	histidine phosphotransferase ChpT
	K13590	dgcB	diguanylate cyclase [EC:2.7.7.65]
	K13592	rcdA	regulator of CtrA degradation
ko03060 Protein export (16)
	K03070	secA	preprotein translocase subunit SecA
	K03071	secB	preprotein translocase subunit SecB
	K03072	secD	preprotein translocase subunit SecD
	K03073	secE	preprotein translocase subunit SecE
	K03074	secF	preprotein translocase subunit SecF
	K03075	secG	preprotein translocase subunit SecG
	K03076	secY	preprotein translocase subunit SecY
	K03100	lepB	signal peptidase I [EC:3.4.21.89]
	K03101	lspA	signal peptidase II [EC:3.4.23.36]
	K03106	SRP54	signal recognition particle subunit SRP54 [EC:3.6.5.4]
	K03110	ftsY	fused signal recognition particle receptor
	K03116	tatA	sec-independent protein translocase protein TatA
	K03117	tatB	sec-independent protein translocase protein TatB
	K03118	tatC	sec-independent protein translocase protein TatC
	K03210	yajC	preprotein translocase subunit YajC
	K03217	yidC	YidC/Oxa1 family membrane protein insertase
ko03018 RNA degradation (15)
	K00850	pfkA	6-phosphofructokinase 1 [EC:2.7.1.11]
	K00937	ppk	polyphosphate kinase [EC:2.7.4.1]
	K00962	pnp	polyribonucleotide nucleotidyltransferase [EC:2.7.7.8]
	K00970	pcnB	poly(A) polymerase [EC:2.7.7.19]
	K01689	ENO	enolase [EC:4.2.1.11]
	K03628	rho	transcription termination factor Rho
	K03654	recQ	ATP-dependent DNA helicase RecQ [EC:3.6.4.12]
	K03666	hfq	host factor-I protein
	K04043	dnaK	molecular chaperone DnaK
	K04077	groEL	chaperonin GroEL
	K08300	rne	ribonuclease E [EC:3.1.26.12]
	K08311	nudH	putative (di)nucleoside polyphosphate hydrolase [EC:3.6.1.-]
	K11927	rhlE	ATP-dependent RNA helicase RhlE [EC:3.6.4.13]
	K12573	rnr	ribonuclease R [EC:3.1.-.-]
	K12574	rnj	ribonuclease J [EC:3.1.-.-]
ko03070 Bacterial secretion system (15)
	K03070	secA	preprotein translocase subunit SecA
	K03071	secB	preprotein translocase subunit SecB
	K03072	secD	preprotein translocase subunit SecD
	K03073	secE	preprotein translocase subunit SecE
	K03074	secF	preprotein translocase subunit SecF
	K03075	secG	preprotein translocase subunit SecG
	K03076	secY	preprotein translocase subunit SecY
	K03106	SRP54	signal recognition particle subunit SRP54 [EC:3.6.5.4]
	K03110	ftsY	fused signal recognition particle receptor
	K03116	tatA	sec-independent protein translocase protein TatA
	K03117	tatB	sec-independent protein translocase protein TatB
	K03118	tatC	sec-independent protein translocase protein TatC
	K03210	yajC	preprotein translocase subunit YajC
	K03217	yidC	YidC/Oxa1 family membrane protein insertase
	K12340	tolC	outer membrane protein
ko03430 Mismatch repair (15)
	K01972	E6.5.1.2	DNA ligase (NAD+) [EC:6.5.1.2]
	K02337	DPO3A1	DNA polymerase III subunit alpha [EC:2.7.7.7]
	K02338	DPO3B	DNA polymerase III subunit beta [EC:2.7.7.7]
	K02339	DPO3C	DNA polymerase III subunit chi [EC:2.7.7.7]
	K02340	DPO3D1	DNA polymerase III subunit delta [EC:2.7.7.7]
	K02341	DPO3D2	DNA polymerase III subunit delta' [EC:2.7.7.7]
	K02342	DPO3E	DNA polymerase III subunit epsilon [EC:2.7.7.7]
	K02343	DPO3G	DNA polymerase III subunit gamma/tau [EC:2.7.7.7]
	K03111	ssb	single-strand DNA-binding protein
	K03555	mutS	DNA mismatch repair protein MutS
	K03572	mutL	DNA mismatch repair protein MutL
	K03601	xseA	exodeoxyribonuclease VII large subunit [EC:3.1.11.6]
	K03602	xseB	exodeoxyribonuclease VII small subunit [EC:3.1.11.6]
	K03657	uvrD	DNA helicase II / ATP-dependent DNA helicase PcrA [EC:3.6.4.12]
	K07462	recJ	single-stranded-DNA-specific exonuclease [EC:3.1.-.-]
ko00910 Nitrogen metabolism (15)
	K00265	gltB	glutamate synthase (NADPH/NADH) large chain [EC:1.4.1.13 1.4.1.14]
	K00266	gltD	glutamate synthase (NADPH/NADH) small chain [EC:1.4.1.13 1.4.1.14]
	K00362	nirB	nitrite reductase (NADH) large subunit [EC:1.7.1.15]
	K00363	nirD	nitrite reductase (NADH) small subunit [EC:1.7.1.15]
	K00372	nasA	assimilatory nitrate reductase catalytic subunit [EC:1.7.99.-]
	K00376	nosZ	nitrous-oxide reductase [EC:1.7.2.4]
	K01673	cynT	carbonic anhydrase [EC:4.2.1.1]
	K01915	glnA	glutamine synthetase [EC:6.3.1.2]
	K02305	norC	nitric oxide reductase subunit C
	K02567	napA	periplasmic nitrate reductase NapA [EC:1.7.99.-]
	K02568	napB	cytochrome c-type protein NapB
	K04561	norB	nitric oxide reductase subunit B [EC:1.7.2.5]
	K15371	GDH2	glutamate dehydrogenase [EC:1.4.1.2]
	K15576	nrtA	nitrate/nitrite transport system substrate-binding protein
	K15577	nrtB	nitrate/nitrite transport system permease protein
ko00010 Glycolysis / Gluconeogenesis (15)
	K00134	GAPDH	glyceraldehyde 3-phosphate dehydrogenase [EC:1.2.1.12]
	K00161	PDHA	pyruvate dehydrogenase E1 component alpha subunit [EC:1.2.4.1]
	K00162	PDHB	pyruvate dehydrogenase E1 component beta subunit [EC:1.2.4.1]
	K00382	DLD	dihydrolipoamide dehydrogenase [EC:1.8.1.4]
	K00627	DLAT	pyruvate dehydrogenase E2 component (dihydrolipoamide acetyltransferase) [EC:2.3.1.12]
	K00845	glk	glucokinase [EC:2.7.1.2]
	K00850	pfkA	6-phosphofructokinase 1 [EC:2.7.1.11]
	K00873	PK	pyruvate kinase [EC:2.7.1.40]
	K00927	PGK	phosphoglycerate kinase [EC:2.7.2.3]
	K01689	ENO	enolase [EC:4.2.1.11]
	K01803	TPI	triosephosphate isomerase (TIM) [EC:5.3.1.1]
	K01895	ACSS	acetyl-CoA synthetase [EC:6.2.1.1]
	K02446	glpX	fructose-1,6-bisphosphatase II [EC:3.1.3.11]
	K03841	FBP	fructose-1,6-bisphosphatase I [EC:3.1.3.11]
	K15633	gpmI	2,3-bisphosphoglycerate-independent phosphoglycerate mutase [EC:5.4.2.12]
ko00550 Peptidoglycan biosynthesis (14)
	K00075	murB	UDP-N-acetylmuramate dehydrogenase [EC:1.3.1.98]
	K00790	murA	UDP-N-acetylglucosamine 1-carboxyvinyltransferase [EC:2.5.1.7]
	K01000	mraY	phospho-N-acetylmuramoyl-pentapeptide-transferase [EC:2.7.8.13]
	K01921	ddl	D-alanine-D-alanine ligase [EC:6.3.2.4]
	K01924	murC	UDP-N-acetylmuramate--alanine ligase [EC:6.3.2.8]
	K01925	murD	UDP-N-acetylmuramoylalanine--D-glutamate ligase [EC:6.3.2.9]
	K01928	murE	UDP-N-acetylmuramoyl-L-alanyl-D-glutamate--2,6-diaminopimelate ligase [EC:6.3.2.13]
	K01929	murF	UDP-N-acetylmuramoyl-tripeptide--D-alanyl-D-alanine ligase [EC:6.3.2.10]
	K02563	murG	UDP-N-acetylglucosamine--N-acetylmuramyl-(pentapeptide) pyrophosphoryl-undecaprenol N-acetylglucosamine transferase [EC:2.4.1.227]
	K03587	ftsI	cell division protein FtsI (penicillin-binding protein 3) [EC:3.4.16.4]
	K05366	mrcA	penicillin-binding protein 1A [EC:2.4.1.129 3.4.16.4]
	K05515	mrdA	penicillin-binding protein 2 [EC:3.4.16.4]
	K06153	bacA	undecaprenyl-diphosphatase [EC:3.6.1.27]
	K07258	dacC	serine-type D-Ala-D-Ala carboxypeptidase (penicillin-binding protein 5/6) [EC:3.4.16.4]
ko00770 Pantothenate and CoA biosynthesis (14)
	K00053	ilvC	ketol-acid reductoisomerase [EC:1.1.1.86]
	K00077	panE	2-dehydropantoate 2-reductase [EC:1.1.1.169]
	K00606	panB	3-methyl-2-oxobutanoate hydroxymethyltransferase [EC:2.1.2.11]
	K00826	E2.6.1.42	branched-chain amino acid aminotransferase [EC:2.6.1.42]
	K00859	coaE	dephospho-CoA kinase [EC:2.7.1.24]
	K00954	E2.7.7.3A	pantetheine-phosphate adenylyltransferase [EC:2.7.7.3]
	K00997	acpS	holo-[acyl-carrier protein] synthase [EC:2.7.8.7]
	K01652	E2.2.1.6L	acetolactate synthase I/II/III large subunit [EC:2.2.1.6]
	K01653	E2.2.1.6S	acetolactate synthase I/III small subunit [EC:2.2.1.6]
	K01687	ilvD	dihydroxy-acid dehydratase [EC:4.2.1.9]
	K01918	panC	pantoate--beta-alanine ligase [EC:6.3.2.1]
	K03525	coaX	type III pantothenate kinase [EC:2.7.1.33]
	K04765	mazG	nucleoside triphosphate diphosphatase [EC:3.6.1.9]
	K13038	coaBC	phosphopantothenoylcysteine decarboxylase / phosphopantothenate---cysteine ligase [EC:4.1.1.36 6.3.2.5]
ko00540 Lipopolysaccharide biosynthesis (14)
	K00677	lpxA	UDP-N-acetylglucosamine acyltransferase [EC:2.3.1.129]
	K00748	lpxB	lipid-A-disaccharide synthase [EC:2.4.1.182]
	K00912	lpxK	tetraacyldisaccharide 4'-kinase [EC:2.7.1.130]
	K00979	kdsB	3-deoxy-manno-octulosonate cytidylyltransferase (CMP-KDO synthetase) [EC:2.7.7.38]
	K01627	kdsA	2-dehydro-3-deoxyphosphooctonate aldolase (KDO 8-P synthase) [EC:2.5.1.55]
	K02517	lpxL	Kdo2-lipid IVA lauroyltransferase [EC:2.3.1.241]
	K02527	kdtA	3-deoxy-D-manno-octulosonic-acid transferase [EC:2.4.99.12 2.4.99.13 2.4.99.14 2.4.99.15]
	K02535	lpxC	UDP-3-O-[3-hydroxymyristoyl] N-acetylglucosamine deacetylase [EC:3.5.1.108]
	K02536	lpxD	UDP-3-O-[3-hydroxymyristoyl] glucosamine N-acyltransferase [EC:2.3.1.191]
	K03271	gmhA	D-sedoheptulose 7-phosphate isomerase [EC:5.3.1.28]
	K03272	gmhC	D-beta-D-heptose 7-phosphate kinase / D-beta-D-heptose 1-phosphate adenosyltransferase [EC:2.7.1.167 2.7.7.70]
	K03273	gmhB	D-glycero-D-manno-heptose 1,7-bisphosphate phosphatase [EC:3.1.3.82 3.1.3.83]
	K03274	gmhD	ADP-L-glycero-D-manno-heptose 6-epimerase [EC:5.1.3.20]
	K06041	kdsD	arabinose-5-phosphate isomerase [EC:5.3.1.13]
ko00680 Methane metabolism (14)
	K00024	mdh	malate dehydrogenase [EC:1.1.1.37]
	K00058	serA	D-3-phosphoglycerate dehydrogenase / 2-oxoglutarate reductase [EC:1.1.1.95 1.1.1.399]
	K00123	fdoG	formate dehydrogenase major subunit [EC:1.17.1.9]
	K00600	glyA	glycine hydroxymethyltransferase [EC:2.1.2.1]
	K00831	serC	phosphoserine aminotransferase [EC:2.6.1.52]
	K00850	pfkA	6-phosphofructokinase 1 [EC:2.7.1.11]
	K01079	serB	phosphoserine phosphatase [EC:3.1.3.3]
	K01689	ENO	enolase [EC:4.2.1.11]
	K01895	ACSS	acetyl-CoA synthetase [EC:6.2.1.1]
	K02446	glpX	fructose-1,6-bisphosphatase II [EC:3.1.3.11]
	K03841	FBP	fructose-1,6-bisphosphatase I [EC:3.1.3.11]
	K08691	mcl	malyl-CoA/(S)-citramalyl-CoA lyase [EC:4.1.3.24 4.1.3.25]
	K11529	gck	glycerate 2-kinase [EC:2.7.1.165]
	K15633	gpmI	2,3-bisphosphoglycerate-independent phosphoglycerate mutase [EC:5.4.2.12]
ko03030 DNA replication (14)
	K01972	E6.5.1.2	DNA ligase (NAD+) [EC:6.5.1.2]
	K02314	dnaB	replicative DNA helicase [EC:3.6.4.12]
	K02316	dnaG	DNA primase [EC:2.7.7.-]
	K02335	DPO1	DNA polymerase I [EC:2.7.7.7]
	K02337	DPO3A1	DNA polymerase III subunit alpha [EC:2.7.7.7]
	K02338	DPO3B	DNA polymerase III subunit beta [EC:2.7.7.7]
	K02339	DPO3C	DNA polymerase III subunit chi [EC:2.7.7.7]
	K02340	DPO3D1	DNA polymerase III subunit delta [EC:2.7.7.7]
	K02341	DPO3D2	DNA polymerase III subunit delta' [EC:2.7.7.7]
	K02342	DPO3E	DNA polymerase III subunit epsilon [EC:2.7.7.7]
	K02343	DPO3G	DNA polymerase III subunit gamma/tau [EC:2.7.7.7]
	K03111	ssb	single-strand DNA-binding protein
	K03469	rnhA	ribonuclease HI [EC:3.1.26.4]
	K03470	rnhB	ribonuclease HII [EC:3.1.26.4]
ko01212 Fatty acid metabolism (14)
	K00059	fabG	3-oxoacyl-[acyl-carrier protein] reductase [EC:1.1.1.100]
	K00208	fabI	enoyl-[acyl-carrier protein] reductase I [EC:1.3.1.9 1.3.1.10]
	K00626	E2.3.1.9	acetyl-CoA C-acetyltransferase [EC:2.3.1.9]
	K00645	fabD	[acyl-carrier-protein] S-malonyltransferase [EC:2.3.1.39]
	K00648	fabH	3-oxoacyl-[acyl-carrier-protein] synthase III [EC:2.3.1.180]
	K01692	paaF	enoyl-CoA hydratase [EC:4.2.1.17]
	K01897	ACSL	long-chain acyl-CoA synthetase [EC:6.2.1.3]
	K01961	accC	acetyl-CoA carboxylase, biotin carboxylase subunit [EC:6.4.1.2 6.3.4.14]
	K01962	accA	acetyl-CoA carboxylase carboxyl transferase subunit alpha [EC:6.4.1.2]
	K01963	accD	acetyl-CoA carboxylase carboxyl transferase subunit beta [EC:6.4.1.2]
	K02160	accB	acetyl-CoA carboxylase biotin carboxyl carrier protein
	K02372	fabZ	3-hydroxyacyl-[acyl-carrier-protein] dehydratase [EC:4.2.1.59]
	K07516	fadN	3-hydroxyacyl-CoA dehydrogenase [EC:1.1.1.35]
	K09458	fabF	3-oxoacyl-[acyl-carrier-protein] synthase II [EC:2.3.1.179]
ko02030 Bacterial chemotaxis (12)
	K00575	cheR	chemotaxis protein methyltransferase CheR [EC:2.1.1.80]
	K02410	fliG	flagellar motor switch protein FliG
	K02416	fliM	flagellar motor switch protein FliM
	K02417	fliNY	flagellar motor switch protein FliN/FliY
	K02556	motA	chemotaxis protein MotA
	K02557	motB	chemotaxis protein MotB
	K03406	mcp	methyl-accepting chemotaxis protein
	K03407	cheA	two-component system, chemotaxis family, sensor kinase CheA [EC:2.7.13.3]
	K03408	cheW	purine-binding chemotaxis protein CheW
	K03412	cheB	two-component system, chemotaxis family, protein-glutamate methylesterase/glutaminase [EC:3.1.1.61 3.5.1.44]
	K03413	cheY	two-component system, chemotaxis family, chemotaxis protein CheY
	K03414	cheZ	chemotaxis protein CheZ
ko00670 One carbon pool by folate (12)
	K00287	DHFR	dihydrofolate reductase [EC:1.5.1.3]
	K00297	metF	methylenetetrahydrofolate reductase (NADPH) [EC:1.5.1.20]
	K00548	metH	5-methyltetrahydrofolate--homocysteine methyltransferase [EC:2.1.1.13]
	K00560	thyA	thymidylate synthase [EC:2.1.1.45]
	K00600	glyA	glycine hydroxymethyltransferase [EC:2.1.2.1]
	K00602	purH	phosphoribosylaminoimidazolecarboxamide formyltransferase / IMP cyclohydrolase [EC:2.1.2.3 3.5.4.10]
	K00604	MTFMT	methionyl-tRNA formyltransferase [EC:2.1.2.9]
	K00605	gcvT	aminomethyltransferase [EC:2.1.2.10]
	K01433	purU	formyltetrahydrofolate deformylase [EC:3.5.1.10]
	K01491	folD	methylenetetrahydrofolate dehydrogenase (NADP+) / methenyltetrahydrofolate cyclohydrolase [EC:1.5.1.5 3.5.4.9]
	K01934	MTHFS	5-formyltetrahydrofolate cyclo-ligase [EC:6.3.3.2]
	K11175	purN	phosphoribosylglycinamide formyltransferase 1 [EC:2.1.2.2]
ko00220 Arginine biosynthesis (12)
	K00145	argC	N-acetyl-gamma-glutamyl-phosphate reductase [EC:1.2.1.38]
	K00611	OTC	ornithine carbamoyltransferase [EC:2.1.3.3]
	K00620	argJ	glutamate N-acetyltransferase / amino-acid N-acetyltransferase [EC:2.3.1.35 2.3.1.1]
	K00812	aspB	aspartate aminotransferase [EC:2.6.1.1]
	K00821	argD	acetylornithine/N-succinyldiaminopimelate aminotransferase [EC:2.6.1.11 2.6.1.17]
	K00930	argB	acetylglutamate kinase [EC:2.7.2.8]
	K01438	argE	acetylornithine deacetylase [EC:3.5.1.16]
	K01476	E3.5.3.1	arginase [EC:3.5.3.1]
	K01755	argH	argininosuccinate lyase [EC:4.3.2.1]
	K01915	glnA	glutamine synthetase [EC:6.3.1.2]
	K01940	argG	argininosuccinate synthase [EC:6.3.4.5]
	K15371	GDH2	glutamate dehydrogenase [EC:1.4.1.2]
ko00300 Lysine biosynthesis (12)
	K00003	E1.1.1.3	homoserine dehydrogenase [EC:1.1.1.3]
	K00133	asd	aspartate-semialdehyde dehydrogenase [EC:1.2.1.11]
	K00215	dapB	4-hydroxy-tetrahydrodipicolinate reductase [EC:1.17.1.8]
	K00674	dapD	2,3,4,5-tetrahydropyridine-2,6-dicarboxylate N-succinyltransferase [EC:2.3.1.117]
	K00821	argD	acetylornithine/N-succinyldiaminopimelate aminotransferase [EC:2.6.1.11 2.6.1.17]
	K00928	lysC	aspartate kinase [EC:2.7.2.4]
	K01439	dapE	succinyl-diaminopimelate desuccinylase [EC:3.5.1.18]
	K01586	lysA	diaminopimelate decarboxylase [EC:4.1.1.20]
	K01714	dapA	4-hydroxy-tetrahydrodipicolinate synthase [EC:4.3.3.7]
	K01778	dapF	diaminopimelate epimerase [EC:5.1.1.7]
	K01928	murE	UDP-N-acetylmuramoyl-L-alanyl-D-glutamate--2,6-diaminopimelate ligase [EC:6.3.2.13]
	K01929	murF	UDP-N-acetylmuramoyl-tripeptide--D-alanyl-D-alanine ligase [EC:6.3.2.10]
ko00061 Fatty acid biosynthesis (11)
	K00059	fabG	3-oxoacyl-[acyl-carrier protein] reductase [EC:1.1.1.100]
	K00208	fabI	enoyl-[acyl-carrier protein] reductase I [EC:1.3.1.9 1.3.1.10]
	K00645	fabD	[acyl-carrier-protein] S-malonyltransferase [EC:2.3.1.39]
	K00648	fabH	3-oxoacyl-[acyl-carrier-protein] synthase III [EC:2.3.1.180]
	K01897	ACSL	long-chain acyl-CoA synthetase [EC:6.2.1.3]
	K01961	accC	acetyl-CoA carboxylase, biotin carboxylase subunit [EC:6.4.1.2 6.3.4.14]
	K01962	accA	acetyl-CoA carboxylase carboxyl transferase subunit alpha [EC:6.4.1.2]
	K01963	accD	acetyl-CoA carboxylase carboxyl transferase subunit beta [EC:6.4.1.2]
	K02160	accB	acetyl-CoA carboxylase biotin carboxyl carrier protein
	K02372	fabZ	3-hydroxyacyl-[acyl-carrier-protein] dehydratase [EC:4.2.1.59]
	K09458	fabF	3-oxoacyl-[acyl-carrier-protein] synthase II [EC:2.3.1.179]
[truncated: 658 more rows]

## Sheet: Table S3 B
Table S3 B The core genes among MTB within the family Rhodospirillaceae, Phaeospirillum, phototrophic bacteria within Rhodospirillaceae, non-phototrophic non-magnetotactic bacteria within Rhodospirillaceae and other MTB that are not related to the family Rhodospirillaceae
ko01100 Metabolic pathways (374)
	K00003	E1.1.1.3	homoserine dehydrogenase [EC:1.1.1.3]
	K00012	UGDH	UDPglucose 6-dehydrogenase [EC:1.1.1.22]
	K00013	hisD	histidinol dehydrogenase [EC:1.1.1.23]
	K00014	aroE	shikimate dehydrogenase [EC:1.1.1.25]
	K00024	mdh	malate dehydrogenase [EC:1.1.1.37]
	K00029	E1.1.1.40	malate dehydrogenase (oxaloacetate-decarboxylating)(NADP+) [EC:1.1.1.40]
	K00031	IDH1	isocitrate dehydrogenase [EC:1.1.1.42]
	K00052	leuB	3-isopropylmalate dehydrogenase [EC:1.1.1.85]
	K00053	ilvC	ketol-acid reductoisomerase [EC:1.1.1.86]
	K00058	serA	D-3-phosphoglycerate dehydrogenase / 2-oxoglutarate reductase [EC:1.1.1.95 1.1.1.399]
	K00059	fabG	3-oxoacyl-[acyl-carrier protein] reductase [EC:1.1.1.100]
	K00074	paaH	3-hydroxybutyryl-CoA dehydrogenase [EC:1.1.1.157]
	K00075	murB	UDP-N-acetylmuramate dehydrogenase [EC:1.3.1.98]
	K00088	IMPDH	IMP dehydrogenase [EC:1.1.1.205]
	K00097	pdxA	4-hydroxythreonine-4-phosphate dehydrogenase [EC:1.1.1.262]
	K00099	dxr	1-deoxy-D-xylulose-5-phosphate reductoisomerase [EC:1.1.1.267]
	K00133	asd	aspartate-semialdehyde dehydrogenase [EC:1.2.1.11]
	K00134	GAPDH	glyceraldehyde 3-phosphate dehydrogenase [EC:1.2.1.12]
	K00135	gabD	succinate-semialdehyde dehydrogenase / glutarate-semialdehyde dehydrogenase [EC:1.2.1.16 1.2.1.79 1.2.1.20]
	K00145	argC	N-acetyl-gamma-glutamyl-phosphate reductase [EC:1.2.1.38]
	K00147	proA	glutamate-5-semialdehyde dehydrogenase [EC:1.2.1.41]
	K00161	PDHA	pyruvate dehydrogenase E1 component alpha subunit [EC:1.2.4.1]
	K00162	PDHB	pyruvate dehydrogenase E1 component beta subunit [EC:1.2.4.1]
	K00164	OGDH	2-oxoglutarate dehydrogenase E1 component [EC:1.2.4.2]
	K00208	fabI	enoyl-[acyl-carrier protein] reductase I [EC:1.3.1.9 1.3.1.10]
	K00215	dapB	4-hydroxy-tetrahydrodipicolinate reductase [EC:1.17.1.8]
	K00220	tyrC	cyclohexadieny/prephenate dehydrogenase [EC:1.3.1.43 1.3.1.12]
	K00239	sdhA	succinate dehydrogenase / fumarate reductase, flavoprotein subunit [EC:1.3.5.1 1.3.5.4]
	K00240	sdhB	succinate dehydrogenase / fumarate reductase, iron-sulfur subunit [EC:1.3.5.1 1.3.5.4]
	K00241	sdhC	succinate dehydrogenase / fumarate reductase, cytochrome b subunit
	K00242	sdhD	succinate dehydrogenase / fumarate reductase, membrane anchor subunit
	K00253	IVD	isovaleryl-CoA dehydrogenase [EC:1.3.8.4]
	K00254	DHODH	dihydroorotate dehydrogenase [EC:1.3.5.2]
	K00265	gltB	glutamate synthase (NADPH/NADH) large chain [EC:1.4.1.13 1.4.1.14]
	K00266	gltD	glutamate synthase (NADPH/NADH) small chain [EC:1.4.1.13 1.4.1.14]
	K00275	pdxH	pyridoxamine 5'-phosphate oxidase [EC:1.4.3.5]
	K00278	nadB	L-aspartate oxidase [EC:1.4.3.16]
	K00282	gcvPA	glycine dehydrogenase subunit 1 [EC:1.4.4.2]
	K00286	proC	pyrroline-5-carboxylate reductase [EC:1.5.1.2]
	K00297	metF	methylenetetrahydrofolate reductase (NADPH) [EC:1.5.1.20]
	K00324	pntA	NAD(P) transhydrogenase subunit alpha [EC:1.6.1.2]
	K00325	pntB	NAD(P) transhydrogenase subunit beta [EC:1.6.1.2]
	K00330	nuoA	NADH-quinone oxidoreductase subunit A [EC:1.6.5.3]
	K00331	nuoB	NADH-quinone oxidoreductase subunit B [EC:1.6.5.3]
	K00332	nuoC	NADH-quinone oxidoreductase subunit C [EC:1.6.5.3]
	K00333	nuoD	NADH-quinone oxidoreductase subunit D [EC:1.6.5.3]
	K00334	nuoE	NADH-quinone oxidoreductase subunit E [EC:1.6.5.3]
	K00335	nuoF	NADH-quinone oxidoreductase subunit F [EC:1.6.5.3]
	K00336	nuoG	NADH-quinone oxidoreductase subunit G [EC:1.6.5.3]
	K00337	nuoH	NADH-quinone oxidoreductase subunit H [EC:1.6.5.3]
	K00338	nuoI	NADH-quinone oxidoreductase subunit I [EC:1.6.5.3]
	K00339	nuoJ	NADH-quinone oxidoreductase subunit J [EC:1.6.5.3]
	K00340	nuoK	NADH-quinone oxidoreductase subunit K [EC:1.6.5.3]
	K00341	nuoL	NADH-quinone oxidoreductase subunit L [EC:1.6.5.3]
	K00342	nuoM	NADH-quinone oxidoreductase subunit M [EC:1.6.5.3]
	K00343	nuoN	NADH-quinone oxidoreductase subunit N [EC:1.6.5.3]
	K00382	DLD	dihydrolipoamide dehydrogenase [EC:1.8.1.4]
	K00390	cysH	phosphoadenosine phosphosulfate reductase [EC:1.8.4.8 1.8.4.10]
	K00404	ccoN	cytochrome c oxidase cbb3-type subunit I [EC:1.9.3.1]
	K00405	ccoO	cytochrome c oxidase cbb3-type subunit II
	K00406	ccoP	cytochrome c oxidase cbb3-type subunit III
	K00411	UQCRFS1	ubiquinol-cytochrome c reductase iron-sulfur subunit [EC:1.10.2.2]
	K00412	CYTB	ubiquinol-cytochrome c reductase cytochrome b subunit
	K00525	E1.17.4.1A	ribonucleoside-diphosphate reductase alpha chain [EC:1.17.4.1]
	K00548	metH	5-methyltetrahydrofolate--homocysteine methyltransferase [EC:2.1.1.13]
	K00560	thyA	thymidylate synthase [EC:2.1.1.45]
	K00568	ubiG	2-polyprenyl-6-hydroxyphenyl methylase / 3-demethylubiquinone-9 3-methyltransferase [EC:2.1.1.222 2.1.1.64]
	K00595	cobL	precorrin-6Y C5,15-methyltransferase (decarboxylating) [EC:2.1.1.132]
	K00600	glyA	glycine hydroxymethyltransferase [EC:2.1.2.1]
	K00602	purH	phosphoribosylaminoimidazolecarboxamide formyltransferase / IMP cyclohydrolase [EC:2.1.2.3 3.5.4.10]
	K00606	panB	3-methyl-2-oxobutanoate hydroxymethyltransferase [EC:2.1.2.11]
	K00609	pyrB	aspartate carbamoyltransferase catalytic subunit [EC:2.1.3.2]
	K00611	OTC	ornithine carbamoyltransferase [EC:2.1.3.3]
	K00615	E2.2.1.1	transketolase [EC:2.2.1.1]
	K00616	E2.2.1.2	transaldolase [EC:2.2.1.2]
	K00620	argJ	glutamate N-acetyltransferase / amino-acid N-acetyltransferase [EC:2.3.1.35 2.3.1.1]
	K00626	E2.3.1.9	acetyl-CoA C-acetyltransferase [EC:2.3.1.9]
	K00627	DLAT	pyruvate dehydrogenase E2 component (dihydrolipoamide acetyltransferase) [EC:2.3.1.12]
	K00640	cysE	serine O-acetyltransferase [EC:2.3.1.30]
	K00641	metX	homoserine O-acetyltransferase [EC:2.3.1.31]
	K00645	fabD	[acyl-carrier-protein] S-malonyltransferase [EC:2.3.1.39]
	K00648	fabH	3-oxoacyl-[acyl-carrier-protein] synthase III [EC:2.3.1.180]
	K00652	bioF	8-amino-7-oxononanoate synthase [EC:2.3.1.47]
	K00655	plsC	1-acyl-sn-glycerol-3-phosphate acyltransferase [EC:2.3.1.51]
	K00658	DLST	2-oxoglutarate dehydrogenase E2 component (dihydrolipoamide succinyltransferase) [EC:2.3.1.61]
	K00674	dapD	2,3,4,5-tetrahydropyridine-2,6-dicarboxylate N-succinyltransferase [EC:2.3.1.117]
	K00677	lpxA	UDP-N-acetylglucosamine acyltransferase [EC:2.3.1.129]
	K00681	ggt	gamma-glutamyltranspeptidase / glutathione hydrolase [EC:2.3.2.2 3.4.19.13]
	K00688	PYG	glycogen phosphorylase [EC:2.4.1.1]
	K00700	GBE1	1,4-alpha-glucan branching enzyme [EC:2.4.1.18]
	K00703	glgA	starch synthase [EC:2.4.1.21]
	K00705	malQ	4-alpha-glucanotransferase [EC:2.4.1.25]
	K00721	DPM1	dolichol-phosphate mannosyltransferase [EC:2.4.1.83]
	K00748	lpxB	lipid-A-disaccharide synthase [EC:2.4.1.182]
	K00759	APRT	adenine phosphoribosyltransferase [EC:2.4.2.7]
	K00762	pyrE	orotate phosphoribosyltransferase [EC:2.4.2.10]
	K00764	purF	amidophosphoribosyltransferase [EC:2.4.2.14]
	K00765	hisG	ATP phosphoribosyltransferase [EC:2.4.2.17]
	K00766	trpD	anthranilate phosphoribosyltransferase [EC:2.4.2.18]
	K00767	nadC	nicotinate-nucleotide pyrophosphorylase (carboxylating) [EC:2.4.2.19]
	K00768	E2.4.2.21	nicotinate-nucleotide--dimethylbenzimidazole phosphoribosyltransferase [EC:2.4.2.21]
	K00772	mtaP	5'-methylthioadenosine phosphorylase [EC:2.4.2.28]
	K00788	thiE	thiamine-phosphate pyrophosphorylase [EC:2.5.1.3]
	K00789	metK	S-adenosylmethionine synthetase [EC:2.5.1.6]
	K00790	murA	UDP-N-acetylglucosamine 1-carboxyvinyltransferase [EC:2.5.1.7]
	K00791	miaA	tRNA dimethylallyltransferase [EC:2.5.1.75]
	K00793	ribE	riboflavin synthase [EC:2.5.1.9]
	K00794	ribH	6,7-dimethyl-8-ribityllumazine synthase [EC:2.5.1.78]
	K00795	ispA	farnesyl diphosphate synthase [EC:2.5.1.1 2.5.1.10]
	K00796	folP	dihydropteroate synthase [EC:2.5.1.15]
	K00800	aroA	3-phosphoshikimate 1-carboxyvinyltransferase [EC:2.5.1.19]
	K00812	aspB	aspartate aminotransferase [EC:2.6.1.1]
	K00817	hisC	histidinol-phosphate aminotransferase [EC:2.6.1.9]
	K00820	glmS	glucosamine---fructose-6-phosphate aminotransferase (isomerizing) [EC:2.6.1.16]
	K00821	argD	acetylornithine/N-succinyldiaminopimelate aminotransferase [EC:2.6.1.11 2.6.1.17]
	K00831	serC	phosphoserine aminotransferase [EC:2.6.1.52]
	K00833	bioA	adenosylmethionine---8-amino-7-oxononanoate aminotransferase [EC:2.6.1.62]
	K00845	glk	glucokinase [EC:2.7.1.2]
	K00847	E2.7.1.4	fructokinase [EC:2.7.1.4]
	K00850	pfkA	6-phosphofructokinase 1 [EC:2.7.1.11]
	K00858	ppnK	NAD+ kinase [EC:2.7.1.23]
	K00859	coaE	dephospho-CoA kinase [EC:2.7.1.24]
	K00873	PK	pyruvate kinase [EC:2.7.1.40]
	K00891	E2.7.1.71	shikimate kinase [EC:2.7.1.71]
	K00912	lpxK	tetraacyldisaccharide 4'-kinase [EC:2.7.1.130]
	K00919	ispE	4-diphosphocytidyl-2-C-methyl-D-erythritol kinase [EC:2.7.1.148]
	K00925	ackA	acetate kinase [EC:2.7.2.1]
	K00927	PGK	phosphoglycerate kinase [EC:2.7.2.3]
	K00928	lysC	aspartate kinase [EC:2.7.2.4]
	K00930	argB	acetylglutamate kinase [EC:2.7.2.8]
	K00931	proB	glutamate 5-kinase [EC:2.7.2.11]
	K00939	adk	adenylate kinase [EC:2.7.4.3]
	K00940	ndk	nucleoside-diphosphate kinase [EC:2.7.4.6]
	K00941	thiD	hydroxymethylpyrimidine/phosphomethylpyrimidine kinase [EC:2.7.1.49 2.7.4.7]
	K00942	E2.7.4.8	guanylate kinase [EC:2.7.4.8]
	K00943	tmk	dTMP kinase [EC:2.7.4.9]
	K00945	cmk	CMP/dCMP kinase [EC:2.7.4.25]
	K00946	thiL	thiamine-monophosphate kinase [EC:2.7.4.16]
	K00948	PRPS	ribose-phosphate pyrophosphokinase [EC:2.7.6.1]
	K00950	folK	2-amino-4-hydroxy-6-hydroxymethyldihydropteridine diphosphokinase [EC:2.7.6.3]
	K00954	E2.7.7.3A	pantetheine-phosphate adenylyltransferase [EC:2.7.7.3]
	K00955	cysNC	bifunctional enzyme CysN/CysC [EC:2.7.7.4 2.7.1.25]
	K00957	cysD	sulfate adenylyltransferase subunit 2 [EC:2.7.7.4]
	K00963	UGP2	UTP--glucose-1-phosphate uridylyltransferase [EC:2.7.7.9]
	K00969	nadD	nicotinate-nucleotide adenylyltransferase [EC:2.7.7.18]
	K00975	glgC	glucose-1-phosphate adenylyltransferase [EC:2.7.7.27]
	K00979	kdsB	3-deoxy-manno-octulosonate cytidylyltransferase (CMP-KDO synthetase) [EC:2.7.7.38]
	K00981	E2.7.7.41	phosphatidate cytidylyltransferase [EC:2.7.7.41]
	K00992	murU	MurNAc alpha-1-phosphate uridylyltransferase [EC:2.7.7.-]
	K01000	mraY	phospho-N-acetylmuramoyl-pentapeptide-transferase [EC:2.7.8.13]
	K01006	ppdK	pyruvate, orthophosphate dikinase [EC:2.7.9.1]
	K01011	TST	thiosulfate/3-mercaptopyruvate sulfurtransferase [EC:2.8.1.1 2.8.1.2]
	K01012	bioB	biotin synthase [EC:2.8.1.6]
	K01079	serB	phosphoserine phosphatase [EC:3.1.3.3]
	K01082	cysQ	3'(2'), 5'-bisphosphate nucleotidase [EC:3.1.3.7]
	K01091	gph	phosphoglycolate phosphatase [EC:3.1.3.18]
	K01092	E3.1.3.25	myo-inositol-1(or 4)-monophosphatase [EC:3.1.3.25]
	K01095	pgpA	phosphatidylglycerophosphatase A [EC:3.1.3.27]
	K01207	nagZ	beta-N-acetylhexosaminidase [EC:3.2.1.52]
	K01214	ISA	isoamylase [EC:3.2.1.68]
	K01251	E3.3.1.1	adenosylhomocysteinase [EC:3.3.1.1]
	K01255	CARP	leucyl aminopeptidase [EC:3.4.11.1]
	K01439	dapE	succinyl-diaminopimelate desuccinylase [EC:3.5.1.18]
	K01465	URA4	dihydroorotase [EC:3.5.2.3]
	K01491	folD	methylenetetrahydrofolate dehydrogenase (NADP+) / methenyltetrahydrofolate cyclohydrolase [EC:1.5.1.5 3.5.4.9]
	K01494	dcd	dCTP deaminase [EC:3.5.4.13]
	K01495	GCH1	GTP cyclohydrolase IA [EC:3.5.4.16]
	K01496	hisI	phosphoribosyl-AMP cyclohydrolase [EC:3.5.4.19]
	K01497	ribA	GTP cyclohydrolase II [EC:3.5.4.25]
	K01520	dut	dUTP pyrophosphatase [EC:3.6.1.23]
	K01523	hisE	phosphoribosyl-ATP pyrophosphohydrolase [EC:3.6.1.31]
	K01579	panD	aspartate 1-decarboxylase [EC:4.1.1.11]
	K01581	E4.1.1.17	ornithine decarboxylase [EC:4.1.1.17]
	K01586	lysA	diaminopimelate decarboxylase [EC:4.1.1.20]
	K01588	purE	5-(carboxyamino)imidazole ribonucleotide mutase [EC:5.4.99.18]
	K01589	purK	5-(carboxyamino)imidazole ribonucleotide synthase [EC:6.3.4.18]
	K01591	pyrF	orotidine-5'-phosphate decarboxylase [EC:4.1.1.23]
	K01596	E4.1.1.32	phosphoenolpyruvate carboxykinase (GTP) [EC:4.1.1.32]
	K01599	hemE	uroporphyrinogen decarboxylase [EC:4.1.1.37]
	K01609	trpC	indole-3-glycerol phosphate synthase [EC:4.1.1.48]
	K01613	psd	phosphatidylserine decarboxylase [EC:4.1.1.65]
	K01624	FBA	fructose-bisphosphate aldolase, class II [EC:4.1.2.13]
	K01626	E2.5.1.54	3-deoxy-7-phosphoheptulonate synthase [EC:2.5.1.54]
	K01627	kdsA	2-dehydro-3-deoxyphosphooctonate aldolase (KDO 8-P synthase) [EC:2.5.1.55]
	K01633	folB	7,8-dihydroneopterin aldolase/epimerase/oxygenase [EC:4.1.2.25 5.1.99.8 1.13.11.81]
	K01647	CS	citrate synthase [EC:2.3.3.1]
	K01649	leuA	2-isopropylmalate synthase [EC:2.3.3.13]
	K01652	E2.2.1.6L	acetolactate synthase I/II/III large subunit [EC:2.2.1.6]
	K01653	E2.2.1.6S	acetolactate synthase I/III small subunit [EC:2.2.1.6]
	K01657	trpE	anthranilate synthase component I [EC:4.1.3.27]
	K01658	trpG	anthranilate synthase component II [EC:4.1.3.27]
	K01662	dxs	1-deoxy-D-xylulose-5-phosphate synthase [EC:2.2.1.7]
	K01676	E4.2.1.2A	fumarate hydratase, class I [EC:4.2.1.2]
	K01679	E4.2.1.2B	fumarate hydratase, class II [EC:4.2.1.2]
	K01687	ilvD	dihydroxy-acid dehydratase [EC:4.2.1.9]
	K01689	ENO	enolase [EC:4.2.1.11]
	K01692	paaF	enoyl-CoA hydratase [EC:4.2.1.17]
	K01693	hisB	imidazoleglycerol-phosphate dehydratase [EC:4.2.1.19]
	K01695	trpA	tryptophan synthase alpha chain [EC:4.2.1.20]
	K01696	trpB	tryptophan synthase beta chain [EC:4.2.1.20]
	K01698	hemB	porphobilinogen synthase [EC:4.2.1.24]
	K01703	leuC	3-isopropylmalate/(R)-2-methylmalate dehydratase large subunit [EC:4.2.1.33 4.2.1.35]
	K01704	leuD	3-isopropylmalate/(R)-2-methylmalate dehydratase small subunit [EC:4.2.1.33 4.2.1.35]
	K01714	dapA	4-hydroxy-tetrahydrodipicolinate synthase [EC:4.3.3.7]
	K01719	hemD	uroporphyrinogen-III synthase [EC:4.2.1.75]
	K01733	thrC	threonine synthase [EC:4.2.3.1]
	K01735	aroB	3-dehydroquinate synthase [EC:4.2.3.4]
	K01736	aroC	chorismate synthase [EC:4.2.3.5]
	K01738	cysK	cysteine synthase A [EC:2.5.1.47]
	K01740	metY	O-acetylhomoserine (thiol)-lyase [EC:2.5.1.49]
	K01749	hemC	hydroxymethylbilane synthase [EC:2.5.1.61]
	K01755	argH	argininosuccinate lyase [EC:4.3.2.1]
	K01756	purB	adenylosuccinate lyase [EC:4.3.2.2]
	K01760	metC	cystathionine beta-lyase [EC:4.4.1.8]
	K01772	hemH	protoporphyrin/coproporphyrin ferrochelatase [EC:4.99.1.1 4.99.1.9]
	K01775	alr	alanine racemase [EC:5.1.1.1]
	K01778	dapF	diaminopimelate epimerase [EC:5.1.1.7]
	K01783	rpe	ribulose-phosphate 3-epimerase [EC:5.1.3.1]
	K01791	wecB	UDP-N-acetylglucosamine 2-epimerase (non-hydrolysing) [EC:5.1.3.14]
	K01803	TPI	triosephosphate isomerase (TIM) [EC:5.3.1.1]
	K01808	rpiB	ribose 5-phosphate isomerase B [EC:5.3.1.6]
	K01810	GPI	glucose-6-phosphate isomerase [EC:5.3.1.9]
	K01814	hisA	phosphoribosylformimino-5-aminoimidazole carboxamide ribotide isomerase [EC:5.3.1.16]
	K01817	trpF	phosphoribosylanthranilate isomerase [EC:5.3.1.24]
	K01835	pgm	phosphoglucomutase [EC:5.4.2.2]
	K01847	MUT	methylmalonyl-CoA mutase [EC:5.4.99.2]
	K01885	EARS	glutamyl-tRNA synthetase [EC:6.1.1.17]
	K01895	ACSS	acetyl-CoA synthetase [EC:6.2.1.1]
	K01897	ACSL	long-chain acyl-CoA synthetase [EC:6.2.1.3]
	K01902	sucD	succinyl-CoA synthetase alpha subunit [EC:6.2.1.5]
	K01903	sucC	succinyl-CoA synthetase beta subunit [EC:6.2.1.5]
	K01908	prpE	propionyl-CoA synthetase [EC:6.2.1.17]
	K01915	glnA	glutamine synthetase [EC:6.3.1.2]
	K01916	nadE	NAD+ synthase [EC:6.3.1.5]
	K01918	panC	pantoate--beta-alanine ligase [EC:6.3.2.1]
	K01919	gshA	glutamate--cysteine ligase [EC:6.3.2.2]
	K01920	gshB	glutathione synthase [EC:6.3.2.3]
	K01921	ddl	D-alanine-D-alanine ligase [EC:6.3.2.4]
	K01923	purC	phosphoribosylaminoimidazole-succinocarboxamide synthase [EC:6.3.2.6]
	K01924	murC	UDP-N-acetylmuramate--alanine ligase [EC:6.3.2.8]
	K01925	murD	UDP-N-acetylmuramoylalanine--D-glutamate ligase [EC:6.3.2.9]
	K01929	murF	UDP-N-acetylmuramoyl-tripeptide--D-alanyl-D-alanine ligase [EC:6.3.2.10]
	K01933	purM	phosphoribosylformylglycinamidine cyclo-ligase [EC:6.3.3.1]
	K01934	MTHFS	5-formyltetrahydrofolate cyclo-ligase [EC:6.3.3.2]
	K01935	bioD	dethiobiotin synthetase [EC:6.3.3.3]
	K01937	pyrG	CTP synthase [EC:6.3.4.2]
	K01939	purA	adenylosuccinate synthase [EC:6.3.4.4]
	K01940	argG	argininosuccinate synthase [EC:6.3.4.5]
	K01945	purD	phosphoribosylamine---glycine ligase [EC:6.3.4.13]
	K01951	guaA	GMP synthase (glutamine-hydrolysing) [EC:6.3.5.2]
	K01952	purL	phosphoribosylformylglycinamidine synthase [EC:6.3.5.3]
	K01953	asnB	asparagine synthase (glutamine-hydrolysing) [EC:6.3.5.4]
	K01955	carB	carbamoyl-phosphate synthase large subunit [EC:6.3.5.5]
	K01956	carA	carbamoyl-phosphate synthase small subunit [EC:6.3.5.5]
	K01961	accC	acetyl-CoA carboxylase, biotin carboxylase subunit [EC:6.4.1.2 6.3.4.14]
	K01962	accA	acetyl-CoA carboxylase carboxyl transferase subunit alpha [EC:6.4.1.2]
	K01963	accD	acetyl-CoA carboxylase carboxyl transferase subunit beta [EC:6.4.1.2]
	K01965	PCCA	propionyl-CoA carboxylase alpha chain [EC:6.4.1.3]
	K01966	PCCB	propionyl-CoA carboxylase beta chain [EC:6.4.1.3]
	K01969	E6.4.1.4B	3-methylcrotonyl-CoA carboxylase beta subunit [EC:6.4.1.4]
	K02108	ATPF0A	F-type H+-transporting ATPase subunit a
	K02109	ATPF0B	F-type H+-transporting ATPase subunit b
	K02110	ATPF0C	F-type H+-transporting ATPase subunit c
	K02111	ATPF1A	F-type H+-transporting ATPase subunit alpha [EC:3.6.3.14]
	K02112	ATPF1B	F-type H+-transporting ATPase subunit beta [EC:3.6.3.14]
	K02113	ATPF1D	F-type H+-transporting ATPase subunit delta
	K02114	ATPF1E	F-type H+-transporting ATPase subunit epsilon
	K02115	ATPF1G	F-type H+-transporting ATPase subunit gamma
	K02160	accB	acetyl-CoA carboxylase biotin carboxyl carrier protein
	K02170	bioH	pimeloyl-[acyl-carrier protein] methyl ester esterase [EC:3.1.1.85]
	K02188	cbiD	cobalt-precorrin-5B (C1)-methyltransferase [EC:2.1.1.195]
	K02204	thrB2	homoserine kinase type II [EC:2.7.1.39]
	K02224	cobB-cbiA	cobyrinic acid a,c-diamide synthase [EC:6.3.5.9 6.3.5.11]
	K02225	cobC1	cobalamin biosynthetic protein CobC
	K02227	cbiB	adenosylcobinamide-phosphate synthase [EC:6.3.1.10]
	K02230	cobN	cobaltochelatase CobN [EC:6.6.1.2]
	K02231	cobP	adenosylcobinamide kinase / adenosylcobinamide-phosphate guanylyltransferase [EC:2.7.1.156 2.7.7.62]
	K02232	cobQ	adenosylcobyric acid synthase [EC:6.3.5.10]
	K02233	E2.7.8.26	adenosylcobinamide-GDP ribazoletransferase [EC:2.7.8.26]
	K02291	crtB	15-cis-phytoene/all-trans-phytoene synthase [EC:2.5.1.32 2.5.1.99]
	K02302	cysG	uroporphyrin-III C-methyltransferase / precorrin-2 dehydrogenase / sirohydrochlorin ferrochelatase [EC:2.1.1.107 1.3.1.76 4.99.1.4]
	K02335	DPO1	DNA polymerase I [EC:2.7.7.7]
	K02337	DPO3A1	DNA polymerase III subunit alpha [EC:2.7.7.7]
	K02338	DPO3B	DNA polymerase III subunit beta [EC:2.7.7.7]
	K02339	DPO3C	DNA polymerase III subunit chi [EC:2.7.7.7]
	K02340	DPO3D1	DNA polymerase III subunit delta [EC:2.7.7.7]
	K02341	DPO3D2	DNA polymerase III subunit delta' [EC:2.7.7.7]
	K02342	DPO3E	DNA polymerase III subunit epsilon [EC:2.7.7.7]
	K02343	DPO3G	DNA polymerase III subunit gamma/tau [EC:2.7.7.7]
	K02371	fabK	enoyl-[acyl-carrier protein] reductase II [EC:1.3.1.9]
	K02372	fabZ	3-hydroxyacyl-[acyl-carrier-protein] dehydratase [EC:4.2.1.59]
	K02433	gatA	aspartyl-tRNA(Asn)/glutamyl-tRNA(Gln) amidotransferase subunit A [EC:6.3.5.6 6.3.5.7]
	K02434	gatB	aspartyl-tRNA(Asn)/glutamyl-tRNA(Gln) amidotransferase subunit B [EC:6.3.5.6 6.3.5.7]
	K02435	gatC	aspartyl-tRNA(Asn)/glutamyl-tRNA(Gln) amidotransferase subunit C [EC:6.3.5.6 6.3.5.7]
	K02446	glpX	fructose-1,6-bisphosphatase II [EC:3.1.3.11]
	K02492	hemA	glutamyl-tRNA reductase [EC:1.2.1.70]
	K02495	hemN	oxygen-independent coproporphyrinogen III oxidase [EC:1.3.98.3]
	K02500	hisF	cyclase [EC:4.1.3.-]
	K02501	hisH	glutamine amidotransferase [EC:2.4.2.-]
	K02502	hisZ	ATP phosphoribosyltransferase regulatory subunit
	K02517	lpxL	Kdo2-lipid IVA lauroyltransferase [EC:2.3.1.241]
	K02527	kdtA	3-deoxy-D-manno-octulosonic-acid transferase [EC:2.4.99.12 2.4.99.13 2.4.99.14 2.4.99.15]
	K02535	lpxC	UDP-3-O-[3-hydroxymyristoyl] N-acetylglucosamine deacetylase [EC:3.5.1.108]
	K02536	lpxD	UDP-3-O-[3-hydroxymyristoyl] glucosamine N-acyltransferase [EC:2.3.1.191]
	K02563	murG	UDP-N-acetylglucosamine--N-acetylmuramyl-(pentapeptide) pyrophosphoryl-undecaprenol N-acetylglucosamine transferase [EC:2.4.1.227]
	K02793	PTS-Man-EIIA	PTS system, mannose-specific IIA component [EC:2.7.1.191]
	K03040	rpoA	DNA-directed RNA polymerase subunit alpha [EC:2.7.7.6]
	K03043	rpoB	DNA-directed RNA polymerase subunit beta [EC:2.7.7.6]
	K03046	rpoC	DNA-directed RNA polymerase subunit beta' [EC:2.7.7.6]
	K03060	rpoZ	DNA-directed RNA polymerase subunit omega [EC:2.7.7.6]
	K03147	thiC	phosphomethylpyrimidine synthase [EC:4.1.99.17]
	K03149	thiG	thiazole synthase [EC:2.8.1.10]
	K03179	ubiA	4-hydroxybenzoate polyprenyltransferase [EC:2.5.1.39]
	K03182	ubiD	4-hydroxy-3-polyprenylbenzoate decarboxylase [EC:4.1.1.98]
	K03183	ubiE	demethylmenaquinone methyltransferase / 2-methoxy-6-polyprenyl-1,4-benzoquinol methylase [EC:2.1.1.163 2.1.1.201]
	K03186	ubiX	flavin prenyltransferase [EC:2.5.1.129]
	K03271	gmhA	D-sedoheptulose 7-phosphate isomerase [EC:5.3.1.28]
	K03272	gmhC	D-beta-D-heptose 7-phosphate kinase / D-beta-D-heptose 1-phosphate adenosyltransferase [EC:2.7.1.167 2.7.7.70]
	K03273	gmhB	D-glycero-D-manno-heptose 1,7-bisphosphate phosphatase [EC:3.1.3.82 3.1.3.83]
	K03274	gmhD	ADP-L-glycero-D-manno-heptose 6-epimerase [EC:5.1.3.20]
	K03394	cobI-cbiL	precorrin-2/cobalt-factor-2 C20-methyltransferase [EC:2.1.1.130 2.1.1.151]
	K03426	E3.6.1.22	NAD+ diphosphatase [EC:3.6.1.22]
	K03431	glmM	phosphoglucosamine mutase [EC:5.4.2.10]
	K03474	pdxJ	pyridoxine 5-phosphate synthase [EC:2.6.99.2]
	K03517	nadA	quinolinate synthase [EC:2.5.1.72]
	K03524	birA	BirA family transcriptional regulator, biotin operon repressor / biotin---[acetyl-CoA-carboxylase] ligase [EC:6.3.4.15]
	K03525	coaX	type III pantothenate kinase [EC:2.7.1.33]
	K03526	gcpE	(E)-4-hydroxy-3-methylbut-2-enyl-diphosphate synthase [EC:1.17.7.1 1.17.7.3]
	K03527	ispH	4-hydroxy-3-methylbut-2-en-1-yl diphosphate reductase [EC:1.17.7.4]
	K03621	plsX	glycerol-3-phosphate acyltransferase PlsX [EC:2.3.1.15]
	K03644	lipA	lipoyl synthase [EC:2.8.1.8]
	K03786	aroQ	3-dehydroquinate dehydratase II [EC:4.2.1.10]
	K03787	surE	5'-nucleotidase [EC:3.1.3.5]
	K03795	cbiX	sirohydrochlorin cobaltochelatase [EC:4.99.1.3]
	K03801	lipB	lipoyl(octanoyl) transferase [EC:2.3.1.181]
	K04042	glmU	bifunctional UDP-N-acetylglucosamine pyrophosphorylase / Glucosamine-1-phosphate N-acetyltransferase [EC:2.7.7.23 2.3.1.157]
	K04487	iscS	cysteine desulfurase [EC:2.8.1.7]
	K04518	pheA2	prephenate dehydratase [EC:4.2.1.51]
	K04719	bluB	5,6-dimethylbenzimidazole synthase [EC:1.13.11.79]
	K04765	mazG	nucleoside triphosphate diphosphatase [EC:3.6.1.9]
	K05366	mrcA	penicillin-binding protein 1A [EC:2.4.1.129 3.4.16.4]
	K05606	MCEE	methylmalonyl-CoA/ethylmalonyl-CoA epimerase [EC:5.1.99.1]
	K05895	cobK-cbiJ	precorrin-6A/cobalt-precorrin-6A reductase [EC:1.3.1.54 1.3.1.106]
	K05936	cobM	precorrin-4/cobalt-precorrin-4 C11-methyltransferase [EC:2.1.1.133 2.1.1.271]
	K06041	kdsD	arabinose-5-phosphate isomerase [EC:5.3.1.13]
	K06042	cobH-cbiC	precorrin-8X/cobalt-precorrin-8 methylmutase [EC:5.4.99.61 5.4.99.60]
	K06920	queC	7-cyano-7-deazaguanine synthase [EC:6.3.4.20]
	K07102	amgK	anomeric MurNAc/GlcNAc kinase [EC:2.7.1.-]
	K07258	dacC	serine-type D-Ala-D-Ala carboxypeptidase (penicillin-binding protein 5/6) [EC:3.4.16.4]
	K08591	plsY	glycerol-3-phosphate acyltransferase PlsY [EC:2.3.1.15]
	K08678	UXS1	UDP-glucuronate decarboxylase [EC:4.1.1.35]
	K08679	E5.1.3.6	UDP-glucuronate 4-epimerase [EC:5.1.3.6]
	K08738	CYC	cytochrome c
	K08744	CRLS	cardiolipin synthase (CMP-forming) [EC:2.7.8.41]
	K08963	mtnA	methylthioribose-1-phosphate isomerase [EC:5.3.1.23]
	K09019	rutE	3-hydroxypropanoate dehydrogenase [EC:1.1.1.-]
	K09457	queF	7-cyano-7-deazaguanine reductase [EC:1.7.1.13]
	K09458	fabF	3-oxoacyl-[acyl-carrier-protein] synthase II [EC:2.3.1.179]
	K09882	cobS	cobaltochelatase CobS [EC:6.6.1.2]
	K09883	cobT	cobaltochelatase CobT [EC:6.6.1.2]
	K09903	pyrH	uridylate kinase [EC:2.7.4.22]
	K10764	metZ	O-succinylhomoserine sulfhydrylase [EC:2.5.1.-]
	K11175	purN	phosphoribosylglycinamide formyltransferase 1 [EC:2.1.2.2]
	K11529	gck	glycerate 2-kinase [EC:2.7.1.165]
	K11752	ribD	diaminohydroxyphosphoribosylaminopyrimidine deaminase / 5-amino-6-(5-phosphoribosylamino)uracil reductase [EC:3.5.4.26 1.1.1.193]
	K11753	ribF	riboflavin kinase / FMN adenylyltransferase [EC:2.7.1.26 2.7.7.2]
	K11754	folC	dihydrofolate synthase / folylpolyglutamate synthase [EC:6.3.2.12 6.3.2.17]
	K12506	ispDF	2-C-methyl-D-erythritol 4-phosphate cytidylyltransferase / 2-C-methyl-D-erythritol 2,4-cyclodiphosphate synthase [EC:2.7.7.60 4.6.1.12]
	K13038	coaBC	phosphopantothenoylcysteine decarboxylase / phosphopantothenate---cysteine ligase [EC:4.1.1.36 6.3.2.5]
	K14652	ribBA	3,4-dihydroxy 2-butanone 4-phosphate synthase / GTP cyclohydrolase II [EC:4.1.99.12 3.5.4.25]
	K15633	gpmI	2,3-bisphosphoglycerate-independent phosphoglycerate mutase [EC:5.4.2.12]
	K16011	algA	mannose-1-phosphate guanylyltransferase / mannose-6-phosphate isomerase [EC:2.7.7.13 5.3.1.8]
	K16871	POP2	4-aminobutyrate---pyruvate transaminase [EC:2.6.1.96]
	K19745	acuI	acrylyl-CoA reductase (NADPH) [EC:1.3.1.-]
ko01110 Biosynthesis of secondary metabolites (167)
	K00003	E1.1.1.3	homoserine dehydrogenase [EC:1.1.1.3]
	K00013	hisD	histidinol dehydrogenase [EC:1.1.1.23]
	K00014	aroE	shikimate dehydrogenase [EC:1.1.1.25]
	K00024	mdh	malate dehydrogenase [EC:1.1.1.37]
	K00031	IDH1	isocitrate dehydrogenase [EC:1.1.1.42]
	K00052	leuB	3-isopropylmalate dehydrogenase [EC:1.1.1.85]
	K00053	ilvC	ketol-acid reductoisomerase [EC:1.1.1.86]
	K00057	gpsA	glycerol-3-phosphate dehydrogenase (NAD(P)+) [EC:1.1.1.94]
	K00088	IMPDH	IMP dehydrogenase [EC:1.1.1.205]
	K00099	dxr	1-deoxy-D-xylulose-5-phosphate reductoisomerase [EC:1.1.1.267]
	K00133	asd	aspartate-semialdehyde dehydrogenase [EC:1.2.1.11]
	K00134	GAPDH	glyceraldehyde 3-phosphate dehydrogenase [EC:1.2.1.12]
	K00145	argC	N-acetyl-gamma-glutamyl-phosphate reductase [EC:1.2.1.38]
	K00147	proA	glutamate-5-semialdehyde dehydrogenase [EC:1.2.1.41]
	K00161	PDHA	pyruvate dehydrogenase E1 component alpha subunit [EC:1.2.4.1]
	K00162	PDHB	pyruvate dehydrogenase E1 component beta subunit [EC:1.2.4.1]
	K00164	OGDH	2-oxoglutarate dehydrogenase E1 component [EC:1.2.4.2]
	K00215	dapB	4-hydroxy-tetrahydrodipicolinate reductase [EC:1.17.1.8]
	K00220	tyrC	cyclohexadieny/prephenate dehydrogenase [EC:1.3.1.43 1.3.1.12]
	K00239	sdhA	succinate dehydrogenase / fumarate reductase, flavoprotein subunit [EC:1.3.5.1 1.3.5.4]
	K00240	sdhB	succinate dehydrogenase / fumarate reductase, iron-sulfur subunit [EC:1.3.5.1 1.3.5.4]
	K00241	sdhC	succinate dehydrogenase / fumarate reductase, cytochrome b subunit
	K00242	sdhD	succinate dehydrogenase / fumarate reductase, membrane anchor subunit
	K00265	gltB	glutamate synthase (NADPH/NADH) large chain [EC:1.4.1.13 1.4.1.14]
	K00266	gltD	glutamate synthase (NADPH/NADH) small chain [EC:1.4.1.13 1.4.1.14]
	K00282	gcvPA	glycine dehydrogenase subunit 1 [EC:1.4.4.2]
	K00286	proC	pyrroline-5-carboxylate reductase [EC:1.5.1.2]
	K00382	DLD	dihydrolipoamide dehydrogenase [EC:1.8.1.4]
	K00548	metH	5-methyltetrahydrofolate--homocysteine methyltransferase [EC:2.1.1.13]
	K00568	ubiG	2-polyprenyl-6-hydroxyphenyl methylase / 3-demethylubiquinone-9 3-methyltransferase [EC:2.1.1.222 2.1.1.64]
	K00600	glyA	glycine hydroxymethyltransferase [EC:2.1.2.1]
	K00602	purH	phosphoribosylaminoimidazolecarboxamide formyltransferase / IMP cyclohydrolase [EC:2.1.2.3 3.5.4.10]
	K00606	panB	3-methyl-2-oxobutanoate hydroxymethyltransferase [EC:2.1.2.11]
	K00611	OTC	ornithine carbamoyltransferase [EC:2.1.3.3]
	K00615	E2.2.1.1	transketolase [EC:2.2.1.1]
	K00616	E2.2.1.2	transaldolase [EC:2.2.1.2]
	K00620	argJ	glutamate N-acetyltransferase / amino-acid N-acetyltransferase [EC:2.3.1.35 2.3.1.1]
	K00626	E2.3.1.9	acetyl-CoA C-acetyltransferase [EC:2.3.1.9]
	K00627	DLAT	pyruvate dehydrogenase E2 component (dihydrolipoamide acetyltransferase) [EC:2.3.1.12]
	K00640	cysE	serine O-acetyltransferase [EC:2.3.1.30]
	K00655	plsC	1-acyl-sn-glycerol-3-phosphate acyltransferase [EC:2.3.1.51]
	K00658	DLST	2-oxoglutarate dehydrogenase E2 component (dihydrolipoamide succinyltransferase) [EC:2.3.1.61]
	K00688	PYG	glycogen phosphorylase [EC:2.4.1.1]
	K00700	GBE1	1,4-alpha-glucan branching enzyme [EC:2.4.1.18]
	K00703	glgA	starch synthase [EC:2.4.1.21]
	K00764	purF	amidophosphoribosyltransferase [EC:2.4.2.14]
	K00765	hisG	ATP phosphoribosyltransferase [EC:2.4.2.17]
	K00766	trpD	anthranilate phosphoribosyltransferase [EC:2.4.2.18]
	K00789	metK	S-adenosylmethionine synthetase [EC:2.5.1.6]
	K00791	miaA	tRNA dimethylallyltransferase [EC:2.5.1.75]
	K00793	ribE	riboflavin synthase [EC:2.5.1.9]
	K00794	ribH	6,7-dimethyl-8-ribityllumazine synthase [EC:2.5.1.78]
	K00795	ispA	farnesyl diphosphate synthase [EC:2.5.1.1 2.5.1.10]
	K00800	aroA	3-phosphoshikimate 1-carboxyvinyltransferase [EC:2.5.1.19]
	K00806	uppS	undecaprenyl diphosphate synthase [EC:2.5.1.31]
	K00812	aspB	aspartate aminotransferase [EC:2.6.1.1]
	K00817	hisC	histidinol-phosphate aminotransferase [EC:2.6.1.9]
	K00821	argD	acetylornithine/N-succinyldiaminopimelate aminotransferase [EC:2.6.1.11 2.6.1.17]
	K00845	glk	glucokinase [EC:2.7.1.2]
	K00850	pfkA	6-phosphofructokinase 1 [EC:2.7.1.11]
	K00873	PK	pyruvate kinase [EC:2.7.1.40]
	K00891	E2.7.1.71	shikimate kinase [EC:2.7.1.71]
	K00919	ispE	4-diphosphocytidyl-2-C-methyl-D-erythritol kinase [EC:2.7.1.148]
	K00927	PGK	phosphoglycerate kinase [EC:2.7.2.3]
	K00928	lysC	aspartate kinase [EC:2.7.2.4]
	K00930	argB	acetylglutamate kinase [EC:2.7.2.8]
	K00939	adk	adenylate kinase [EC:2.7.4.3]
	K00940	ndk	nucleoside-diphosphate kinase [EC:2.7.4.6]
	K00948	PRPS	ribose-phosphate pyrophosphokinase [EC:2.7.6.1]
	K00975	glgC	glucose-1-phosphate adenylyltransferase [EC:2.7.7.27]
	K00981	E2.7.7.41	phosphatidate cytidylyltransferase [EC:2.7.7.41]
	K01091	gph	phosphoglycolate phosphatase [EC:3.1.3.18]
	K01214	ISA	isoamylase [EC:3.2.1.68]
	K01496	hisI	phosphoribosyl-AMP cyclohydrolase [EC:3.5.4.19]
	K01497	ribA	GTP cyclohydrolase II [EC:3.5.4.25]
	K01523	hisE	phosphoribosyl-ATP pyrophosphohydrolase [EC:3.6.1.31]
	K01579	panD	aspartate 1-decarboxylase [EC:4.1.1.11]
	K01581	E4.1.1.17	ornithine decarboxylase [EC:4.1.1.17]
	K01586	lysA	diaminopimelate decarboxylase [EC:4.1.1.20]
	K01588	purE	5-(carboxyamino)imidazole ribonucleotide mutase [EC:5.4.99.18]
	K01589	purK	5-(carboxyamino)imidazole ribonucleotide synthase [EC:6.3.4.18]
	K01596	E4.1.1.32	phosphoenolpyruvate carboxykinase (GTP) [EC:4.1.1.32]
	K01599	hemE	uroporphyrinogen decarboxylase [EC:4.1.1.37]
	K01609	trpC	indole-3-glycerol phosphate synthase [EC:4.1.1.48]
	K01613	psd	phosphatidylserine decarboxylase [EC:4.1.1.65]
	K01624	FBA	fructose-bisphosphate aldolase, class II [EC:4.1.2.13]
	K01626	E2.5.1.54	3-deoxy-7-phosphoheptulonate synthase [EC:2.5.1.54]
	K01647	CS	citrate synthase [EC:2.3.3.1]
	K01649	leuA	2-isopropylmalate synthase [EC:2.3.3.13]
	K01652	E2.2.1.6L	acetolactate synthase I/II/III large subunit [EC:2.2.1.6]
	K01653	E2.2.1.6S	acetolactate synthase I/III small subunit [EC:2.2.1.6]
	K01657	trpE	anthranilate synthase component I [EC:4.1.3.27]
	K01658	trpG	anthranilate synthase component II [EC:4.1.3.27]
	K01662	dxs	1-deoxy-D-xylulose-5-phosphate synthase [EC:2.2.1.7]
	K01676	E4.2.1.2A	fumarate hydratase, class I [EC:4.2.1.2]
	K01679	E4.2.1.2B	fumarate hydratase, class II [EC:4.2.1.2]
	K01687	ilvD	dihydroxy-acid dehydratase [EC:4.2.1.9]
	K01689	ENO	enolase [EC:4.2.1.11]
	K01692	paaF	enoyl-CoA hydratase [EC:4.2.1.17]
	K01693	hisB	imidazoleglycerol-phosphate dehydratase [EC:4.2.1.19]
	K01695	trpA	tryptophan synthase alpha chain [EC:4.2.1.20]
	K01696	trpB	tryptophan synthase beta chain [EC:4.2.1.20]
	K01698	hemB	porphobilinogen synthase [EC:4.2.1.24]
	K01703	leuC	3-isopropylmalate/(R)-2-methylmalate dehydratase large subunit [EC:4.2.1.33 4.2.1.35]
	K01704	leuD	3-isopropylmalate/(R)-2-methylmalate dehydratase small subunit [EC:4.2.1.33 4.2.1.35]
	K01714	dapA	4-hydroxy-tetrahydrodipicolinate synthase [EC:4.3.3.7]
	K01719	hemD	uroporphyrinogen-III synthase [EC:4.2.1.75]
	K01733	thrC	threonine synthase [EC:4.2.3.1]
	K01735	aroB	3-dehydroquinate synthase [EC:4.2.3.4]
	K01736	aroC	chorismate synthase [EC:4.2.3.5]
	K01738	cysK	cysteine synthase A [EC:2.5.1.47]
	K01749	hemC	hydroxymethylbilane synthase [EC:2.5.1.61]
	K01755	argH	argininosuccinate lyase [EC:4.3.2.1]
	K01756	purB	adenylosuccinate lyase [EC:4.3.2.2]
	K01760	metC	cystathionine beta-lyase [EC:4.4.1.8]
	K01772	hemH	protoporphyrin/coproporphyrin ferrochelatase [EC:4.99.1.1 4.99.1.9]
	K01778	dapF	diaminopimelate epimerase [EC:5.1.1.7]
	K01783	rpe	ribulose-phosphate 3-epimerase [EC:5.1.3.1]
	K01803	TPI	triosephosphate isomerase (TIM) [EC:5.3.1.1]
	K01808	rpiB	ribose 5-phosphate isomerase B [EC:5.3.1.6]
	K01810	GPI	glucose-6-phosphate isomerase [EC:5.3.1.9]
	K01814	hisA	phosphoribosylformimino-5-aminoimidazole carboxamide ribotide isomerase [EC:5.3.1.16]
	K01817	trpF	phosphoribosylanthranilate isomerase [EC:5.3.1.24]
	K01835	pgm	phosphoglucomutase [EC:5.4.2.2]
	K01885	EARS	glutamyl-tRNA synthetase [EC:6.1.1.17]
	K01895	ACSS	acetyl-CoA synthetase [EC:6.2.1.1]
	K01902	sucD	succinyl-CoA synthetase alpha subunit [EC:6.2.1.5]
	K01903	sucC	succinyl-CoA synthetase beta subunit [EC:6.2.1.5]
	K01918	panC	pantoate--beta-alanine ligase [EC:6.3.2.1]
	K01923	purC	phosphoribosylaminoimidazole-succinocarboxamide synthase [EC:6.3.2.6]
	K01933	purM	phosphoribosylformylglycinamidine cyclo-ligase [EC:6.3.3.1]
	K01940	argG	argininosuccinate synthase [EC:6.3.4.5]
	K01945	purD	phosphoribosylamine---glycine ligase [EC:6.3.4.13]
	K01952	purL	phosphoribosylformylglycinamidine synthase [EC:6.3.5.3]
	K01953	asnB	asparagine synthase (glutamine-hydrolysing) [EC:6.3.5.4]
	K01961	accC	acetyl-CoA carboxylase, biotin carboxylase subunit [EC:6.4.1.2 6.3.4.14]
	K01962	accA	acetyl-CoA carboxylase carboxyl transferase subunit alpha [EC:6.4.1.2]
	K01963	accD	acetyl-CoA carboxylase carboxyl transferase subunit beta [EC:6.4.1.2]
	K02160	accB	acetyl-CoA carboxylase biotin carboxyl carrier protein
	K02204	thrB2	homoserine kinase type II [EC:2.7.1.39]
	K02291	crtB	15-cis-phytoene/all-trans-phytoene synthase [EC:2.5.1.32 2.5.1.99]
	K02302	cysG	uroporphyrin-III C-methyltransferase / precorrin-2 dehydrogenase / sirohydrochlorin ferrochelatase [EC:2.1.1.107 1.3.1.76 4.99.1.4]
	K02446	glpX	fructose-1,6-bisphosphatase II [EC:3.1.3.11]
	K02492	hemA	glutamyl-tRNA reductase [EC:1.2.1.70]
	K02495	hemN	oxygen-independent coproporphyrinogen III oxidase [EC:1.3.98.3]
	K02500	hisF	cyclase [EC:4.1.3.-]
	K02501	hisH	glutamine amidotransferase [EC:2.4.2.-]
	K02502	hisZ	ATP phosphoribosyltransferase regulatory subunit
	K02523	ispB	octaprenyl-diphosphate synthase [EC:2.5.1.90]
	K03179	ubiA	4-hydroxybenzoate polyprenyltransferase [EC:2.5.1.39]
	K03182	ubiD	4-hydroxy-3-polyprenylbenzoate decarboxylase [EC:4.1.1.98]
	K03183	ubiE	demethylmenaquinone methyltransferase / 2-methoxy-6-polyprenyl-1,4-benzoquinol methylase [EC:2.1.1.163 2.1.1.201]
	K03186	ubiX	flavin prenyltransferase [EC:2.5.1.129]
	K03526	gcpE	(E)-4-hydroxy-3-methylbut-2-enyl-diphosphate synthase [EC:1.17.7.1 1.17.7.3]
	K03527	ispH	4-hydroxy-3-methylbut-2-en-1-yl diphosphate reductase [EC:1.17.7.4]
	K03621	plsX	glycerol-3-phosphate acyltransferase PlsX [EC:2.3.1.15]
	K03786	aroQ	3-dehydroquinate dehydratase II [EC:4.2.1.10]
	K03787	surE	5'-nucleotidase [EC:3.1.3.5]
	K04518	pheA2	prephenate dehydratase [EC:4.2.1.51]
	K08591	plsY	glycerol-3-phosphate acyltransferase PlsY [EC:2.3.1.15]
	K11175	purN	phosphoribosylglycinamide formyltransferase 1 [EC:2.1.2.2]
	K11752	ribD	diaminohydroxyphosphoribosylaminopyrimidine deaminase / 5-amino-6-(5-phosphoribosylamino)uracil reductase [EC:3.5.4.26 1.1.1.193]
	K11753	ribF	riboflavin kinase / FMN adenylyltransferase [EC:2.7.1.26 2.7.7.2]
	K12506	ispDF	2-C-methyl-D-erythritol 4-phosphate cytidylyltransferase / 2-C-methyl-D-erythritol 2,4-cyclodiphosphate synthase [EC:2.7.7.60 4.6.1.12]
	K14652	ribBA	3,4-dihydroxy 2-butanone 4-phosphate synthase / GTP cyclohydrolase II [EC:4.1.99.12 3.5.4.25]
	K15633	gpmI	2,3-bisphosphoglycerate-independent phosphoglycerate mutase [EC:5.4.2.12]
	K16011	algA	mannose-1-phosphate guanylyltransferase / mannose-6-phosphate isomerase [EC:2.7.7.13 5.3.1.8]
ko01130 Biosynthesis of antibiotics (126)
	K00003	E1.1.1.3	homoserine dehydrogenase [EC:1.1.1.3]
	K00014	aroE	shikimate dehydrogenase [EC:1.1.1.25]
	K00024	mdh	malate dehydrogenase [EC:1.1.1.37]
	K00031	IDH1	isocitrate dehydrogenase [EC:1.1.1.42]
	K00053	ilvC	ketol-acid reductoisomerase [EC:1.1.1.86]
	K00058	serA	D-3-phosphoglycerate dehydrogenase / 2-oxoglutarate reductase [EC:1.1.1.95 1.1.1.399]
	K00059	fabG	3-oxoacyl-[acyl-carrier protein] reductase [EC:1.1.1.100]
	K00099	dxr	1-deoxy-D-xylulose-5-phosphate reductoisomerase [EC:1.1.1.267]
	K00133	asd	aspartate-semialdehyde dehydrogenase [EC:1.2.1.11]
	K00134	GAPDH	glyceraldehyde 3-phosphate dehydrogenase [EC:1.2.1.12]
	K00145	argC	N-acetyl-gamma-glutamyl-phosphate reductase [EC:1.2.1.38]
	K00147	proA	glutamate-5-semialdehyde dehydrogenase [EC:1.2.1.41]
	K00161	PDHA	pyruvate dehydrogenase E1 component alpha subunit [EC:1.2.4.1]
	K00162	PDHB	pyruvate dehydrogenase E1 component beta subunit [EC:1.2.4.1]
	K00164	OGDH	2-oxoglutarate dehydrogenase E1 component [EC:1.2.4.2]
	K00208	fabI	enoyl-[acyl-carrier protein] reductase I [EC:1.3.1.9 1.3.1.10]
	K00215	dapB	4-hydroxy-tetrahydrodipicolinate reductase [EC:1.17.1.8]
	K00239	sdhA	succinate dehydrogenase / fumarate reductase, flavoprotein subunit [EC:1.3.5.1 1.3.5.4]
	K00240	sdhB	succinate dehydrogenase / fumarate reductase, iron-sulfur subunit [EC:1.3.5.1 1.3.5.4]
	K00241	sdhC	succinate dehydrogenase / fumarate reductase, cytochrome b subunit
	K00242	sdhD	succinate dehydrogenase / fumarate reductase, membrane anchor subunit
	K00265	gltB	glutamate synthase (NADPH/NADH) large chain [EC:1.4.1.13 1.4.1.14]
	K00266	gltD	glutamate synthase (NADPH/NADH) small chain [EC:1.4.1.13 1.4.1.14]
	K00282	gcvPA	glycine dehydrogenase subunit 1 [EC:1.4.4.2]
	K00286	proC	pyrroline-5-carboxylate reductase [EC:1.5.1.2]
	K00382	DLD	dihydrolipoamide dehydrogenase [EC:1.8.1.4]
	K00600	glyA	glycine hydroxymethyltransferase [EC:2.1.2.1]
	K00602	purH	phosphoribosylaminoimidazolecarboxamide formyltransferase / IMP cyclohydrolase [EC:2.1.2.3 3.5.4.10]
	K00611	OTC	ornithine carbamoyltransferase [EC:2.1.3.3]
	K00615	E2.2.1.1	transketolase [EC:2.2.1.1]
	K00616	E2.2.1.2	transaldolase [EC:2.2.1.2]
	K00620	argJ	glutamate N-acetyltransferase / amino-acid N-acetyltransferase [EC:2.3.1.35 2.3.1.1]
	K00626	E2.3.1.9	acetyl-CoA C-acetyltransferase [EC:2.3.1.9]
	K00627	DLAT	pyruvate dehydrogenase E2 component (dihydrolipoamide acetyltransferase) [EC:2.3.1.12]
	K00641	metX	homoserine O-acetyltransferase [EC:2.3.1.31]
	K00645	fabD	[acyl-carrier-protein] S-malonyltransferase [EC:2.3.1.39]
	K00658	DLST	2-oxoglutarate dehydrogenase E2 component (dihydrolipoamide succinyltransferase) [EC:2.3.1.61]
	K00764	purF	amidophosphoribosyltransferase [EC:2.4.2.14]
	K00766	trpD	anthranilate phosphoribosyltransferase [EC:2.4.2.18]
	K00795	ispA	farnesyl diphosphate synthase [EC:2.5.1.1 2.5.1.10]
	K00800	aroA	3-phosphoshikimate 1-carboxyvinyltransferase [EC:2.5.1.19]
	K00812	aspB	aspartate aminotransferase [EC:2.6.1.1]
	K00817	hisC	histidinol-phosphate aminotransferase [EC:2.6.1.9]
	K00820	glmS	glucosamine---fructose-6-phosphate aminotransferase (isomerizing) [EC:2.6.1.16]
	K00821	argD	acetylornithine/N-succinyldiaminopimelate aminotransferase [EC:2.6.1.11 2.6.1.17]
	K00831	serC	phosphoserine aminotransferase [EC:2.6.1.52]
	K00845	glk	glucokinase [EC:2.7.1.2]
	K00850	pfkA	6-phosphofructokinase 1 [EC:2.7.1.11]
	K00873	PK	pyruvate kinase [EC:2.7.1.40]
	K00891	E2.7.1.71	shikimate kinase [EC:2.7.1.71]
	K00919	ispE	4-diphosphocytidyl-2-C-methyl-D-erythritol kinase [EC:2.7.1.148]
	K00927	PGK	phosphoglycerate kinase [EC:2.7.2.3]
	K00928	lysC	aspartate kinase [EC:2.7.2.4]
	K00930	argB	acetylglutamate kinase [EC:2.7.2.8]
	K00931	proB	glutamate 5-kinase [EC:2.7.2.11]
	K00939	adk	adenylate kinase [EC:2.7.4.3]
	K00940	ndk	nucleoside-diphosphate kinase [EC:2.7.4.6]
	K00948	PRPS	ribose-phosphate pyrophosphokinase [EC:2.7.6.1]
	K00955	cysNC	bifunctional enzyme CysN/CysC [EC:2.7.7.4 2.7.1.25]
	K00957	cysD	sulfate adenylyltransferase subunit 2 [EC:2.7.7.4]
	K00963	UGP2	UTP--glucose-1-phosphate uridylyltransferase [EC:2.7.7.9]
	K00973	E2.7.7.24	glucose-1-phosphate thymidylyltransferase [EC:2.7.7.24]
	K01079	serB	phosphoserine phosphatase [EC:3.1.3.3]
	K01082	cysQ	3'(2'), 5'-bisphosphate nucleotidase [EC:3.1.3.7]
	K01091	gph	phosphoglycolate phosphatase [EC:3.1.3.18]
	K01581	E4.1.1.17	ornithine decarboxylase [EC:4.1.1.17]
	K01586	lysA	diaminopimelate decarboxylase [EC:4.1.1.20]
	K01588	purE	5-(carboxyamino)imidazole ribonucleotide mutase [EC:5.4.99.18]
	K01589	purK	5-(carboxyamino)imidazole ribonucleotide synthase [EC:6.3.4.18]
	K01596	E4.1.1.32	phosphoenolpyruvate carboxykinase (GTP) [EC:4.1.1.32]
	K01609	trpC	indole-3-glycerol phosphate synthase [EC:4.1.1.48]
	K01624	FBA	fructose-bisphosphate aldolase, class II [EC:4.1.2.13]
	K01626	E2.5.1.54	3-deoxy-7-phosphoheptulonate synthase [EC:2.5.1.54]
	K01647	CS	citrate synthase [EC:2.3.3.1]
	K01652	E2.2.1.6L	acetolactate synthase I/II/III large subunit [EC:2.2.1.6]
	K01653	E2.2.1.6S	acetolactate synthase I/III small subunit [EC:2.2.1.6]
	K01657	trpE	anthranilate synthase component I [EC:4.1.3.27]
	K01658	trpG	anthranilate synthase component II [EC:4.1.3.27]
	K01662	dxs	1-deoxy-D-xylulose-5-phosphate synthase [EC:2.2.1.7]
	K01676	E4.2.1.2A	fumarate hydratase, class I [EC:4.2.1.2]
	K01679	E4.2.1.2B	fumarate hydratase, class II [EC:4.2.1.2]
	K01687	ilvD	dihydroxy-acid dehydratase [EC:4.2.1.9]
	K01689	ENO	enolase [EC:4.2.1.11]
	K01692	paaF	enoyl-CoA hydratase [EC:4.2.1.17]
	K01695	trpA	tryptophan synthase alpha chain [EC:4.2.1.20]
	K01696	trpB	tryptophan synthase beta chain [EC:4.2.1.20]
	K01710	E4.2.1.46	dTDP-glucose 4,6-dehydratase [EC:4.2.1.46]
	K01714	dapA	4-hydroxy-tetrahydrodipicolinate synthase [EC:4.3.3.7]
	K01735	aroB	3-dehydroquinate synthase [EC:4.2.3.4]
	K01736	aroC	chorismate synthase [EC:4.2.3.5]
	K01738	cysK	cysteine synthase A [EC:2.5.1.47]
	K01755	argH	argininosuccinate lyase [EC:4.3.2.1]
	K01756	purB	adenylosuccinate lyase [EC:4.3.2.2]
	K01778	dapF	diaminopimelate epimerase [EC:5.1.1.7]
	K01783	rpe	ribulose-phosphate 3-epimerase [EC:5.1.3.1]
	K01803	TPI	triosephosphate isomerase (TIM) [EC:5.3.1.1]
	K01808	rpiB	ribose 5-phosphate isomerase B [EC:5.3.1.6]
	K01810	GPI	glucose-6-phosphate isomerase [EC:5.3.1.9]
	K01817	trpF	phosphoribosylanthranilate isomerase [EC:5.3.1.24]
	K01835	pgm	phosphoglucomutase [EC:5.4.2.2]
	K01895	ACSS	acetyl-CoA synthetase [EC:6.2.1.1]
	K01902	sucD	succinyl-CoA synthetase alpha subunit [EC:6.2.1.5]
	K01903	sucC	succinyl-CoA synthetase beta subunit [EC:6.2.1.5]
	K01923	purC	phosphoribosylaminoimidazole-succinocarboxamide synthase [EC:6.3.2.6]
	K01933	purM	phosphoribosylformylglycinamidine cyclo-ligase [EC:6.3.3.1]
	K01940	argG	argininosuccinate synthase [EC:6.3.4.5]
	K01945	purD	phosphoribosylamine---glycine ligase [EC:6.3.4.13]
	K01952	purL	phosphoribosylformylglycinamidine synthase [EC:6.3.5.3]
	K01961	accC	acetyl-CoA carboxylase, biotin carboxylase subunit [EC:6.4.1.2 6.3.4.14]
	K01962	accA	acetyl-CoA carboxylase carboxyl transferase subunit alpha [EC:6.4.1.2]
	K01963	accD	acetyl-CoA carboxylase carboxyl transferase subunit beta [EC:6.4.1.2]
	K01965	PCCA	propionyl-CoA carboxylase alpha chain [EC:6.4.1.3]
	K01966	PCCB	propionyl-CoA carboxylase beta chain [EC:6.4.1.3]
	K02160	accB	acetyl-CoA carboxylase biotin carboxyl carrier protein
	K02446	glpX	fructose-1,6-bisphosphatase II [EC:3.1.3.11]
	K03431	glmM	phosphoglucosamine mutase [EC:5.4.2.10]
	K03526	gcpE	(E)-4-hydroxy-3-methylbut-2-enyl-diphosphate synthase [EC:1.17.7.1 1.17.7.3]
	K03527	ispH	4-hydroxy-3-methylbut-2-en-1-yl diphosphate reductase [EC:1.17.7.4]
	K03786	aroQ	3-dehydroquinate dehydratase II [EC:4.2.1.10]
	K04042	glmU	bifunctional UDP-N-acetylglucosamine pyrophosphorylase / Glucosamine-1-phosphate N-acetyltransferase [EC:2.7.7.23 2.3.1.157]
	K04518	pheA2	prephenate dehydratase [EC:4.2.1.51]
	K11175	purN	phosphoribosylglycinamide formyltransferase 1 [EC:2.1.2.2]
	K11529	gck	glycerate 2-kinase [EC:2.7.1.165]
	K12506	ispDF	2-C-methyl-D-erythritol 4-phosphate cytidylyltransferase / 2-C-methyl-D-erythritol 2,4-cyclodiphosphate synthase [EC:2.7.7.60 4.6.1.12]
	K15633	gpmI	2,3-bisphosphoglycerate-independent phosphoglycerate mutase [EC:5.4.2.12]
	K16011	algA	mannose-1-phosphate guanylyltransferase / mannose-6-phosphate isomerase [EC:2.7.7.13 5.3.1.8]
ko01120 Microbial metabolism in diverse environments (103)
	K00003	E1.1.1.3	homoserine dehydrogenase [EC:1.1.1.3]
	K00023	phbB	acetoacetyl-CoA reductase [EC:1.1.1.36]
	K00024	mdh	malate dehydrogenase [EC:1.1.1.37]
	K00029	E1.1.1.40	malate dehydrogenase (oxaloacetate-decarboxylating)(NADP+) [EC:1.1.1.40]
	K00031	IDH1	isocitrate dehydrogenase [EC:1.1.1.42]
	K00058	serA	D-3-phosphoglycerate dehydrogenase / 2-oxoglutarate reductase [EC:1.1.1.95 1.1.1.399]
	K00074	paaH	3-hydroxybutyryl-CoA dehydrogenase [EC:1.1.1.157]
	K00133	asd	aspartate-semialdehyde dehydrogenase [EC:1.2.1.11]
	K00134	GAPDH	glyceraldehyde 3-phosphate dehydrogenase [EC:1.2.1.12]
	K00135	gabD	succinate-semialdehyde dehydrogenase / glutarate-semialdehyde dehydrogenase [EC:1.2.1.16 1.2.1.79 1.2.1.20]
	K00161	PDHA	pyruvate dehydrogenase E1 component alpha subunit [EC:1.2.4.1]
	K00162	PDHB	pyruvate dehydrogenase E1 component beta subunit [EC:1.2.4.1]
	K00164	OGDH	2-oxoglutarate dehydrogenase E1 component [EC:1.2.4.2]
	K00215	dapB	4-hydroxy-tetrahydrodipicolinate reductase [EC:1.17.1.8]
	K00239	sdhA	succinate dehydrogenase / fumarate reductase, flavoprotein subunit [EC:1.3.5.1 1.3.5.4]
	K00240	sdhB	succinate dehydrogenase / fumarate reductase, iron-sulfur subunit [EC:1.3.5.1 1.3.5.4]
	K00241	sdhC	succinate dehydrogenase / fumarate reductase, cytochrome b subunit
	K00242	sdhD	succinate dehydrogenase / fumarate reductase, membrane anchor subunit
	K00265	gltB	glutamate synthase (NADPH/NADH) large chain [EC:1.4.1.13 1.4.1.14]
	K00266	gltD	glutamate synthase (NADPH/NADH) small chain [EC:1.4.1.13 1.4.1.14]
	K00275	pdxH	pyridoxamine 5'-phosphate oxidase [EC:1.4.3.5]
	K00297	metF	methylenetetrahydrofolate reductase (NADPH) [EC:1.5.1.20]
	K00382	DLD	dihydrolipoamide dehydrogenase [EC:1.8.1.4]
	K00390	cysH	phosphoadenosine phosphosulfate reductase [EC:1.8.4.8 1.8.4.10]
	K00600	glyA	glycine hydroxymethyltransferase [EC:2.1.2.1]
	K00615	E2.2.1.1	transketolase [EC:2.2.1.1]
	K00616	E2.2.1.2	transaldolase [EC:2.2.1.2]
	K00626	E2.3.1.9	acetyl-CoA C-acetyltransferase [EC:2.3.1.9]
	K00627	DLAT	pyruvate dehydrogenase E2 component (dihydrolipoamide acetyltransferase) [EC:2.3.1.12]
	K00640	cysE	serine O-acetyltransferase [EC:2.3.1.30]
	K00658	DLST	2-oxoglutarate dehydrogenase E2 component (dihydrolipoamide succinyltransferase) [EC:2.3.1.61]
	K00674	dapD	2,3,4,5-tetrahydropyridine-2,6-dicarboxylate N-succinyltransferase [EC:2.3.1.117]
	K00821	argD	acetylornithine/N-succinyldiaminopimelate aminotransferase [EC:2.6.1.11 2.6.1.17]
	K00831	serC	phosphoserine aminotransferase [EC:2.6.1.52]
	K00845	glk	glucokinase [EC:2.7.1.2]
	K00850	pfkA	6-phosphofructokinase 1 [EC:2.7.1.11]
	K00873	PK	pyruvate kinase [EC:2.7.1.40]
	K00925	ackA	acetate kinase [EC:2.7.2.1]
	K00927	PGK	phosphoglycerate kinase [EC:2.7.2.3]
	K00928	lysC	aspartate kinase [EC:2.7.2.4]
	K00948	PRPS	ribose-phosphate pyrophosphokinase [EC:2.7.6.1]
	K00955	cysNC	bifunctional enzyme CysN/CysC [EC:2.7.7.4 2.7.1.25]
	K00957	cysD	sulfate adenylyltransferase subunit 2 [EC:2.7.7.4]
	K01006	ppdK	pyruvate, orthophosphate dikinase [EC:2.7.9.1]
	K01011	TST	thiosulfate/3-mercaptopyruvate sulfurtransferase [EC:2.8.1.1 2.8.1.2]
	K01079	serB	phosphoserine phosphatase [EC:3.1.3.3]
	K01082	cysQ	3'(2'), 5'-bisphosphate nucleotidase [EC:3.1.3.7]
	K01439	dapE	succinyl-diaminopimelate desuccinylase [EC:3.5.1.18]
	K01491	folD	methylenetetrahydrofolate dehydrogenase (NADP+) / methenyltetrahydrofolate cyclohydrolase [EC:1.5.1.5 3.5.4.9]
	K01586	lysA	diaminopimelate decarboxylase [EC:4.1.1.20]
	K01596	E4.1.1.32	phosphoenolpyruvate carboxykinase (GTP) [EC:4.1.1.32]
	K01624	FBA	fructose-bisphosphate aldolase, class II [EC:4.1.2.13]
	K01647	CS	citrate synthase [EC:2.3.3.1]
	K01676	E4.2.1.2A	fumarate hydratase, class I [EC:4.2.1.2]
	K01679	E4.2.1.2B	fumarate hydratase, class II [EC:4.2.1.2]
	K01689	ENO	enolase [EC:4.2.1.11]
	K01692	paaF	enoyl-CoA hydratase [EC:4.2.1.17]
	K01698	hemB	porphobilinogen synthase [EC:4.2.1.24]
	K01714	dapA	4-hydroxy-tetrahydrodipicolinate synthase [EC:4.3.3.7]
	K01719	hemD	uroporphyrinogen-III synthase [EC:4.2.1.75]
	K01733	thrC	threonine synthase [EC:4.2.3.1]
	K01738	cysK	cysteine synthase A [EC:2.5.1.47]
	K01749	hemC	hydroxymethylbilane synthase [EC:2.5.1.61]
	K01778	dapF	diaminopimelate epimerase [EC:5.1.1.7]
	K01783	rpe	ribulose-phosphate 3-epimerase [EC:5.1.3.1]
	K01803	TPI	triosephosphate isomerase (TIM) [EC:5.3.1.1]
	K01808	rpiB	ribose 5-phosphate isomerase B [EC:5.3.1.6]
	K01810	GPI	glucose-6-phosphate isomerase [EC:5.3.1.9]
	K01835	pgm	phosphoglucomutase [EC:5.4.2.2]
	K01847	MUT	methylmalonyl-CoA mutase [EC:5.4.99.2]
	K01885	EARS	glutamyl-tRNA synthetase [EC:6.1.1.17]
	K01895	ACSS	acetyl-CoA synthetase [EC:6.2.1.1]
	K01902	sucD	succinyl-CoA synthetase alpha subunit [EC:6.2.1.5]
	K01903	sucC	succinyl-CoA synthetase beta subunit [EC:6.2.1.5]
	K01912	paaK	phenylacetate-CoA ligase [EC:6.2.1.30]
	K01915	glnA	glutamine synthetase [EC:6.3.1.2]
	K01961	accC	acetyl-CoA carboxylase, biotin carboxylase subunit [EC:6.4.1.2 6.3.4.14]
	K01962	accA	acetyl-CoA carboxylase carboxyl transferase subunit alpha [EC:6.4.1.2]
	K01963	accD	acetyl-CoA carboxylase carboxyl transferase subunit beta [EC:6.4.1.2]
	K01965	PCCA	propionyl-CoA carboxylase alpha chain [EC:6.4.1.3]
	K01966	PCCB	propionyl-CoA carboxylase beta chain [EC:6.4.1.3]
	K02160	accB	acetyl-CoA carboxylase biotin carboxyl carrier protein
	K02204	thrB2	homoserine kinase type II [EC:2.7.1.39]
	K02224	cobB-cbiA	cobyrinic acid a,c-diamide synthase [EC:6.3.5.9 6.3.5.11]
	K02302	cysG	uroporphyrin-III C-methyltransferase / precorrin-2 dehydrogenase / sirohydrochlorin ferrochelatase [EC:2.1.1.107 1.3.1.76 4.99.1.4]
	K02446	glpX	fructose-1,6-bisphosphatase II [EC:3.1.3.11]
	K02492	hemA	glutamyl-tRNA reductase [EC:1.2.1.70]
	K03186	ubiX	flavin prenyltransferase [EC:2.5.1.129]
	K03562	tolQ	biopolymer transport protein TolQ
	K03795	cbiX	sirohydrochlorin cobaltochelatase [EC:4.99.1.3]
	K05606	MCEE	methylmalonyl-CoA/ethylmalonyl-CoA epimerase [EC:5.1.99.1]
	K06193	phnA	protein PhnA
	K08691	mcl	malyl-CoA/(S)-citramalyl-CoA lyase [EC:4.1.3.24 4.1.3.25]
	K08738	CYC	cytochrome c
	K11529	gck	glycerate 2-kinase [EC:2.7.1.165]
	K14446	ccr	crotonyl-CoA carboxylase/reductase [EC:1.3.1.85]
	K14447	ecm	ethylmalonyl-CoA mutase [EC:5.4.99.63]
	K14448	mcd	(2S)-methylsuccinyl-CoA dehydrogenase [EC:1.3.8.12]
	K14449	mch	2-methylfumaryl-CoA hydratase [EC:4.2.1.148]
	K15054	mdlB	(S)-mandelate dehydrogenase [EC:1.1.99.31]
	K15633	gpmI	2,3-bisphosphoglycerate-independent phosphoglycerate mutase [EC:5.4.2.12]
	K16871	POP2	4-aminobutyrate---pyruvate transaminase [EC:2.6.1.96]
	K17865	croR	3-hydroxybutyryl-CoA dehydratase [EC:4.2.1.55]
ko01230 Biosynthesis of amino acids (83)
	K00003	E1.1.1.3	homoserine dehydrogenase [EC:1.1.1.3]
	K00013	hisD	histidinol dehydrogenase [EC:1.1.1.23]
	K00014	aroE	shikimate dehydrogenase [EC:1.1.1.25]
	K00031	IDH1	isocitrate dehydrogenase [EC:1.1.1.42]
	K00052	leuB	3-isopropylmalate dehydrogenase [EC:1.1.1.85]
	K00053	ilvC	ketol-acid reductoisomerase [EC:1.1.1.86]
	K00058	serA	D-3-phosphoglycerate dehydrogenase / 2-oxoglutarate reductase [EC:1.1.1.95 1.1.1.399]
	K00133	asd	aspartate-semialdehyde dehydrogenase [EC:1.2.1.11]
	K00134	GAPDH	glyceraldehyde 3-phosphate dehydrogenase [EC:1.2.1.12]
	K00145	argC	N-acetyl-gamma-glutamyl-phosphate reductase [EC:1.2.1.38]
	K00147	proA	glutamate-5-semialdehyde dehydrogenase [EC:1.2.1.41]
	K00215	dapB	4-hydroxy-tetrahydrodipicolinate reductase [EC:1.17.1.8]
	K00220	tyrC	cyclohexadieny/prephenate dehydrogenase [EC:1.3.1.43 1.3.1.12]
	K00265	gltB	glutamate synthase (NADPH/NADH) large chain [EC:1.4.1.13 1.4.1.14]
	K00266	gltD	glutamate synthase (NADPH/NADH) small chain [EC:1.4.1.13 1.4.1.14]
	K00286	proC	pyrroline-5-carboxylate reductase [EC:1.5.1.2]
	K00548	metH	5-methyltetrahydrofolate--homocysteine methyltransferase [EC:2.1.1.13]
	K00600	glyA	glycine hydroxymethyltransferase [EC:2.1.2.1]
	K00611	OTC	ornithine carbamoyltransferase [EC:2.1.3.3]
	K00615	E2.2.1.1	transketolase [EC:2.2.1.1]
	K00616	E2.2.1.2	transaldolase [EC:2.2.1.2]
	K00620	argJ	glutamate N-acetyltransferase / amino-acid N-acetyltransferase [EC:2.3.1.35 2.3.1.1]
	K00640	cysE	serine O-acetyltransferase [EC:2.3.1.30]
	K00674	dapD	2,3,4,5-tetrahydropyridine-2,6-dicarboxylate N-succinyltransferase [EC:2.3.1.117]
	K00765	hisG	ATP phosphoribosyltransferase [EC:2.4.2.17]
	K00766	trpD	anthranilate phosphoribosyltransferase [EC:2.4.2.18]
	K00789	metK	S-adenosylmethionine synthetase [EC:2.5.1.6]
	K00800	aroA	3-phosphoshikimate 1-carboxyvinyltransferase [EC:2.5.1.19]
	K00812	aspB	aspartate aminotransferase [EC:2.6.1.1]
	K00817	hisC	histidinol-phosphate aminotransferase [EC:2.6.1.9]
	K00821	argD	acetylornithine/N-succinyldiaminopimelate aminotransferase [EC:2.6.1.11 2.6.1.17]
	K00831	serC	phosphoserine aminotransferase [EC:2.6.1.52]
	K00850	pfkA	6-phosphofructokinase 1 [EC:2.7.1.11]
	K00873	PK	pyruvate kinase [EC:2.7.1.40]
	K00891	E2.7.1.71	shikimate kinase [EC:2.7.1.71]
	K00927	PGK	phosphoglycerate kinase [EC:2.7.2.3]
	K00928	lysC	aspartate kinase [EC:2.7.2.4]
	K00930	argB	acetylglutamate kinase [EC:2.7.2.8]
	K00931	proB	glutamate 5-kinase [EC:2.7.2.11]
	K00948	PRPS	ribose-phosphate pyrophosphokinase [EC:2.7.6.1]
	K01079	serB	phosphoserine phosphatase [EC:3.1.3.3]
	K01439	dapE	succinyl-diaminopimelate desuccinylase [EC:3.5.1.18]
	K01496	hisI	phosphoribosyl-AMP cyclohydrolase [EC:3.5.4.19]
	K01523	hisE	phosphoribosyl-ATP pyrophosphohydrolase [EC:3.6.1.31]
	K01586	lysA	diaminopimelate decarboxylase [EC:4.1.1.20]
	K01609	trpC	indole-3-glycerol phosphate synthase [EC:4.1.1.48]
	K01624	FBA	fructose-bisphosphate aldolase, class II [EC:4.1.2.13]
	K01626	E2.5.1.54	3-deoxy-7-phosphoheptulonate synthase [EC:2.5.1.54]
	K01647	CS	citrate synthase [EC:2.3.3.1]
	K01649	leuA	2-isopropylmalate synthase [EC:2.3.3.13]
	K01652	E2.2.1.6L	acetolactate synthase I/II/III large subunit [EC:2.2.1.6]
	K01653	E2.2.1.6S	acetolactate synthase I/III small subunit [EC:2.2.1.6]
	K01657	trpE	anthranilate synthase component I [EC:4.1.3.27]
	K01658	trpG	anthranilate synthase component II [EC:4.1.3.27]
	K01687	ilvD	dihydroxy-acid dehydratase [EC:4.2.1.9]
	K01689	ENO	enolase [EC:4.2.1.11]
	K01693	hisB	imidazoleglycerol-phosphate dehydratase [EC:4.2.1.19]
	K01695	trpA	tryptophan synthase alpha chain [EC:4.2.1.20]
	K01696	trpB	tryptophan synthase beta chain [EC:4.2.1.20]
	K01703	leuC	3-isopropylmalate/(R)-2-methylmalate dehydratase large subunit [EC:4.2.1.33 4.2.1.35]
	K01704	leuD	3-isopropylmalate/(R)-2-methylmalate dehydratase small subunit [EC:4.2.1.33 4.2.1.35]
	K01714	dapA	4-hydroxy-tetrahydrodipicolinate synthase [EC:4.3.3.7]
	K01733	thrC	threonine synthase [EC:4.2.3.1]
	K01735	aroB	3-dehydroquinate synthase [EC:4.2.3.4]
	K01736	aroC	chorismate synthase [EC:4.2.3.5]
	K01738	cysK	cysteine synthase A [EC:2.5.1.47]
	K01755	argH	argininosuccinate lyase [EC:4.3.2.1]
	K01760	metC	cystathionine beta-lyase [EC:4.4.1.8]
	K01778	dapF	diaminopimelate epimerase [EC:5.1.1.7]
	K01783	rpe	ribulose-phosphate 3-epimerase [EC:5.1.3.1]
	K01803	TPI	triosephosphate isomerase (TIM) [EC:5.3.1.1]
	K01808	rpiB	ribose 5-phosphate isomerase B [EC:5.3.1.6]
	K01814	hisA	phosphoribosylformimino-5-aminoimidazole carboxamide ribotide isomerase [EC:5.3.1.16]
	K01817	trpF	phosphoribosylanthranilate isomerase [EC:5.3.1.24]
	K01915	glnA	glutamine synthetase [EC:6.3.1.2]
	K01940	argG	argininosuccinate synthase [EC:6.3.4.5]
	K02204	thrB2	homoserine kinase type II [EC:2.7.1.39]
	K02500	hisF	cyclase [EC:4.1.3.-]
	K02501	hisH	glutamine amidotransferase [EC:2.4.2.-]
	K02502	hisZ	ATP phosphoribosyltransferase regulatory subunit
	K03786	aroQ	3-dehydroquinate dehydratase II [EC:4.2.1.10]
	K04518	pheA2	prephenate dehydratase [EC:4.2.1.51]
	K15633	gpmI	2,3-bisphosphoglycerate-independent phosphoglycerate mutase [EC:5.4.2.12]
ko01200 Carbon metabolism (63)
	K00023	phbB	acetoacetyl-CoA reductase [EC:1.1.1.36]
	K00024	mdh	malate dehydrogenase [EC:1.1.1.37]
	K00029	E1.1.1.40	malate dehydrogenase (oxaloacetate-decarboxylating)(NADP+) [EC:1.1.1.40]
	K00031	IDH1	isocitrate dehydrogenase [EC:1.1.1.42]
	K00058	serA	D-3-phosphoglycerate dehydrogenase / 2-oxoglutarate reductase [EC:1.1.1.95 1.1.1.399]
	K00134	GAPDH	glyceraldehyde 3-phosphate dehydrogenase [EC:1.2.1.12]
	K00161	PDHA	pyruvate dehydrogenase E1 component alpha subunit [EC:1.2.4.1]
	K00162	PDHB	pyruvate dehydrogenase E1 component beta subunit [EC:1.2.4.1]
	K00164	OGDH	2-oxoglutarate dehydrogenase E1 component [EC:1.2.4.2]
	K00239	sdhA	succinate dehydrogenase / fumarate reductase, flavoprotein subunit [EC:1.3.5.1 1.3.5.4]
	K00240	sdhB	succinate dehydrogenase / fumarate reductase, iron-sulfur subunit [EC:1.3.5.1 1.3.5.4]
	K00241	sdhC	succinate dehydrogenase / fumarate reductase, cytochrome b subunit
	K00242	sdhD	succinate dehydrogenase / fumarate reductase, membrane anchor subunit
	K00282	gcvPA	glycine dehydrogenase subunit 1 [EC:1.4.4.2]
	K00297	metF	methylenetetrahydrofolate reductase (NADPH) [EC:1.5.1.20]
	K00382	DLD	dihydrolipoamide dehydrogenase [EC:1.8.1.4]
	K00600	glyA	glycine hydroxymethyltransferase [EC:2.1.2.1]
	K00615	E2.2.1.1	transketolase [EC:2.2.1.1]
	K00616	E2.2.1.2	transaldolase [EC:2.2.1.2]
	K00626	E2.3.1.9	acetyl-CoA C-acetyltransferase [EC:2.3.1.9]
	K00627	DLAT	pyruvate dehydrogenase E2 component (dihydrolipoamide acetyltransferase) [EC:2.3.1.12]
	K00640	cysE	serine O-acetyltransferase [EC:2.3.1.30]
	K00658	DLST	2-oxoglutarate dehydrogenase E2 component (dihydrolipoamide succinyltransferase) [EC:2.3.1.61]
	K00831	serC	phosphoserine aminotransferase [EC:2.6.1.52]
	K00845	glk	glucokinase [EC:2.7.1.2]
	K00850	pfkA	6-phosphofructokinase 1 [EC:2.7.1.11]
	K00873	PK	pyruvate kinase [EC:2.7.1.40]
	K00925	ackA	acetate kinase [EC:2.7.2.1]
	K00927	PGK	phosphoglycerate kinase [EC:2.7.2.3]
	K00948	PRPS	ribose-phosphate pyrophosphokinase [EC:2.7.6.1]
	K01006	ppdK	pyruvate, orthophosphate dikinase [EC:2.7.9.1]
	K01079	serB	phosphoserine phosphatase [EC:3.1.3.3]
	K01491	folD	methylenetetrahydrofolate dehydrogenase (NADP+) / methenyltetrahydrofolate cyclohydrolase [EC:1.5.1.5 3.5.4.9]
	K01624	FBA	fructose-bisphosphate aldolase, class II [EC:4.1.2.13]
	K01647	CS	citrate synthase [EC:2.3.3.1]
	K01676	E4.2.1.2A	fumarate hydratase, class I [EC:4.2.1.2]
	K01679	E4.2.1.2B	fumarate hydratase, class II [EC:4.2.1.2]
	K01689	ENO	enolase [EC:4.2.1.11]
	K01738	cysK	cysteine synthase A [EC:2.5.1.47]
	K01783	rpe	ribulose-phosphate 3-epimerase [EC:5.1.3.1]
	K01803	TPI	triosephosphate isomerase (TIM) [EC:5.3.1.1]
	K01808	rpiB	ribose 5-phosphate isomerase B [EC:5.3.1.6]
	K01810	GPI	glucose-6-phosphate isomerase [EC:5.3.1.9]
	K01847	MUT	methylmalonyl-CoA mutase [EC:5.4.99.2]
	K01895	ACSS	acetyl-CoA synthetase [EC:6.2.1.1]
	K01902	sucD	succinyl-CoA synthetase alpha subunit [EC:6.2.1.5]
	K01903	sucC	succinyl-CoA synthetase beta subunit [EC:6.2.1.5]
	K01961	accC	acetyl-CoA carboxylase, biotin carboxylase subunit [EC:6.4.1.2 6.3.4.14]
	K01962	accA	acetyl-CoA carboxylase carboxyl transferase subunit alpha [EC:6.4.1.2]
	K01963	accD	acetyl-CoA carboxylase carboxyl transferase subunit beta [EC:6.4.1.2]
	K01965	PCCA	propionyl-CoA carboxylase alpha chain [EC:6.4.1.3]
	K01966	PCCB	propionyl-CoA carboxylase beta chain [EC:6.4.1.3]
	K02160	accB	acetyl-CoA carboxylase biotin carboxyl carrier protein
	K02446	glpX	fructose-1,6-bisphosphatase II [EC:3.1.3.11]
	K05606	MCEE	methylmalonyl-CoA/ethylmalonyl-CoA epimerase [EC:5.1.99.1]
	K08691	mcl	malyl-CoA/(S)-citramalyl-CoA lyase [EC:4.1.3.24 4.1.3.25]
	K11529	gck	glycerate 2-kinase [EC:2.7.1.165]
	K14446	ccr	crotonyl-CoA carboxylase/reductase [EC:1.3.1.85]
	K14447	ecm	ethylmalonyl-CoA mutase [EC:5.4.99.63]
	K14448	mcd	(2S)-methylsuccinyl-CoA dehydrogenase [EC:1.3.8.12]
	K14449	mch	2-methylfumaryl-CoA hydratase [EC:4.2.1.148]
	K15633	gpmI	2,3-bisphosphoglycerate-independent phosphoglycerate mutase [EC:5.4.2.12]
	K17865	croR	3-hydroxybutyryl-CoA dehydratase [EC:4.2.1.55]
ko03010 Ribosome (52)
	K02863	RP-L1	large subunit ribosomal protein L1
	K02864	RP-L10	large subunit ribosomal protein L10
	K02867	RP-L11	large subunit ribosomal protein L11
	K02871	RP-L13	large subunit ribosomal protein L13
	K02874	RP-L14	large subunit ribosomal protein L14
	K02876	RP-L15	large subunit ribosomal protein L15
	K02878	RP-L16	large subunit ribosomal protein L16
	K02879	RP-L17	large subunit ribosomal protein L17
	K02881	RP-L18	large subunit ribosomal protein L18
	K02884	RP-L19	large subunit ribosomal protein L19
	K02886	RP-L2	large subunit ribosomal protein L2
	K02887	RP-L20	large subunit ribosomal protein L20
	K02888	RP-L21	large subunit ribosomal protein L21
	K02890	RP-L22	large subunit ribosomal protein L22
	K02892	RP-L23	large subunit ribosomal protein L23
	K02895	RP-L24	large subunit ribosomal protein L24
	K02897	RP-L25	large subunit ribosomal protein L25
	K02899	RP-L27	large subunit ribosomal protein L27
	K02902	RP-L28	large subunit ribosomal protein L28
	K02904	RP-L29	large subunit ribosomal protein L29
	K02906	RP-L3	large subunit ribosomal protein L3
	K02907	RP-L30	large subunit ribosomal protein L30
	K02909	RP-L31	large subunit ribosomal protein L31
	K02913	RP-L33	large subunit ribosomal protein L33
	K02914	RP-L34	large subunit ribosomal protein L34
	K02916	RP-L35	large subunit ribosomal protein L35
	K02926	RP-L4	large subunit ribosomal protein L4
	K02931	RP-L5	large subunit ribosomal protein L5
	K02933	RP-L6	large subunit ribosomal protein L6
	K02935	RP-L7	large subunit ribosomal protein L7/L12
	K02939	RP-L9	large subunit ribosomal protein L9
	K02945	RP-S1	small subunit ribosomal protein S1
	K02946	RP-S10	small subunit ribosomal protein S10
	K02948	RP-S11	small subunit ribosomal protein S11
	K02950	RP-S12	small subunit ribosomal protein S12
	K02952	RP-S13	small subunit ribosomal protein S13
	K02954	RP-S14	small subunit ribosomal protein S14
	K02956	RP-S15	small subunit ribosomal protein S15
	K02959	RP-S16	small subunit ribosomal protein S16
	K02961	RP-S17	small subunit ribosomal protein S17
	K02963	RP-S18	small subunit ribosomal protein S18
	K02965	RP-S19	small subunit ribosomal protein S19
	K02967	RP-S2	small subunit ribosomal protein S2
	K02968	RP-S20	small subunit ribosomal protein S20
	K02970	RP-S21	small subunit ribosomal protein S21
	K02982	RP-S3	small subunit ribosomal protein S3
	K02986	RP-S4	small subunit ribosomal protein S4
	K02988	RP-S5	small subunit ribosomal protein S5
	K02990	RP-S6	small subunit ribosomal protein S6
	K02992	RP-S7	small subunit ribosomal protein S7
	K02994	RP-S8	small subunit ribosomal protein S8
	K02996	RP-S9	small subunit ribosomal protein S9
ko00230 Purine metabolism (44)
	K00088	IMPDH	IMP dehydrogenase [EC:1.1.1.205]
	K00525	E1.17.4.1A	ribonucleoside-diphosphate reductase alpha chain [EC:1.17.4.1]
	K00602	purH	phosphoribosylaminoimidazolecarboxamide formyltransferase / IMP cyclohydrolase [EC:2.1.2.3 3.5.4.10]
	K00759	APRT	adenine phosphoribosyltransferase [EC:2.4.2.7]
	K00764	purF	amidophosphoribosyltransferase [EC:2.4.2.14]
	K00873	PK	pyruvate kinase [EC:2.7.1.40]
	K00939	adk	adenylate kinase [EC:2.7.4.3]
	K00940	ndk	nucleoside-diphosphate kinase [EC:2.7.4.6]
	K00942	E2.7.4.8	guanylate kinase [EC:2.7.4.8]
	K00948	PRPS	ribose-phosphate pyrophosphokinase [EC:2.7.6.1]
	K00951	relA	GTP pyrophosphokinase [EC:2.7.6.5]
	K00955	cysNC	bifunctional enzyme CysN/CysC [EC:2.7.7.4 2.7.1.25]
	K00957	cysD	sulfate adenylyltransferase subunit 2 [EC:2.7.7.4]
	K00962	pnp	polyribonucleotide nucleotidyltransferase [EC:2.7.7.8]
	K01129	dgt	dGTPase [EC:3.1.5.1]
	K01515	nudF	ADP-ribose pyrophosphatase [EC:3.6.1.13]
	K01524	ppx-gppA	exopolyphosphatase / guanosine-5'-triphosphate,3'-diphosphate pyrophosphatase [EC:3.6.1.11 3.6.1.40]
	K01588	purE	5-(carboxyamino)imidazole ribonucleotide mutase [EC:5.4.99.18]
	K01589	purK	5-(carboxyamino)imidazole ribonucleotide synthase [EC:6.3.4.18]
	K01756	purB	adenylosuccinate lyase [EC:4.3.2.2]
	K01768	E4.6.1.1	adenylate cyclase [EC:4.6.1.1]
	K01835	pgm	phosphoglucomutase [EC:5.4.2.2]
	K01923	purC	phosphoribosylaminoimidazole-succinocarboxamide synthase [EC:6.3.2.6]
	K01933	purM	phosphoribosylformylglycinamidine cyclo-ligase [EC:6.3.3.1]
	K01939	purA	adenylosuccinate synthase [EC:6.3.4.4]
	K01945	purD	phosphoribosylamine---glycine ligase [EC:6.3.4.13]
	K01951	guaA	GMP synthase (glutamine-hydrolysing) [EC:6.3.5.2]
	K01952	purL	phosphoribosylformylglycinamidine synthase [EC:6.3.5.3]
	K02335	DPO1	DNA polymerase I [EC:2.7.7.7]
	K02337	DPO3A1	DNA polymerase III subunit alpha [EC:2.7.7.7]
	K02338	DPO3B	DNA polymerase III subunit beta [EC:2.7.7.7]
	K02339	DPO3C	DNA polymerase III subunit chi [EC:2.7.7.7]
	K02340	DPO3D1	DNA polymerase III subunit delta [EC:2.7.7.7]
	K02341	DPO3D2	DNA polymerase III subunit delta' [EC:2.7.7.7]
	K02342	DPO3E	DNA polymerase III subunit epsilon [EC:2.7.7.7]
	K02343	DPO3G	DNA polymerase III subunit gamma/tau [EC:2.7.7.7]
	K02428	rdgB	XTP/dITP diphosphohydrolase [EC:3.6.1.66]
	K03040	rpoA	DNA-directed RNA polymerase subunit alpha [EC:2.7.7.6]
	K03043	rpoB	DNA-directed RNA polymerase subunit beta [EC:2.7.7.6]
	K03046	rpoC	DNA-directed RNA polymerase subunit beta' [EC:2.7.7.6]
	K03060	rpoZ	DNA-directed RNA polymerase subunit omega [EC:2.7.7.6]
	K03787	surE	5'-nucleotidase [EC:3.1.3.5]
	K04765	mazG	nucleoside triphosphate diphosphatase [EC:3.6.1.9]
	K11175	purN	phosphoribosylglycinamide formyltransferase 1 [EC:2.1.2.2]
ko02020 Two-component system (43)
	K00404	ccoN	cytochrome c oxidase cbb3-type subunit I [EC:1.9.3.1]
	K00405	ccoO	cytochrome c oxidase cbb3-type subunit II
	K00406	ccoP	cytochrome c oxidase cbb3-type subunit III
	K00411	UQCRFS1	ubiquinol-cytochrome c reductase iron-sulfur subunit [EC:1.10.2.2]
	K00412	CYTB	ubiquinol-cytochrome c reductase cytochrome b subunit
	K00575	cheR	chemotaxis protein methyltransferase CheR [EC:2.1.1.80]
	K00626	E2.3.1.9	acetyl-CoA C-acetyltransferase [EC:2.3.1.9]
	K00990	glnD	[protein-PII] uridylyltransferase [EC:2.7.7.59]
	K01644	citE	citrate lyase subunit beta / citryl-CoA lyase [EC:4.1.3.34]
	K01915	glnA	glutamine synthetase [EC:6.3.1.2]
	K02040	pstS	phosphate transport system substrate-binding protein
	K02313	dnaA	chromosomal replication initiator protein
	K02556	motA	chemotaxis protein MotA
	K03092	SIG54	RNA polymerase sigma-54 factor
	K03406	mcp	methyl-accepting chemotaxis protein
	K03407	cheA	two-component system, chemotaxis family, sensor kinase CheA [EC:2.7.13.3]
	K03408	cheW	purine-binding chemotaxis protein CheW
	K03412	cheB	two-component system, chemotaxis family, protein-glutamate methylesterase/glutaminase [EC:3.1.1.61 3.5.1.44]
	K03413	cheY	two-component system, chemotaxis family, chemotaxis protein CheY
	K04751	glnB	nitrogen regulatory protein P-II 1
	K04771	degP	serine protease Do [EC:3.4.21.107]
	K07636	phoR	two-component system, OmpR family, phosphate regulon sensor histidine kinase PhoR [EC:2.7.13.3]
	K07638	envZ	two-component system, OmpR family, osmolarity sensor histidine kinase EnvZ [EC:2.7.13.3]
	K07657	phoB	two-component system, OmpR family, phosphate regulon response regulator PhoB
	K07659	ompR	two-component system, OmpR family, phosphate regulon response regulator OmpR
	K07708	glnL	two-component system, NtrC family, nitrogen regulation sensor histidine kinase GlnL [EC:2.7.13.3]
	K07712	glnG	two-component system, NtrC family, nitrogen regulation response regulator GlnG
	K07789	mdtC	multidrug efflux pump
	K08641	vanX	zinc D-Ala-D-Ala dipeptidase [EC:3.4.13.22]
	K08738	CYC	cytochrome c
	K10004	gltL	glutamate/aspartate transport system ATP-binding protein [EC:3.6.3.-]
	K11103	dctA	aerobic C4-dicarboxylate transport protein
	K11688	dctP	C4-dicarboxylate-binding protein DctP
	K11712	dctR	two-component system, LuxR family, response regulator DctR
	K12340	tolC	outer membrane protein
	K13584	ctrA	two-component system, cell cycle response regulator CtrA
	K13587	cckA	two-component system, cell cycle sensor histidine kinase and response regulator CckA [EC:2.7.13.3]
	K13588	chpT	histidine phosphotransferase ChpT
	K13598	ntrY	two-component system, NtrC family, nitrogen regulation sensor histidine kinase NtrY [EC:2.7.13.3]
	K13599	ntrX	two-component system, NtrC family, nitrogen regulation response regulator NtrX
	K14980	chvG	two-component system, OmpR family, sensor histidine kinase ChvG [EC:2.7.13.3]
	K14981	chvI	two-component system, OmpR family, response regulator ChvI
	K20978	hsbA	HptB-dependent secretion and biofilm anti anti-sigma factor
ko02010 ABC transporters (36)
	K01995	livG	branched-chain amino acid transport system ATP-binding protein
	K01996	livF	branched-chain amino acid transport system ATP-binding protein
	K01997	livH	branched-chain amino acid transport system permease protein
	K01998	livM	branched-chain amino acid transport system permease protein
	K01999	livK	branched-chain amino acid transport system substrate-binding protein
	K02017	modC	molybdate transport system ATP-binding protein [EC:3.6.3.29]
	K02018	modB	molybdate transport system permease protein
	K02020	modA	molybdate transport system substrate-binding protein
	K02036	pstB	phosphate transport system ATP-binding protein [EC:3.6.3.27]
	K02037	pstC	phosphate transport system permease protein
	K02038	pstA	phosphate transport system permease protein
	K02040	pstS	phosphate transport system substrate-binding protein
	K02045	cysA	sulfate transport system ATP-binding protein [EC:3.6.3.25]
	K02065	mlaF	phospholipid/cholesterol/gamma-HCH transport system ATP-binding protein
	K02066	mlaE	phospholipid/cholesterol/gamma-HCH transport system permease protein
	K02067	mlaD	phospholipid/cholesterol/gamma-HCH transport system substrate-binding protein
	K02193	ccmA	heme exporter protein A [EC:3.6.3.41]
	K02194	ccmB	heme exporter protein B
	K02195	ccmC	heme exporter protein C
	K02471	bacA	vitamin B12/bleomycin/antimicrobial peptide transport system ATP-binding/permease protein
	K06861	lptB	lipopolysaccharide export system ATP-binding protein [EC:3.6.3.-]
	K07091	lptF	lipopolysaccharide export system permease protein
	K07323	mlaC	phospholipid transport system substrate-binding protein
	K09808	lolC_E	lipoprotein-releasing system permease protein
	K09810	lolD	lipoprotein-releasing system ATP-binding protein [EC:3.6.3.-]
	K09811	ftsX	cell division transport system permease protein
	K09812	ftsE	cell division transport system ATP-binding protein
	K10004	gltL	glutamate/aspartate transport system ATP-binding protein [EC:3.6.3.-]
	K11073	potF	putrescine transport system substrate-binding protein
	K11085	msbA	ATP-binding cassette, subfamily B, bacterial MsbA [EC:3.6.3.-]
	K11720	lptG	lipopolysaccharide export system permease protein
	K12541	lapB	ATP-binding cassette, subfamily C, bacterial LapB
	K13893	yejA	microcin C transport system substrate-binding protein
	K13894	yejB	microcin C transport system permease protein
	K13895	yejE	microcin C transport system permease protein
	K13896	yejF	microcin C transport system ATP-binding protein
ko00190 Oxidative phosphorylation (35)
	K00239	sdhA	succinate dehydrogenase / fumarate reductase, flavoprotein subunit [EC:1.3.5.1 1.3.5.4]
	K00240	sdhB	succinate dehydrogenase / fumarate reductase, iron-sulfur subunit [EC:1.3.5.1 1.3.5.4]
	K00241	sdhC	succinate dehydrogenase / fumarate reductase, cytochrome b subunit
	K00242	sdhD	succinate dehydrogenase / fumarate reductase, membrane anchor subunit
	K00329	E1.6.5.3	NADH dehydrogenase [EC:1.6.5.3]
	K00330	nuoA	NADH-quinone oxidoreductase subunit A [EC:1.6.5.3]
	K00331	nuoB	NADH-quinone oxidoreductase subunit B [EC:1.6.5.3]
	K00332	nuoC	NADH-quinone oxidoreductase subunit C [EC:1.6.5.3]
	K00333	nuoD	NADH-quinone oxidoreductase subunit D [EC:1.6.5.3]
	K00334	nuoE	NADH-quinone oxidoreductase subunit E [EC:1.6.5.3]
	K00335	nuoF	NADH-quinone oxidoreductase subunit F [EC:1.6.5.3]
	K00336	nuoG	NADH-quinone oxidoreductase subunit G [EC:1.6.5.3]
	K00337	nuoH	NADH-quinone oxidoreductase subunit H [EC:1.6.5.3]
	K00338	nuoI	NADH-quinone oxidoreductase subunit I [EC:1.6.5.3]
	K00339	nuoJ	NADH-quinone oxidoreductase subunit J [EC:1.6.5.3]
	K00340	nuoK	NADH-quinone oxidoreductase subunit K [EC:1.6.5.3]
	K00341	nuoL	NADH-quinone oxidoreductase subunit L [EC:1.6.5.3]
	K00342	nuoM	NADH-quinone oxidoreductase subunit M [EC:1.6.5.3]
	K00343	nuoN	NADH-quinone oxidoreductase subunit N [EC:1.6.5.3]
	K00404	ccoN	cytochrome c oxidase cbb3-type subunit I [EC:1.9.3.1]
	K00405	ccoO	cytochrome c oxidase cbb3-type subunit II
	K00406	ccoP	cytochrome c oxidase cbb3-type subunit III
	K00411	UQCRFS1	ubiquinol-cytochrome c reductase iron-sulfur subunit [EC:1.10.2.2]
	K00412	CYTB	ubiquinol-cytochrome c reductase cytochrome b subunit
	K00937	ppk	polyphosphate kinase [EC:2.7.4.1]
	K01507	ppa	inorganic pyrophosphatase [EC:3.6.1.1]
	K02108	ATPF0A	F-type H+-transporting ATPase subunit a
	K02109	ATPF0B	F-type H+-transporting ATPase subunit b
	K02110	ATPF0C	F-type H+-transporting ATPase subunit c
	K02111	ATPF1A	F-type H+-transporting ATPase subunit alpha [EC:3.6.3.14]
	K02112	ATPF1B	F-type H+-transporting ATPase subunit beta [EC:3.6.3.14]
	K02113	ATPF1D	F-type H+-transporting ATPase subunit delta
	K02114	ATPF1E	F-type H+-transporting ATPase subunit epsilon
	K02115	ATPF1G	F-type H+-transporting ATPase subunit gamma
	K15987	hppA	K(+)-stimulated pyrophosphate-energized sodium pump [EC:3.6.1.1]
ko00240 Pyrimidine metabolism (32)
	K00254	DHODH	dihydroorotate dehydrogenase [EC:1.3.5.2]
	K00525	E1.17.4.1A	ribonucleoside-diphosphate reductase alpha chain [EC:1.17.4.1]
	K00560	thyA	thymidylate synthase [EC:2.1.1.45]
	K00609	pyrB	aspartate carbamoyltransferase catalytic subunit [EC:2.1.3.2]
	K00762	pyrE	orotate phosphoribosyltransferase [EC:2.4.2.10]
	K00940	ndk	nucleoside-diphosphate kinase [EC:2.7.4.6]
	K00943	tmk	dTMP kinase [EC:2.7.4.9]
	K00945	cmk	CMP/dCMP kinase [EC:2.7.4.25]
	K00962	pnp	polyribonucleotide nucleotidyltransferase [EC:2.7.7.8]
	K01465	URA4	dihydroorotase [EC:3.5.2.3]
	K01494	dcd	dCTP deaminase [EC:3.5.4.13]
	K01520	dut	dUTP pyrophosphatase [EC:3.6.1.23]
	K01591	pyrF	orotidine-5'-phosphate decarboxylase [EC:4.1.1.23]
	K01937	pyrG	CTP synthase [EC:6.3.4.2]
	K01955	carB	carbamoyl-phosphate synthase large subunit [EC:6.3.5.5]
	K01956	carA	carbamoyl-phosphate synthase small subunit [EC:6.3.5.5]
	K02335	DPO1	DNA polymerase I [EC:2.7.7.7]
	K02337	DPO3A1	DNA polymerase III subunit alpha [EC:2.7.7.7]
	K02338	DPO3B	DNA polymerase III subunit beta [EC:2.7.7.7]
	K02339	DPO3C	DNA polymerase III subunit chi [EC:2.7.7.7]
	K02340	DPO3D1	DNA polymerase III subunit delta [EC:2.7.7.7]
	K02341	DPO3D2	DNA polymerase III subunit delta' [EC:2.7.7.7]
	K02342	DPO3E	DNA polymerase III subunit epsilon [EC:2.7.7.7]
	K02343	DPO3G	DNA polymerase III subunit gamma/tau [EC:2.7.7.7]
	K03040	rpoA	DNA-directed RNA polymerase subunit alpha [EC:2.7.7.6]
	K03043	rpoB	DNA-directed RNA polymerase subunit beta [EC:2.7.7.6]
	K03046	rpoC	DNA-directed RNA polymerase subunit beta' [EC:2.7.7.6]
	K03060	rpoZ	DNA-directed RNA polymerase subunit omega [EC:2.7.7.6]
	K03787	surE	5'-nucleotidase [EC:3.1.3.5]
	K04765	mazG	nucleoside triphosphate diphosphatase [EC:3.6.1.9]
	K09019	rutE	3-hydroxypropanoate dehydrogenase [EC:1.1.1.-]
	K09903	pyrH	uridylate kinase [EC:2.7.4.22]
ko00860 Porphyrin and chlorophyll metabolism (26)
	K00595	cobL	precorrin-6Y C5,15-methyltransferase (decarboxylating) [EC:2.1.1.132]
	K00768	E2.4.2.21	nicotinate-nucleotide--dimethylbenzimidazole phosphoribosyltransferase [EC:2.4.2.21]
	K01599	hemE	uroporphyrinogen decarboxylase [EC:4.1.1.37]
	K01698	hemB	porphobilinogen synthase [EC:4.2.1.24]
	K01719	hemD	uroporphyrinogen-III synthase [EC:4.2.1.75]
	K01749	hemC	hydroxymethylbilane synthase [EC:2.5.1.61]
	K01772	hemH	protoporphyrin/coproporphyrin ferrochelatase [EC:4.99.1.1 4.99.1.9]
	K01885	EARS	glutamyl-tRNA synthetase [EC:6.1.1.17]
	K02188	cbiD	cobalt-precorrin-5B (C1)-methyltransferase [EC:2.1.1.195]
	K02224	cobB-cbiA	cobyrinic acid a,c-diamide synthase [EC:6.3.5.9 6.3.5.11]
	K02225	cobC1	cobalamin biosynthetic protein CobC
	K02227	cbiB	adenosylcobinamide-phosphate synthase [EC:6.3.1.10]
	K02230	cobN	cobaltochelatase CobN [EC:6.6.1.2]
	K02231	cobP	adenosylcobinamide kinase / adenosylcobinamide-phosphate guanylyltransferase [EC:2.7.1.156 2.7.7.62]
	K02232	cobQ	adenosylcobyric acid synthase [EC:6.3.5.10]
	K02233	E2.7.8.26	adenosylcobinamide-GDP ribazoletransferase [EC:2.7.8.26]
	K02302	cysG	uroporphyrin-III C-methyltransferase / precorrin-2 dehydrogenase / sirohydrochlorin ferrochelatase [EC:2.1.1.107 1.3.1.76 4.99.1.4]
	K02492	hemA	glutamyl-tRNA reductase [EC:1.2.1.70]
	K02495	hemN	oxygen-independent coproporphyrinogen III oxidase [EC:1.3.98.3]
	K03394	cobI-cbiL	precorrin-2/cobalt-factor-2 C20-methyltransferase [EC:2.1.1.130 2.1.1.151]
	K03795	cbiX	sirohydrochlorin cobaltochelatase [EC:4.99.1.3]
	K05895	cobK-cbiJ	precorrin-6A/cobalt-precorrin-6A reductase [EC:1.3.1.54 1.3.1.106]
	K05936	cobM	precorrin-4/cobalt-precorrin-4 C11-methyltransferase [EC:2.1.1.133 2.1.1.271]
	K06042	cobH-cbiC	precorrin-8X/cobalt-precorrin-8 methylmutase [EC:5.4.99.61 5.4.99.60]
	K09882	cobS	cobaltochelatase CobS [EC:6.6.1.2]
	K09883	cobT	cobaltochelatase CobT [EC:6.6.1.2]
ko02024 Quorum sensing (26)
	K01497	ribA	GTP cyclohydrolase II [EC:3.5.4.25]
	K01626	E2.5.1.54	3-deoxy-7-phosphoheptulonate synthase [EC:2.5.1.54]
	K01657	trpE	anthranilate synthase component I [EC:4.1.3.27]
	K01658	trpG	anthranilate synthase component II [EC:4.1.3.27]
	K01897	ACSL	long-chain acyl-CoA synthetase [EC:6.2.1.3]
	K01995	livG	branched-chain amino acid transport system ATP-binding protein
	K01996	livF	branched-chain amino acid transport system ATP-binding protein
	K01997	livH	branched-chain amino acid transport system permease protein
	K01998	livM	branched-chain amino acid transport system permease protein
	K01999	livK	branched-chain amino acid transport system substrate-binding protein
	K02033	ABC.PE.P	peptide/nickel transport system permease protein
	K02034	ABC.PE.P1	peptide/nickel transport system permease protein
	K03070	secA	preprotein translocase subunit SecA
	K03071	secB	preprotein translocase subunit SecB
	K03073	secE	preprotein translocase subunit SecE
	K03075	secG	preprotein translocase subunit SecG
	K03076	secY	preprotein translocase subunit SecY
	K03100	lepB	signal peptidase I [EC:3.4.21.89]
	K03106	SRP54	signal recognition particle subunit SRP54 [EC:3.6.5.4]
	K03110	ftsY	fused signal recognition particle receptor
	K03210	yajC	preprotein translocase subunit YajC
	K03217	yidC	YidC/Oxa1 family membrane protein insertase
	K03666	hfq	host factor-I protein
	K09823	zur	Fur family transcriptional regulator, zinc uptake regulator
	K11749	rseP	regulator of sigma E protease [EC:3.4.24.-]
	K11752	ribD	diaminohydroxyphosphoribosylaminopyrimidine deaminase / 5-amino-6-(5-phosphoribosylamino)uracil reductase [EC:3.5.4.26 1.1.1.193]
ko00720 Carbon fixation pathways in prokaryotes (24)
	K00024	mdh	malate dehydrogenase [EC:1.1.1.37]
	K00031	IDH1	isocitrate dehydrogenase [EC:1.1.1.42]
	K00239	sdhA	succinate dehydrogenase / fumarate reductase, flavoprotein subunit [EC:1.3.5.1 1.3.5.4]
	K00240	sdhB	succinate dehydrogenase / fumarate reductase, iron-sulfur subunit [EC:1.3.5.1 1.3.5.4]
	K00241	sdhC	succinate dehydrogenase / fumarate reductase, cytochrome b subunit
	K00242	sdhD	succinate dehydrogenase / fumarate reductase, membrane anchor subunit
	K00297	metF	methylenetetrahydrofolate reductase (NADPH) [EC:1.5.1.20]
	K00626	E2.3.1.9	acetyl-CoA C-acetyltransferase [EC:2.3.1.9]
	K00925	ackA	acetate kinase [EC:2.7.2.1]
	K01006	ppdK	pyruvate, orthophosphate dikinase [EC:2.7.9.1]
	K01491	folD	methylenetetrahydrofolate dehydrogenase (NADP+) / methenyltetrahydrofolate cyclohydrolase [EC:1.5.1.5 3.5.4.9]
	K01676	E4.2.1.2A	fumarate hydratase, class I [EC:4.2.1.2]
	K01679	E4.2.1.2B	fumarate hydratase, class II [EC:4.2.1.2]
	K01847	MUT	methylmalonyl-CoA mutase [EC:5.4.99.2]
	K01895	ACSS	acetyl-CoA synthetase [EC:6.2.1.1]
	K01902	sucD	succinyl-CoA synthetase alpha subunit [EC:6.2.1.5]
	K01903	sucC	succinyl-CoA synthetase beta subunit [EC:6.2.1.5]
	K01961	accC	acetyl-CoA carboxylase, biotin carboxylase subunit [EC:6.4.1.2 6.3.4.14]
	K01962	accA	acetyl-CoA carboxylase carboxyl transferase subunit alpha [EC:6.4.1.2]
	K01963	accD	acetyl-CoA carboxylase carboxyl transferase subunit beta [EC:6.4.1.2]
	K02160	accB	acetyl-CoA carboxylase biotin carboxyl carrier protein
	K05606	MCEE	methylmalonyl-CoA/ethylmalonyl-CoA epimerase [EC:5.1.99.1]
	K08691	mcl	malyl-CoA/(S)-citramalyl-CoA lyase [EC:4.1.3.24 4.1.3.25]
	K14449	mch	2-methylfumaryl-CoA hydratase [EC:4.2.1.148]
ko00970 Aminoacyl-tRNA biosynthesis (23)
	K00604	MTFMT	methionyl-tRNA formyltransferase [EC:2.1.2.9]
	K01866	YARS	tyrosyl-tRNA synthetase [EC:6.1.1.1]
	K01867	WARS	tryptophanyl-tRNA synthetase [EC:6.1.1.2]
	K01868	TARS	threonyl-tRNA synthetase [EC:6.1.1.3]
	K01869	LARS	leucyl-tRNA synthetase [EC:6.1.1.4]
	K01870	IARS	isoleucyl-tRNA synthetase [EC:6.1.1.5]
	K01872	AARS	alanyl-tRNA synthetase [EC:6.1.1.7]
	K01873	VARS	valyl-tRNA synthetase [EC:6.1.1.9]
	K01874	MARS	methionyl-tRNA synthetase [EC:6.1.1.10]
	K01875	SARS	seryl-tRNA synthetase [EC:6.1.1.11]
	K01876	DARS	aspartyl-tRNA synthetase [EC:6.1.1.12]
	K01878	glyQ	glycyl-tRNA synthetase alpha chain [EC:6.1.1.14]
	K01879	glyS	glycyl-tRNA synthetase beta chain [EC:6.1.1.14]
	K01883	CARS	cysteinyl-tRNA synthetase [EC:6.1.1.16]
	K01885	EARS	glutamyl-tRNA synthetase [EC:6.1.1.17]
	K01887	RARS	arginyl-tRNA synthetase [EC:6.1.1.19]
	K01889	FARSA	phenylalanyl-tRNA synthetase alpha chain [EC:6.1.1.20]
	K01890	FARSB	phenylalanyl-tRNA synthetase beta chain [EC:6.1.1.20]
	K01892	HARS	histidyl-tRNA synthetase [EC:6.1.1.21]
	K02433	gatA	aspartyl-tRNA(Asn)/glutamyl-tRNA(Gln) amidotransferase subunit A [EC:6.3.5.6 6.3.5.7]
	K02434	gatB	aspartyl-tRNA(Asn)/glutamyl-tRNA(Gln) amidotransferase subunit B [EC:6.3.5.6 6.3.5.7]
	K02435	gatC	aspartyl-tRNA(Asn)/glutamyl-tRNA(Gln) amidotransferase subunit C [EC:6.3.5.6 6.3.5.7]
	K04566	lysK	lysyl-tRNA synthetase, class I [EC:6.1.1.6]
ko02040 Flagellar assembly (22)
	K02386	flgA	flagella basal body P-ring formation protein FlgA
	K02387	flgB	flagellar basal-body rod protein FlgB
	K02388	flgC	flagellar basal-body rod protein FlgC
	K02389	flgD	flagellar basal-body rod modification protein FlgD
	K02391	flgF	flagellar basal-body rod protein FlgF
	K02392	flgG	flagellar basal-body rod protein FlgG
	K02393	flgH	flagellar L-ring protein precursor FlgH
	K02394	flgI	flagellar P-ring protein precursor FlgI
	K02396	flgK	flagellar hook-associated protein 1 FlgK
	K02400	flhA	flagellar biosynthesis protein FlhA
	K02408	fliE	flagellar hook-basal body complex protein FliE
	K02409	fliF	flagellar M-ring protein FliF
	K02410	fliG	flagellar motor switch protein FliG
	K02411	fliH	flagellar assembly protein FliH
	K02412	fliI	flagellum-specific ATP synthase [EC:3.6.3.14]
	K02416	fliM	flagellar motor switch protein FliM
	K02417	fliNY	flagellar motor switch protein FliN/FliY
	K02419	fliP	flagellar biosynthetic protein FliP
	K02420	fliQ	flagellar biosynthetic protein FliQ
	K02421	fliR	flagellar biosynthetic protein FliR
	K02556	motA	chemotaxis protein MotA
	K02557	motB	chemotaxis protein MotB
ko00520 Amino sugar and nucleotide sugar metabolism (22)
	K00012	UGDH	UDPglucose 6-dehydrogenase [EC:1.1.1.22]
	K00075	murB	UDP-N-acetylmuramate dehydrogenase [EC:1.3.1.98]
	K00790	murA	UDP-N-acetylglucosamine 1-carboxyvinyltransferase [EC:2.5.1.7]
	K00820	glmS	glucosamine---fructose-6-phosphate aminotransferase (isomerizing) [EC:2.6.1.16]
	K00845	glk	glucokinase [EC:2.7.1.2]
	K00847	E2.7.1.4	fructokinase [EC:2.7.1.4]
	K00963	UGP2	UTP--glucose-1-phosphate uridylyltransferase [EC:2.7.7.9]
	K00975	glgC	glucose-1-phosphate adenylyltransferase [EC:2.7.7.27]
	K00992	murU	MurNAc alpha-1-phosphate uridylyltransferase [EC:2.7.7.-]
	K01207	nagZ	beta-N-acetylhexosaminidase [EC:3.2.1.52]
	K01791	wecB	UDP-N-acetylglucosamine 2-epimerase (non-hydrolysing) [EC:5.1.3.14]
	K01810	GPI	glucose-6-phosphate isomerase [EC:5.3.1.9]
	K01835	pgm	phosphoglucomutase [EC:5.4.2.2]
	K02474	wbpO	UDP-N-acetyl-D-galactosamine dehydrogenase [EC:1.1.1.-]
	K02793	PTS-Man-EIIA	PTS system, mannose-specific IIA component [EC:2.7.1.191]
	K03431	glmM	phosphoglucosamine mutase [EC:5.4.2.10]
	K04042	glmU	bifunctional UDP-N-acetylglucosamine pyrophosphorylase / Glucosamine-1-phosphate N-acetyltransferase [EC:2.7.7.23 2.3.1.157]
	K07102	amgK	anomeric MurNAc/GlcNAc kinase [EC:2.7.1.-]
	K08678	UXS1	UDP-glucuronate decarboxylase [EC:4.1.1.35]
	K08679	E5.1.3.6	UDP-glucuronate 4-epimerase [EC:5.1.3.6]
	K16011	algA	mannose-1-phosphate guanylyltransferase / mannose-6-phosphate isomerase [EC:2.7.7.13 5.3.1.8]
	K18430	legI	N,N'-diacetyllegionaminate synthase [EC:2.5.1.101]
ko00630 Glyoxylate and dicarboxylate metabolism (21)
	K00023	phbB	acetoacetyl-CoA reductase [EC:1.1.1.36]
	K00024	mdh	malate dehydrogenase [EC:1.1.1.37]
	K00282	gcvPA	glycine dehydrogenase subunit 1 [EC:1.4.4.2]
	K00382	DLD	dihydrolipoamide dehydrogenase [EC:1.8.1.4]
	K00600	glyA	glycine hydroxymethyltransferase [EC:2.1.2.1]
	K00626	E2.3.1.9	acetyl-CoA C-acetyltransferase [EC:2.3.1.9]
	K01091	gph	phosphoglycolate phosphatase [EC:3.1.3.18]
	K01433	purU	formyltetrahydrofolate deformylase [EC:3.5.1.10]
	K01647	CS	citrate synthase [EC:2.3.3.1]
	K01847	MUT	methylmalonyl-CoA mutase [EC:5.4.99.2]
	K01915	glnA	glutamine synthetase [EC:6.3.1.2]
	K01965	PCCA	propionyl-CoA carboxylase alpha chain [EC:6.4.1.3]
	K01966	PCCB	propionyl-CoA carboxylase beta chain [EC:6.4.1.3]
	K05606	MCEE	methylmalonyl-CoA/ethylmalonyl-CoA epimerase [EC:5.1.99.1]
	K08691	mcl	malyl-CoA/(S)-citramalyl-CoA lyase [EC:4.1.3.24 4.1.3.25]
	K11529	gck	glycerate 2-kinase [EC:2.7.1.165]
	K14446	ccr	crotonyl-CoA carboxylase/reductase [EC:1.3.1.85]
	K14447	ecm	ethylmalonyl-CoA mutase [EC:5.4.99.63]
	K14448	mcd	(2S)-methylsuccinyl-CoA dehydrogenase [EC:1.3.8.12]
	K14449	mch	2-methylfumaryl-CoA hydratase [EC:4.2.1.148]
	K17865	croR	3-hydroxybutyryl-CoA dehydratase [EC:4.2.1.55]
ko00620 Pyruvate metabolism (21)
	K00024	mdh	malate dehydrogenase [EC:1.1.1.37]
	K00029	E1.1.1.40	malate dehydrogenase (oxaloacetate-decarboxylating)(NADP+) [EC:1.1.1.40]
	K00161	PDHA	pyruvate dehydrogenase E1 component alpha subunit [EC:1.2.4.1]
	K00162	PDHB	pyruvate dehydrogenase E1 component beta subunit [EC:1.2.4.1]
	K00382	DLD	dihydrolipoamide dehydrogenase [EC:1.8.1.4]
	K00626	E2.3.1.9	acetyl-CoA C-acetyltransferase [EC:2.3.1.9]
	K00627	DLAT	pyruvate dehydrogenase E2 component (dihydrolipoamide acetyltransferase) [EC:2.3.1.12]
	K00873	PK	pyruvate kinase [EC:2.7.1.40]
	K00925	ackA	acetate kinase [EC:2.7.2.1]
	K01006	ppdK	pyruvate, orthophosphate dikinase [EC:2.7.9.1]
	K01069	gloB	hydroxyacylglutathione hydrolase [EC:3.1.2.6]
	K01596	E4.1.1.32	phosphoenolpyruvate carboxykinase (GTP) [EC:4.1.1.32]
	K01649	leuA	2-isopropylmalate synthase [EC:2.3.3.13]
	K01676	E4.2.1.2A	fumarate hydratase, class I [EC:4.2.1.2]
	K01679	E4.2.1.2B	fumarate hydratase, class II [EC:4.2.1.2]
	K01759	GLO1	lactoylglutathione lyase [EC:4.4.1.5]
	K01895	ACSS	acetyl-CoA synthetase [EC:6.2.1.1]
	K01961	accC	acetyl-CoA carboxylase, biotin carboxylase subunit [EC:6.4.1.2 6.3.4.14]
	K01962	accA	acetyl-CoA carboxylase carboxyl transferase subunit alpha [EC:6.4.1.2]
	K01963	accD	acetyl-CoA carboxylase carboxyl transferase subunit beta [EC:6.4.1.2]
	K02160	accB	acetyl-CoA carboxylase biotin carboxyl carrier protein
ko03440 Homologous recombination (19)
	K01159	ruvC	crossover junction endodeoxyribonuclease RuvC [EC:3.1.22.4]
	K02335	DPO1	DNA polymerase I [EC:2.7.7.7]
	K02337	DPO3A1	DNA polymerase III subunit alpha [EC:2.7.7.7]
	K02338	DPO3B	DNA polymerase III subunit beta [EC:2.7.7.7]
	K02339	DPO3C	DNA polymerase III subunit chi [EC:2.7.7.7]
	K02340	DPO3D1	DNA polymerase III subunit delta [EC:2.7.7.7]
	K02341	DPO3D2	DNA polymerase III subunit delta' [EC:2.7.7.7]
	K02342	DPO3E	DNA polymerase III subunit epsilon [EC:2.7.7.7]
	K02343	DPO3G	DNA polymerase III subunit gamma/tau [EC:2.7.7.7]
	K03111	ssb	single-strand DNA-binding protein
	K03550	ruvA	holliday junction DNA helicase RuvA [EC:3.6.4.12]
	K03551	ruvB	holliday junction DNA helicase RuvB [EC:3.6.4.12]
	K03553	recA	recombination protein RecA
	K03584	recO	DNA repair protein RecO (recombination protein O)
	K03629	recF	DNA replication and repair protein RecF
	K03655	recG	ATP-dependent DNA helicase RecG [EC:3.6.4.12]
	K04066	priA	primosomal protein N' (replication factor Y) (superfamily II helicase) [EC:3.6.4.-]
	K06187	recR	recombination protein RecR
	K07462	recJ	single-stranded-DNA-specific exonuclease [EC:3.1.-.-]
ko00270 Cysteine and methionine metabolism (19)
	K00003	E1.1.1.3	homoserine dehydrogenase [EC:1.1.1.3]
	K00024	mdh	malate dehydrogenase [EC:1.1.1.37]
	K00133	asd	aspartate-semialdehyde dehydrogenase [EC:1.2.1.11]
	K00548	metH	5-methyltetrahydrofolate--homocysteine methyltransferase [EC:2.1.1.13]
	K00640	cysE	serine O-acetyltransferase [EC:2.3.1.30]
	K00641	metX	homoserine O-acetyltransferase [EC:2.3.1.31]
	K00772	mtaP	5'-methylthioadenosine phosphorylase [EC:2.4.2.28]
	K00789	metK	S-adenosylmethionine synthetase [EC:2.5.1.6]
	K00812	aspB	aspartate aminotransferase [EC:2.6.1.1]
	K00928	lysC	aspartate kinase [EC:2.7.2.4]
	K01011	TST	thiosulfate/3-mercaptopyruvate sulfurtransferase [EC:2.8.1.1 2.8.1.2]
	K01251	E3.3.1.1	adenosylhomocysteinase [EC:3.3.1.1]
	K01738	cysK	cysteine synthase A [EC:2.5.1.47]
	K01740	metY	O-acetylhomoserine (thiol)-lyase [EC:2.5.1.49]
	K01760	metC	cystathionine beta-lyase [EC:4.4.1.8]
	K01919	gshA	glutamate--cysteine ligase [EC:6.3.2.2]
	K01920	gshB	glutathione synthase [EC:6.3.2.3]
	K08963	mtnA	methylthioribose-1-phosphate isomerase [EC:5.3.1.23]
	K10764	metZ	O-succinylhomoserine sulfhydrylase [EC:2.5.1.-]
ko00020 Citrate cycle (TCA cycle) (18)
	K00024	mdh	malate dehydrogenase [EC:1.1.1.37]
	K00031	IDH1	isocitrate dehydrogenase [EC:1.1.1.42]
	K00161	PDHA	pyruvate dehydrogenase E1 component alpha subunit [EC:1.2.4.1]
	K00162	PDHB	pyruvate dehydrogenase E1 component beta subunit [EC:1.2.4.1]
	K00164	OGDH	2-oxoglutarate dehydrogenase E1 component [EC:1.2.4.2]
	K00239	sdhA	succinate dehydrogenase / fumarate reductase, flavoprotein subunit [EC:1.3.5.1 1.3.5.4]
	K00240	sdhB	succinate dehydrogenase / fumarate reductase, iron-sulfur subunit [EC:1.3.5.1 1.3.5.4]
	K00241	sdhC	succinate dehydrogenase / fumarate reductase, cytochrome b subunit
	K00242	sdhD	succinate dehydrogenase / fumarate reductase, membrane anchor subunit
	K00382	DLD	dihydrolipoamide dehydrogenase [EC:1.8.1.4]
	K00627	DLAT	pyruvate dehydrogenase E2 component (dihydrolipoamide acetyltransferase) [EC:2.3.1.12]
	K00658	DLST	2-oxoglutarate dehydrogenase E2 component (dihydrolipoamide succinyltransferase) [EC:2.3.1.61]
	K01596	E4.1.1.32	phosphoenolpyruvate carboxykinase (GTP) [EC:4.1.1.32]
	K01647	CS	citrate synthase [EC:2.3.3.1]
	K01676	E4.2.1.2A	fumarate hydratase, class I [EC:4.2.1.2]
	K01679	E4.2.1.2B	fumarate hydratase, class II [EC:4.2.1.2]
	K01902	sucD	succinyl-CoA synthetase alpha subunit [EC:6.2.1.5]
	K01903	sucC	succinyl-CoA synthetase beta subunit [EC:6.2.1.5]
ko00010 Glycolysis / Gluconeogenesis (18)
	K00134	GAPDH	glyceraldehyde 3-phosphate dehydrogenase [EC:1.2.1.12]
	K00161	PDHA	pyruvate dehydrogenase E1 component alpha subunit [EC:1.2.4.1]
	K00162	PDHB	pyruvate dehydrogenase E1 component beta subunit [EC:1.2.4.1]
	K00382	DLD	dihydrolipoamide dehydrogenase [EC:1.8.1.4]
	K00627	DLAT	pyruvate dehydrogenase E2 component (dihydrolipoamide acetyltransferase) [EC:2.3.1.12]
	K00845	glk	glucokinase [EC:2.7.1.2]
	K00850	pfkA	6-phosphofructokinase 1 [EC:2.7.1.11]
	K00873	PK	pyruvate kinase [EC:2.7.1.40]
	K00927	PGK	phosphoglycerate kinase [EC:2.7.2.3]
	K01596	E4.1.1.32	phosphoenolpyruvate carboxykinase (GTP) [EC:4.1.1.32]
	K01624	FBA	fructose-bisphosphate aldolase, class II [EC:4.1.2.13]
	K01689	ENO	enolase [EC:4.2.1.11]
	K01803	TPI	triosephosphate isomerase (TIM) [EC:5.3.1.1]
	K01810	GPI	glucose-6-phosphate isomerase [EC:5.3.1.9]
	K01835	pgm	phosphoglucomutase [EC:5.4.2.2]
	K01895	ACSS	acetyl-CoA synthetase [EC:6.2.1.1]
	K02446	glpX	fructose-1,6-bisphosphatase II [EC:3.1.3.11]
	K15633	gpmI	2,3-bisphosphoglycerate-independent phosphoglycerate mutase [EC:5.4.2.12]
ko00400 Phenylalanine, tyrosine and tryptophan biosynthesis (18)
	K00014	aroE	shikimate dehydrogenase [EC:1.1.1.25]
	K00220	tyrC	cyclohexadieny/prephenate dehydrogenase [EC:1.3.1.43 1.3.1.12]
	K00766	trpD	anthranilate phosphoribosyltransferase [EC:2.4.2.18]
	K00800	aroA	3-phosphoshikimate 1-carboxyvinyltransferase [EC:2.5.1.19]
	K00812	aspB	aspartate aminotransferase [EC:2.6.1.1]
	K00817	hisC	histidinol-phosphate aminotransferase [EC:2.6.1.9]
	K00891	E2.7.1.71	shikimate kinase [EC:2.7.1.71]
	K01609	trpC	indole-3-glycerol phosphate synthase [EC:4.1.1.48]
	K01626	E2.5.1.54	3-deoxy-7-phosphoheptulonate synthase [EC:2.5.1.54]
	K01657	trpE	anthranilate synthase component I [EC:4.1.3.27]
	K01658	trpG	anthranilate synthase component II [EC:4.1.3.27]
	K01695	trpA	tryptophan synthase alpha chain [EC:4.2.1.20]
	K01696	trpB	tryptophan synthase beta chain [EC:4.2.1.20]
	K01735	aroB	3-dehydroquinate synthase [EC:4.2.3.4]
	K01736	aroC	chorismate synthase [EC:4.2.3.5]
	K01817	trpF	phosphoribosylanthranilate isomerase [EC:5.3.1.24]
	K03786	aroQ	3-dehydroquinate dehydratase II [EC:4.2.1.10]
	K04518	pheA2	prephenate dehydratase [EC:4.2.1.51]
ko01210 2-Oxocarboxylic acid metabolism (17)
	K00031	IDH1	isocitrate dehydrogenase [EC:1.1.1.42]
	K00052	leuB	3-isopropylmalate dehydrogenase [EC:1.1.1.85]
	K00053	ilvC	ketol-acid reductoisomerase [EC:1.1.1.86]
	K00133	asd	aspartate-semialdehyde dehydrogenase [EC:1.2.1.11]
	K00145	argC	N-acetyl-gamma-glutamyl-phosphate reductase [EC:1.2.1.38]
	K00620	argJ	glutamate N-acetyltransferase / amino-acid N-acetyltransferase [EC:2.3.1.35 2.3.1.1]
	K00812	aspB	aspartate aminotransferase [EC:2.6.1.1]
	K00821	argD	acetylornithine/N-succinyldiaminopimelate aminotransferase [EC:2.6.1.11 2.6.1.17]
	K00928	lysC	aspartate kinase [EC:2.7.2.4]
	K00930	argB	acetylglutamate kinase [EC:2.7.2.8]
	K01647	CS	citrate synthase [EC:2.3.3.1]
	K01649	leuA	2-isopropylmalate synthase [EC:2.3.3.13]
	K01652	E2.2.1.6L	acetolactate synthase I/II/III large subunit [EC:2.2.1.6]
	K01653	E2.2.1.6S	acetolactate synthase I/III small subunit [EC:2.2.1.6]
	K01687	ilvD	dihydroxy-acid dehydratase [EC:4.2.1.9]
	K01703	leuC	3-isopropylmalate/(R)-2-methylmalate dehydratase large subunit [EC:4.2.1.33 4.2.1.35]
	K01704	leuD	3-isopropylmalate/(R)-2-methylmalate dehydratase small subunit [EC:4.2.1.33 4.2.1.35]
ko00640 Propanoate metabolism (17)
	K00382	DLD	dihydrolipoamide dehydrogenase [EC:1.8.1.4]
	K00626	E2.3.1.9	acetyl-CoA C-acetyltransferase [EC:2.3.1.9]
	K00925	ackA	acetate kinase [EC:2.7.2.1]
	K01692	paaF	enoyl-CoA hydratase [EC:4.2.1.17]
	K01847	MUT	methylmalonyl-CoA mutase [EC:5.4.99.2]
	K01895	ACSS	acetyl-CoA synthetase [EC:6.2.1.1]
	K01902	sucD	succinyl-CoA synthetase alpha subunit [EC:6.2.1.5]
	K01903	sucC	succinyl-CoA synthetase beta subunit [EC:6.2.1.5]
	K01908	prpE	propionyl-CoA synthetase [EC:6.2.1.17]
	K01961	accC	acetyl-CoA carboxylase, biotin carboxylase subunit [EC:6.4.1.2 6.3.4.14]
	K01962	accA	acetyl-CoA carboxylase carboxyl transferase subunit alpha [EC:6.4.1.2]
	K01963	accD	acetyl-CoA carboxylase carboxyl transferase subunit beta [EC:6.4.1.2]
	K01965	PCCA	propionyl-CoA carboxylase alpha chain [EC:6.4.1.3]
	K01966	PCCB	propionyl-CoA carboxylase beta chain [EC:6.4.1.3]
	K02160	accB	acetyl-CoA carboxylase biotin carboxyl carrier protein
	K05606	MCEE	methylmalonyl-CoA/ethylmalonyl-CoA epimerase [EC:5.1.99.1]
	K19745	acuI	acrylyl-CoA reductase (NADPH) [EC:1.3.1.-]
ko00250 Alanine, aspartate and glutamate metabolism (17)
	K00135	gabD	succinate-semialdehyde dehydrogenase / glutarate-semialdehyde dehydrogenase [EC:1.2.1.16 1.2.1.79 1.2.1.20]
	K00265	gltB	glutamate synthase (NADPH/NADH) large chain [EC:1.4.1.13 1.4.1.14]
	K00266	gltD	glutamate synthase (NADPH/NADH) small chain [EC:1.4.1.13 1.4.1.14]
	K00278	nadB	L-aspartate oxidase [EC:1.4.3.16]
	K00609	pyrB	aspartate carbamoyltransferase catalytic subunit [EC:2.1.3.2]
	K00764	purF	amidophosphoribosyltransferase [EC:2.4.2.14]
	K00812	aspB	aspartate aminotransferase [EC:2.6.1.1]
	K00820	glmS	glucosamine---fructose-6-phosphate aminotransferase (isomerizing) [EC:2.6.1.16]
	K01755	argH	argininosuccinate lyase [EC:4.3.2.1]
	K01756	purB	adenylosuccinate lyase [EC:4.3.2.2]
	K01915	glnA	glutamine synthetase [EC:6.3.1.2]
	K01939	purA	adenylosuccinate synthase [EC:6.3.4.4]
	K01940	argG	argininosuccinate synthase [EC:6.3.4.5]
	K01953	asnB	asparagine synthase (glutamine-hydrolysing) [EC:6.3.5.4]
	K01955	carB	carbamoyl-phosphate synthase large subunit [EC:6.3.5.5]
	K01956	carA	carbamoyl-phosphate synthase small subunit [EC:6.3.5.5]
	K16871	POP2	4-aminobutyrate---pyruvate transaminase [EC:2.6.1.96]
ko03060 Protein export (15)
	K03070	secA	preprotein translocase subunit SecA
	K03071	secB	preprotein translocase subunit SecB
	K03072	secD	preprotein translocase subunit SecD
	K03073	secE	preprotein translocase subunit SecE
	K03075	secG	preprotein translocase subunit SecG
	K03076	secY	preprotein translocase subunit SecY
	K03100	lepB	signal peptidase I [EC:3.4.21.89]
	K03101	lspA	signal peptidase II [EC:3.4.23.36]
	K03106	SRP54	signal recognition particle subunit SRP54 [EC:3.6.5.4]
	K03110	ftsY	fused signal recognition particle receptor
	K03116	tatA	sec-independent protein translocase protein TatA
	K03117	tatB	sec-independent protein translocase protein TatB
	K03118	tatC	sec-independent protein translocase protein TatC
	K03210	yajC	preprotein translocase subunit YajC
	K03217	yidC	YidC/Oxa1 family membrane protein insertase
ko03430 Mismatch repair (15)
	K01972	E6.5.1.2	DNA ligase (NAD+) [EC:6.5.1.2]
	K02337	DPO3A1	DNA polymerase III subunit alpha [EC:2.7.7.7]
	K02338	DPO3B	DNA polymerase III subunit beta [EC:2.7.7.7]
	K02339	DPO3C	DNA polymerase III subunit chi [EC:2.7.7.7]
	K02340	DPO3D1	DNA polymerase III subunit delta [EC:2.7.7.7]
	K02341	DPO3D2	DNA polymerase III subunit delta' [EC:2.7.7.7]
	K02342	DPO3E	DNA polymerase III subunit epsilon [EC:2.7.7.7]
	K02343	DPO3G	DNA polymerase III subunit gamma/tau [EC:2.7.7.7]
	K03111	ssb	single-strand DNA-binding protein
	K03555	mutS	DNA mismatch repair protein MutS
	K03572	mutL	DNA mismatch repair protein MutL
	K03601	xseA	exodeoxyribonuclease VII large subunit [EC:3.1.11.6]
	K03602	xseB	exodeoxyribonuclease VII small subunit [EC:3.1.11.6]
	K03657	uvrD	DNA helicase II / ATP-dependent DNA helicase PcrA [EC:3.6.4.12]
	K07462	recJ	single-stranded-DNA-specific exonuclease [EC:3.1.-.-]
ko04112 Cell cycle - Caulobacter (15)
	K01338	lon	ATP-dependent Lon protease [EC:3.4.21.53]
	K01358	clpP	ATP-dependent Clp protease, protease subunit [EC:3.4.21.92]
	K02313	dnaA	chromosomal replication initiator protein
	K02314	dnaB	replicative DNA helicase [EC:3.6.4.12]
	K02563	murG	UDP-N-acetylglucosamine--N-acetylmuramyl-(pentapeptide) pyrophosphoryl-undecaprenol N-acetylglucosamine transferase [EC:2.4.1.227]
	K03544	clpX	ATP-dependent Clp protease ATP-binding subunit ClpX
	K03588	ftsW	cell division protein FtsW
	K03589	ftsQ	cell division protein FtsQ
	K03590	ftsA	cell division protein FtsA
	K11749	rseP	regulator of sigma E protease [EC:3.4.24.-]
	K13581	ccrM	modification methylase [EC:2.1.1.72]
	K13584	ctrA	two-component system, cell cycle response regulator CtrA
	K13587	cckA	two-component system, cell cycle sensor histidine kinase and response regulator CckA [EC:2.7.13.3]
	K13588	chpT	histidine phosphotransferase ChpT
	K13590	dgcB	diguanylate cyclase [EC:2.7.7.65]
ko00260 Glycine, serine and threonine metabolism (15)
	K00003	E1.1.1.3	homoserine dehydrogenase [EC:1.1.1.3]
	K00058	serA	D-3-phosphoglycerate dehydrogenase / 2-oxoglutarate reductase [EC:1.1.1.95 1.1.1.399]
	K00133	asd	aspartate-semialdehyde dehydrogenase [EC:1.2.1.11]
	K00282	gcvPA	glycine dehydrogenase subunit 1 [EC:1.4.4.2]
	K00382	DLD	dihydrolipoamide dehydrogenase [EC:1.8.1.4]
	K00600	glyA	glycine hydroxymethyltransferase [EC:2.1.2.1]
	K00831	serC	phosphoserine aminotransferase [EC:2.6.1.52]
	K00928	lysC	aspartate kinase [EC:2.7.2.4]
	K01079	serB	phosphoserine phosphatase [EC:3.1.3.3]
	K01695	trpA	tryptophan synthase alpha chain [EC:4.2.1.20]
	K01696	trpB	tryptophan synthase beta chain [EC:4.2.1.20]
	K01733	thrC	threonine synthase [EC:4.2.3.1]
	K02204	thrB2	homoserine kinase type II [EC:2.7.1.39]
	K11529	gck	glycerate 2-kinase [EC:2.7.1.165]
	K15633	gpmI	2,3-bisphosphoglycerate-independent phosphoglycerate mutase [EC:5.4.2.12]
ko00650 Butanoate metabolism (15)
	K00023	phbB	acetoacetyl-CoA reductase [EC:1.1.1.36]
	K00074	paaH	3-hydroxybutyryl-CoA dehydrogenase [EC:1.1.1.157]
	K00135	gabD	succinate-semialdehyde dehydrogenase / glutarate-semialdehyde dehydrogenase [EC:1.2.1.16 1.2.1.79 1.2.1.20]
	K00239	sdhA	succinate dehydrogenase / fumarate reductase, flavoprotein subunit [EC:1.3.5.1 1.3.5.4]
	K00240	sdhB	succinate dehydrogenase / fumarate reductase, iron-sulfur subunit [EC:1.3.5.1 1.3.5.4]
	K00241	sdhC	succinate dehydrogenase / fumarate reductase, cytochrome b subunit
	K00242	sdhD	succinate dehydrogenase / fumarate reductase, membrane anchor subunit
	K00626	E2.3.1.9	acetyl-CoA C-acetyltransferase [EC:2.3.1.9]
	K01652	E2.2.1.6L	acetolactate synthase I/II/III large subunit [EC:2.2.1.6]
	K01653	E2.2.1.6S	acetolactate synthase I/III small subunit [EC:2.2.1.6]
	K01692	paaF	enoyl-CoA hydratase [EC:4.2.1.17]
	K01907	AACS	acetoacetyl-CoA synthetase [EC:6.2.1.16]
	K03821	phbC	polyhydroxyalkanoate synthase [EC:2.3.1.-]
	K16871	POP2	4-aminobutyrate---pyruvate transaminase [EC:2.6.1.96]
	K17865	croR	3-hydroxybutyryl-CoA dehydratase [EC:4.2.1.55]
ko03030 DNA replication (14)
	K01972	E6.5.1.2	DNA ligase (NAD+) [EC:6.5.1.2]
	K02314	dnaB	replicative DNA helicase [EC:3.6.4.12]
	K02316	dnaG	DNA primase [EC:2.7.7.-]
	K02335	DPO1	DNA polymerase I [EC:2.7.7.7]
	K02337	DPO3A1	DNA polymerase III subunit alpha [EC:2.7.7.7]
	K02338	DPO3B	DNA polymerase III subunit beta [EC:2.7.7.7]
	K02339	DPO3C	DNA polymerase III subunit chi [EC:2.7.7.7]
	K02340	DPO3D1	DNA polymerase III subunit delta [EC:2.7.7.7]
	K02341	DPO3D2	DNA polymerase III subunit delta' [EC:2.7.7.7]
	K02342	DPO3E	DNA polymerase III subunit epsilon [EC:2.7.7.7]
	K02343	DPO3G	DNA polymerase III subunit gamma/tau [EC:2.7.7.7]
	K03111	ssb	single-strand DNA-binding protein
	K03469	rnhA	ribonuclease HI [EC:3.1.26.4]
	K03470	rnhB	ribonuclease HII [EC:3.1.26.4]
ko01212 Fatty acid metabolism (14)
	K00059	fabG	3-oxoacyl-[acyl-carrier protein] reductase [EC:1.1.1.100]
	K00208	fabI	enoyl-[acyl-carrier protein] reductase I [EC:1.3.1.9 1.3.1.10]
	K00626	E2.3.1.9	acetyl-CoA C-acetyltransferase [EC:2.3.1.9]
	K00645	fabD	[acyl-carrier-protein] S-malonyltransferase [EC:2.3.1.39]
	K00648	fabH	3-oxoacyl-[acyl-carrier-protein] synthase III [EC:2.3.1.180]
	K01692	paaF	enoyl-CoA hydratase [EC:4.2.1.17]
	K01897	ACSL	long-chain acyl-CoA synthetase [EC:6.2.1.3]
	K01961	accC	acetyl-CoA carboxylase, biotin carboxylase subunit [EC:6.4.1.2 6.3.4.14]
	K01962	accA	acetyl-CoA carboxylase carboxyl transferase subunit alpha [EC:6.4.1.2]
	K01963	accD	acetyl-CoA carboxylase carboxyl transferase subunit beta [EC:6.4.1.2]
	K02160	accB	acetyl-CoA carboxylase biotin carboxyl carrier protein
	K02371	fabK	enoyl-[acyl-carrier protein] reductase II [EC:1.3.1.9]
	K02372	fabZ	3-hydroxyacyl-[acyl-carrier-protein] dehydratase [EC:4.2.1.59]
	K09458	fabF	3-oxoacyl-[acyl-carrier-protein] synthase II [EC:2.3.1.179]
ko03070 Bacterial secretion system (14)
	K03070	secA	preprotein translocase subunit SecA
	K03071	secB	preprotein translocase subunit SecB
	K03072	secD	preprotein translocase subunit SecD
	K03073	secE	preprotein translocase subunit SecE
	K03075	secG	preprotein translocase subunit SecG
	K03076	secY	preprotein translocase subunit SecY
	K03106	SRP54	signal recognition particle subunit SRP54 [EC:3.6.5.4]
	K03110	ftsY	fused signal recognition particle receptor
	K03116	tatA	sec-independent protein translocase protein TatA
	K03117	tatB	sec-independent protein translocase protein TatB
	K03118	tatC	sec-independent protein translocase protein TatC
	K03210	yajC	preprotein translocase subunit YajC
	K03217	yidC	YidC/Oxa1 family membrane protein insertase
	K12340	tolC	outer membrane protein
ko00680 Methane metabolism (14)
	K00024	mdh	malate dehydrogenase [EC:1.1.1.37]
	K00058	serA	D-3-phosphoglycerate dehydrogenase / 2-oxoglutarate reductase [EC:1.1.1.95 1.1.1.399]
	K00600	glyA	glycine hydroxymethyltransferase [EC:2.1.2.1]
	K00831	serC	phosphoserine aminotransferase [EC:2.6.1.52]
	K00850	pfkA	6-phosphofructokinase 1 [EC:2.7.1.11]
	K00925	ackA	acetate kinase [EC:2.7.2.1]
	K01079	serB	phosphoserine phosphatase [EC:3.1.3.3]
	K01624	FBA	fructose-bisphosphate aldolase, class II [EC:4.1.2.13]
	K01689	ENO	enolase [EC:4.2.1.11]
	K01895	ACSS	acetyl-CoA synthetase [EC:6.2.1.1]
	K02446	glpX	fructose-1,6-bisphosphatase II [EC:3.1.3.11]
	K08691	mcl	malyl-CoA/(S)-citramalyl-CoA lyase [EC:4.1.3.24 4.1.3.25]
	K11529	gck	glycerate 2-kinase [EC:2.7.1.165]
	K15633	gpmI	2,3-bisphosphoglycerate-independent phosphoglycerate mutase [EC:5.4.2.12]
ko00540 Lipopolysaccharide biosynthesis (14)
	K00677	lpxA	UDP-N-acetylglucosamine acyltransferase [EC:2.3.1.129]
	K00748	lpxB	lipid-A-disaccharide synthase [EC:2.4.1.182]
	K00912	lpxK	tetraacyldisaccharide 4'-kinase [EC:2.7.1.130]
	K00979	kdsB	3-deoxy-manno-octulosonate cytidylyltransferase (CMP-KDO synthetase) [EC:2.7.7.38]
	K01627	kdsA	2-dehydro-3-deoxyphosphooctonate aldolase (KDO 8-P synthase) [EC:2.5.1.55]
	K02517	lpxL	Kdo2-lipid IVA lauroyltransferase [EC:2.3.1.241]
	K02527	kdtA	3-deoxy-D-manno-octulosonic-acid transferase [EC:2.4.99.12 2.4.99.13 2.4.99.14 2.4.99.15]
	K02535	lpxC	UDP-3-O-[3-hydroxymyristoyl] N-acetylglucosamine deacetylase [EC:3.5.1.108]
	K02536	lpxD	UDP-3-O-[3-hydroxymyristoyl] glucosamine N-acyltransferase [EC:2.3.1.191]
	K03271	gmhA	D-sedoheptulose 7-phosphate isomerase [EC:5.3.1.28]
	K03272	gmhC	D-beta-D-heptose 7-phosphate kinase / D-beta-D-heptose 1-phosphate adenosyltransferase [EC:2.7.1.167 2.7.7.70]
	K03273	gmhB	D-glycero-D-manno-heptose 1,7-bisphosphate phosphatase [EC:3.1.3.82 3.1.3.83]
	K03274	gmhD	ADP-L-glycero-D-manno-heptose 6-epimerase [EC:5.1.3.20]
	K06041	kdsD	arabinose-5-phosphate isomerase [EC:5.3.1.13]
ko03018 RNA degradation (14)
	K00850	pfkA	6-phosphofructokinase 1 [EC:2.7.1.11]
	K00937	ppk	polyphosphate kinase [EC:2.7.4.1]
	K00962	pnp	polyribonucleotide nucleotidyltransferase [EC:2.7.7.8]
	K00970	pcnB	poly(A) polymerase [EC:2.7.7.19]
	K01689	ENO	enolase [EC:4.2.1.11]
	K03628	rho	transcription termination factor Rho
	K03666	hfq	host factor-I protein
	K04043	dnaK	molecular chaperone DnaK
	K04077	groEL	chaperonin GroEL
	K08300	rne	ribonuclease E [EC:3.1.26.12]
	K08311	nudH	putative (di)nucleoside polyphosphate hydrolase [EC:3.6.1.-]
	K11927	rhlE	ATP-dependent RNA helicase RhlE [EC:3.6.4.13]
	K12573	rnr	ribonuclease R [EC:3.1.-.-]
	K12574	rnj	ribonuclease J [EC:3.1.-.-]
ko00760 Nicotinate and nicotinamide metabolism (13)
	K00135	gabD	succinate-semialdehyde dehydrogenase / glutarate-semialdehyde dehydrogenase [EC:1.2.1.16 1.2.1.79 1.2.1.20]
	K00278	nadB	L-aspartate oxidase [EC:1.4.3.16]
	K00324	pntA	NAD(P) transhydrogenase subunit alpha [EC:1.6.1.2]
	K00325	pntB	NAD(P) transhydrogenase subunit beta [EC:1.6.1.2]
	K00767	nadC	nicotinate-nucleotide pyrophosphorylase (carboxylating) [EC:2.4.2.19]
	K00858	ppnK	NAD+ kinase [EC:2.7.1.23]
	K00969	nadD	nicotinate-nucleotide adenylyltransferase [EC:2.7.7.18]
	K01916	nadE	NAD+ synthase [EC:6.3.1.5]
	K03426	E3.6.1.22	NAD+ diphosphatase [EC:3.6.1.22]
	K03517	nadA	quinolinate synthase [EC:2.5.1.72]
	K03743	pncC	nicotinamide-nucleotide amidase [EC:3.5.1.42]
	K03787	surE	5'-nucleotidase [EC:3.1.3.5]
	K04765	mazG	nucleoside triphosphate diphosphatase [EC:3.6.1.9]
ko00770 Pantothenate and CoA biosynthesis (13)
	K00053	ilvC	ketol-acid reductoisomerase [EC:1.1.1.86]
	K00606	panB	3-methyl-2-oxobutanoate hydroxymethyltransferase [EC:2.1.2.11]
	K00859	coaE	dephospho-CoA kinase [EC:2.7.1.24]
	K00954	E2.7.7.3A	pantetheine-phosphate adenylyltransferase [EC:2.7.7.3]
	K00997	acpS	holo-[acyl-carrier protein] synthase [EC:2.7.8.7]
	K01579	panD	aspartate 1-decarboxylase [EC:4.1.1.11]
	K01652	E2.2.1.6L	acetolactate synthase I/II/III large subunit [EC:2.2.1.6]
	K01653	E2.2.1.6S	acetolactate synthase I/III small subunit [EC:2.2.1.6]
	K01687	ilvD	dihydroxy-acid dehydratase [EC:4.2.1.9]
	K01918	panC	pantoate--beta-alanine ligase [EC:6.3.2.1]
	K03525	coaX	type III pantothenate kinase [EC:2.7.1.33]
	K04765	mazG	nucleoside triphosphate diphosphatase [EC:3.6.1.9]
	K13038	coaBC	phosphopantothenoylcysteine decarboxylase / phosphopantothenate---cysteine ligase [EC:4.1.1.36 6.3.2.5]
ko00550 Peptidoglycan biosynthesis (13)
	K00075	murB	UDP-N-acetylmuramate dehydrogenase [EC:1.3.1.98]
	K00790	murA	UDP-N-acetylglucosamine 1-carboxyvinyltransferase [EC:2.5.1.7]
	K01000	mraY	phospho-N-acetylmuramoyl-pentapeptide-transferase [EC:2.7.8.13]
	K01921	ddl	D-alanine-D-alanine ligase [EC:6.3.2.4]
	K01924	murC	UDP-N-acetylmuramate--alanine ligase [EC:6.3.2.8]
	K01925	murD	UDP-N-acetylmuramoylalanine--D-glutamate ligase [EC:6.3.2.9]
	K01928	murE	UDP-N-acetylmuramoyl-L-alanyl-D-glutamate--2,6-diaminopimelate ligase [EC:6.3.2.13]
	K01929	murF	UDP-N-acetylmuramoyl-tripeptide--D-alanyl-D-alanine ligase [EC:6.3.2.10]
	K02563	murG	UDP-N-acetylglucosamine--N-acetylmuramyl-(pentapeptide) pyrophosphoryl-undecaprenol N-acetylglucosamine transferase [EC:2.4.1.227]
	K05366	mrcA	penicillin-binding protein 1A [EC:2.4.1.129 3.4.16.4]
	K05515	mrdA	penicillin-binding protein 2 [EC:3.4.16.4]
	K06153	bacA	undecaprenyl-diphosphatase [EC:3.6.1.27]
	K07258	dacC	serine-type D-Ala-D-Ala carboxypeptidase (penicillin-binding protein 5/6) [EC:3.4.16.4]
ko00300 Lysine biosynthesis (12)
	K00003	E1.1.1.3	homoserine dehydrogenase [EC:1.1.1.3]
	K00133	asd	aspartate-semialdehyde dehydrogenase [EC:1.2.1.11]
	K00215	dapB	4-hydroxy-tetrahydrodipicolinate reductase [EC:1.17.1.8]
	K00674	dapD	2,3,4,5-tetrahydropyridine-2,6-dicarboxylate N-succinyltransferase [EC:2.3.1.117]
	K00821	argD	acetylornithine/N-succinyldiaminopimelate aminotransferase [EC:2.6.1.11 2.6.1.17]
	K00928	lysC	aspartate kinase [EC:2.7.2.4]
	K01439	dapE	succinyl-diaminopimelate desuccinylase [EC:3.5.1.18]
	K01586	lysA	diaminopimelate decarboxylase [EC:4.1.1.20]
	K01714	dapA	4-hydroxy-tetrahydrodipicolinate synthase [EC:4.3.3.7]
	K01778	dapF	diaminopimelate epimerase [EC:5.1.1.7]
	K01928	murE	UDP-N-acetylmuramoyl-L-alanyl-D-glutamate--2,6-diaminopimelate ligase [EC:6.3.2.13]
	K01929	murF	UDP-N-acetylmuramoyl-tripeptide--D-alanyl-D-alanine ligase [EC:6.3.2.10]
ko00061 Fatty acid biosynthesis (12)
	K00059	fabG	3-oxoacyl-[acyl-carrier protein] reductase [EC:1.1.1.100]
	K00208	fabI	enoyl-[acyl-carrier protein] reductase I [EC:1.3.1.9 1.3.1.10]
	K00645	fabD	[acyl-carrier-protein] S-malonyltransferase [EC:2.3.1.39]
	K00648	fabH	3-oxoacyl-[acyl-carrier-protein] synthase III [EC:2.3.1.180]
	K01897	ACSL	long-chain acyl-CoA synthetase [EC:6.2.1.3]
	K01961	accC	acetyl-CoA carboxylase, biotin carboxylase subunit [EC:6.4.1.2 6.3.4.14]
	K01962	accA	acetyl-CoA carboxylase carboxyl transferase subunit alpha [EC:6.4.1.2]
	K01963	accD	acetyl-CoA carboxylase carboxyl transferase subunit beta [EC:6.4.1.2]
	K02160	accB	acetyl-CoA carboxylase biotin carboxyl carrier protein
	K02371	fabK	enoyl-[acyl-carrier protein] reductase II [EC:1.3.1.9]
	K02372	fabZ	3-hydroxyacyl-[acyl-carrier-protein] dehydratase [EC:4.2.1.59]
	K09458	fabF	3-oxoacyl-[acyl-carrier-protein] synthase II [EC:2.3.1.179]
ko00920 Sulfur metabolism (11)
	K00390	cysH	phosphoadenosine phosphosulfate reductase [EC:1.8.4.8 1.8.4.10]
	K00640	cysE	serine O-acetyltransferase [EC:2.3.1.30]
	K00955	cysNC	bifunctional enzyme CysN/CysC [EC:2.7.7.4 2.7.1.25]
	K00957	cysD	sulfate adenylyltransferase subunit 2 [EC:2.7.7.4]
	K01011	TST	thiosulfate/3-mercaptopyruvate sulfurtransferase [EC:2.8.1.1 2.8.1.2]
	K01082	cysQ	3'(2'), 5'-bisphosphate nucleotidase [EC:3.1.3.7]
	K01738	cysK	cysteine synthase A [EC:2.5.1.47]
	K02045	cysA	sulfate transport system ATP-binding protein [EC:3.6.3.25]
	K08738	CYC	cytochrome c
	K10764	metZ	O-succinylhomoserine sulfhydrylase [EC:2.5.1.-]
	K20035	dmdC	3-(methylthio)propanoyl-CoA dehydrogenase [EC:1.3.8.-]
ko00710 Carbon fixation in photosynthetic organisms (11)
	K00024	mdh	malate dehydrogenase [EC:1.1.1.37]
	K00029	E1.1.1.40	malate dehydrogenase (oxaloacetate-decarboxylating)(NADP+) [EC:1.1.1.40]
	K00134	GAPDH	glyceraldehyde 3-phosphate dehydrogenase [EC:1.2.1.12]
	K00615	E2.2.1.1	transketolase [EC:2.2.1.1]
	K00927	PGK	phosphoglycerate kinase [EC:2.7.2.3]
	K01006	ppdK	pyruvate, orthophosphate dikinase [EC:2.7.9.1]
	K01624	FBA	fructose-bisphosphate aldolase, class II [EC:4.1.2.13]
	K01783	rpe	ribulose-phosphate 3-epimerase [EC:5.1.3.1]
	K01803	TPI	triosephosphate isomerase (TIM) [EC:5.3.1.1]
	K01808	rpiB	ribose 5-phosphate isomerase B [EC:5.3.1.6]
	K02446	glpX	fructose-1,6-bisphosphatase II [EC:3.1.3.11]
ko02030 Bacterial chemotaxis (11)
	K00575	cheR	chemotaxis protein methyltransferase CheR [EC:2.1.1.80]
	K02410	fliG	flagellar motor switch protein FliG
	K02416	fliM	flagellar motor switch protein FliM
	K02417	fliNY	flagellar motor switch protein FliN/FliY
	K02556	motA	chemotaxis protein MotA
	K02557	motB	chemotaxis protein MotB
	K03406	mcp	methyl-accepting chemotaxis protein
	K03407	cheA	two-component system, chemotaxis family, sensor kinase CheA [EC:2.7.13.3]
	K03408	cheW	purine-binding chemotaxis protein CheW
	K03412	cheB	two-component system, chemotaxis family, protein-glutamate methylesterase/glutaminase [EC:3.1.1.61 3.5.1.44]
	K03413	cheY	two-component system, chemotaxis family, chemotaxis protein CheY
ko00500 Starch and sucrose metabolism (11)
	K00688	PYG	glycogen phosphorylase [EC:2.4.1.1]
	K00700	GBE1	1,4-alpha-glucan branching enzyme [EC:2.4.1.18]
	K00703	glgA	starch synthase [EC:2.4.1.21]
	K00705	malQ	4-alpha-glucanotransferase [EC:2.4.1.25]
	K00845	glk	glucokinase [EC:2.7.1.2]
	K00847	E2.7.1.4	fructokinase [EC:2.7.1.4]
	K00963	UGP2	UTP--glucose-1-phosphate uridylyltransferase [EC:2.7.7.9]
	K00975	glgC	glucose-1-phosphate adenylyltransferase [EC:2.7.7.27]
	K01214	ISA	isoamylase [EC:3.2.1.68]
	K01810	GPI	glucose-6-phosphate isomerase [EC:5.3.1.9]
	K01835	pgm	phosphoglucomutase [EC:5.4.2.2]
ko00030 Pentose phosphate pathway (11)
	K00615	E2.2.1.1	transketolase [EC:2.2.1.1]
	K00616	E2.2.1.2	transaldolase [EC:2.2.1.2]
	K00850	pfkA	6-phosphofructokinase 1 [EC:2.7.1.11]
	K00948	PRPS	ribose-phosphate pyrophosphokinase [EC:2.7.6.1]
	K01624	FBA	fructose-bisphosphate aldolase, class II [EC:4.1.2.13]
	K01783	rpe	ribulose-phosphate 3-epimerase [EC:5.1.3.1]
	K01808	rpiB	ribose 5-phosphate isomerase B [EC:5.3.1.6]
	K01810	GPI	glucose-6-phosphate isomerase [EC:5.3.1.9]
	K01835	pgm	phosphoglucomutase [EC:5.4.2.2]
	K02446	glpX	fructose-1,6-bisphosphatase II [EC:3.1.3.11]
	K11529	gck	glycerate 2-kinase [EC:2.7.1.165]
ko00900 Terpenoid backbone biosynthesis (10)
	K00099	dxr	1-deoxy-D-xylulose-5-phosphate reductoisomerase [EC:1.1.1.267]
	K00626	E2.3.1.9	acetyl-CoA C-acetyltransferase [EC:2.3.1.9]
	K00795	ispA	farnesyl diphosphate synthase [EC:2.5.1.1 2.5.1.10]
	K00806	uppS	undecaprenyl diphosphate synthase [EC:2.5.1.31]
	K00919	ispE	4-diphosphocytidyl-2-C-methyl-D-erythritol kinase [EC:2.7.1.148]
	K01662	dxs	1-deoxy-D-xylulose-5-phosphate synthase [EC:2.2.1.7]
	K02523	ispB	octaprenyl-diphosphate synthase [EC:2.5.1.90]
	K03526	gcpE	(E)-4-hydroxy-3-methylbut-2-enyl-diphosphate synthase [EC:1.17.7.1 1.17.7.3]
	K03527	ispH	4-hydroxy-3-methylbut-2-en-1-yl diphosphate reductase [EC:1.17.7.4]
	K12506	ispDF	2-C-methyl-D-erythritol 4-phosphate cytidylyltransferase / 2-C-methyl-D-erythritol 2,4-cyclodiphosphate synthase [EC:2.7.7.60 4.6.1.12]
ko00780 Biotin metabolism (10)
	K00059	fabG	3-oxoacyl-[acyl-carrier protein] reductase [EC:1.1.1.100]
	K00208	fabI	enoyl-[acyl-carrier protein] reductase I [EC:1.3.1.9 1.3.1.10]
	K00652	bioF	8-amino-7-oxononanoate synthase [EC:2.3.1.47]
	K00833	bioA	adenosylmethionine---8-amino-7-oxononanoate aminotransferase [EC:2.6.1.62]
	K01012	bioB	biotin synthase [EC:2.8.1.6]
	K01935	bioD	dethiobiotin synthetase [EC:6.3.3.3]
	K02170	bioH	pimeloyl-[acyl-carrier protein] methyl ester esterase [EC:3.1.1.85]
	K02372	fabZ	3-hydroxyacyl-[acyl-carrier-protein] dehydratase [EC:4.2.1.59]
	K03524	birA	BirA family transcriptional regulator, biotin operon repressor / biotin---[acetyl-CoA-carboxylase] ligase [EC:6.3.4.15]
	K09458	fabF	3-oxoacyl-[acyl-carrier-protein] synthase II [EC:2.3.1.179]
ko00280 Valine, leucine and isoleucine degradation (10)
	K00253	IVD	isovaleryl-CoA dehydrogenase [EC:1.3.8.4]
	K00382	DLD	dihydrolipoamide dehydrogenase [EC:1.8.1.4]
	K00626	E2.3.1.9	acetyl-CoA C-acetyltransferase [EC:2.3.1.9]
	K01692	paaF	enoyl-CoA hydratase [EC:4.2.1.17]
	K01847	MUT	methylmalonyl-CoA mutase [EC:5.4.99.2]
	K01907	AACS	acetoacetyl-CoA synthetase [EC:6.2.1.16]
	K01965	PCCA	propionyl-CoA carboxylase alpha chain [EC:6.4.1.3]
	K01966	PCCB	propionyl-CoA carboxylase beta chain [EC:6.4.1.3]
	K01969	E6.4.1.4B	3-methylcrotonyl-CoA carboxylase beta subunit [EC:6.4.1.4]
	K05606	MCEE	methylmalonyl-CoA/ethylmalonyl-CoA epimerase [EC:5.1.99.1]
ko00340 Histidine metabolism (10)
	K00013	hisD	histidinol dehydrogenase [EC:1.1.1.23]
	K00765	hisG	ATP phosphoribosyltransferase [EC:2.4.2.17]
	K00817	hisC	histidinol-phosphate aminotransferase [EC:2.6.1.9]
	K01496	hisI	phosphoribosyl-AMP cyclohydrolase [EC:3.5.4.19]
	K01523	hisE	phosphoribosyl-ATP pyrophosphohydrolase [EC:3.6.1.31]
	K01693	hisB	imidazoleglycerol-phosphate dehydratase [EC:4.2.1.19]
	K01814	hisA	phosphoribosylformimino-5-aminoimidazole carboxamide ribotide isomerase [EC:5.3.1.16]
	K02500	hisF	cyclase [EC:4.1.3.-]
	K02501	hisH	glutamine amidotransferase [EC:2.4.2.-]
	K02502	hisZ	ATP phosphoribosyltransferase regulatory subunit
ko00670 One carbon pool by folate (10)
	K00297	metF	methylenetetrahydrofolate reductase (NADPH) [EC:1.5.1.20]
	K00548	metH	5-methyltetrahydrofolate--homocysteine methyltransferase [EC:2.1.1.13]
	K00560	thyA	thymidylate synthase [EC:2.1.1.45]
	K00600	glyA	glycine hydroxymethyltransferase [EC:2.1.2.1]
	K00602	purH	phosphoribosylaminoimidazolecarboxamide formyltransferase / IMP cyclohydrolase [EC:2.1.2.3 3.5.4.10]
	K00604	MTFMT	methionyl-tRNA formyltransferase [EC:2.1.2.9]
	K01433	purU	formyltetrahydrofolate deformylase [EC:3.5.1.10]
	K01491	folD	methylenetetrahydrofolate dehydrogenase (NADP+) / methenyltetrahydrofolate cyclohydrolase [EC:1.5.1.5 3.5.4.9]
	K01934	MTHFS	5-formyltetrahydrofolate cyclo-ligase [EC:6.3.3.2]
	K11175	purN	phosphoribosylglycinamide formyltransferase 1 [EC:2.1.2.2]
ko00790 Folate biosynthesis (10)
	K00796	folP	dihydropteroate synthase [EC:2.5.1.15]
	K00950	folK	2-amino-4-hydroxy-6-hydroxymethyldihydropteridine diphosphokinase [EC:2.7.6.3]
	K01495	GCH1	GTP cyclohydrolase IA [EC:3.5.4.16]
	K01497	ribA	GTP cyclohydrolase II [EC:3.5.4.25]
	K01633	folB	7,8-dihydroneopterin aldolase/epimerase/oxygenase [EC:4.1.2.25 5.1.99.8 1.13.11.81]
	K01724	PCBD	4a-hydroxytetrahydrobiopterin dehydratase [EC:4.2.1.96]
	K06920	queC	7-cyano-7-deazaguanine synthase [EC:6.3.4.20]
	K09457	queF	7-cyano-7-deazaguanine reductase [EC:1.7.1.13]
	K11754	folC	dihydrofolate synthase / folylpolyglutamate synthase [EC:6.3.2.12 6.3.2.17]
	K14652	ribBA	3,4-dihydroxy 2-butanone 4-phosphate synthase / GTP cyclohydrolase II [EC:4.1.99.12 3.5.4.25]
ko00564 Glycerophospholipid metabolism (9)
	K00057	gpsA	glycerol-3-phosphate dehydrogenase (NAD(P)+) [EC:1.1.1.94]
	K00655	plsC	1-acyl-sn-glycerol-3-phosphate acyltransferase [EC:2.3.1.51]
	K00981	E2.7.7.41	phosphatidate cytidylyltransferase [EC:2.7.7.41]
	K01095	pgpA	phosphatidylglycerophosphatase A [EC:3.1.3.27]
	K01126	E3.1.4.46	glycerophosphoryl diester phosphodiesterase [EC:3.1.4.46]
	K01613	psd	phosphatidylserine decarboxylase [EC:4.1.1.65]
	K03621	plsX	glycerol-3-phosphate acyltransferase PlsX [EC:2.3.1.15]
	K08591	plsY	glycerol-3-phosphate acyltransferase PlsY [EC:2.3.1.15]
	K08744	CRLS	cardiolipin synthase (CMP-forming) [EC:2.7.8.41]
ko00480 Glutathione metabolism (9)
	K00031	IDH1	isocitrate dehydrogenase [EC:1.1.1.42]
	K00383	GSR	glutathione reductase (NADPH) [EC:1.8.1.7]
	K00432	gpx	glutathione peroxidase [EC:1.11.1.9]
	K00681	ggt	gamma-glutamyltranspeptidase / glutathione hydrolase [EC:2.3.2.2 3.4.19.13]
	K00799	GST	glutathione S-transferase [EC:2.5.1.18]
	K01255	CARP	leucyl aminopeptidase [EC:3.4.11.1]
	K01581	E4.1.1.17	ornithine decarboxylase [EC:4.1.1.17]
	K01919	gshA	glutamate--cysteine ligase [EC:6.3.2.2]
	K01920	gshB	glutathione synthase [EC:6.3.2.3]
ko00220 Arginine biosynthesis (9)
	K00145	argC	N-acetyl-gamma-glutamyl-phosphate reductase [EC:1.2.1.38]
	K00611	OTC	ornithine carbamoyltransferase [EC:2.1.3.3]
	K00620	argJ	glutamate N-acetyltransferase / amino-acid N-acetyltransferase [EC:2.3.1.35 2.3.1.1]
	K00812	aspB	aspartate aminotransferase [EC:2.6.1.1]
	K00821	argD	acetylornithine/N-succinyldiaminopimelate aminotransferase [EC:2.6.1.11 2.6.1.17]
	K00930	argB	acetylglutamate kinase [EC:2.7.2.8]
	K01755	argH	argininosuccinate lyase [EC:4.3.2.1]
	K01915	glnA	glutamine synthetase [EC:6.3.1.2]
	K01940	argG	argininosuccinate synthase [EC:6.3.4.5]
ko00660 C5-Branched dibasic acid metabolism (9)
	K00052	leuB	3-isopropylmalate dehydrogenase [EC:1.1.1.85]
	K01652	E2.2.1.6L	acetolactate synthase I/II/III large subunit [EC:2.2.1.6]
	K01653	E2.2.1.6S	acetolactate synthase I/III small subunit [EC:2.2.1.6]
	K01703	leuC	3-isopropylmalate/(R)-2-methylmalate dehydratase large subunit [EC:4.2.1.33 4.2.1.35]
	K01704	leuD	3-isopropylmalate/(R)-2-methylmalate dehydratase small subunit [EC:4.2.1.33 4.2.1.35]
	K01902	sucD	succinyl-CoA synthetase alpha subunit [EC:6.2.1.5]
	K01903	sucC	succinyl-CoA synthetase beta subunit [EC:6.2.1.5]
	K08691	mcl	malyl-CoA/(S)-citramalyl-CoA lyase [EC:4.1.3.24 4.1.3.25]
	K14449	mch	2-methylfumaryl-CoA hydratase [EC:4.2.1.148]
ko03410 Base excision repair (8)
	K01142	E3.1.11.2	exodeoxyribonuclease III [EC:3.1.11.2]
	K01246	tag	DNA-3-methyladenine glycosylase I [EC:3.2.2.20]
	K01972	E6.5.1.2	DNA ligase (NAD+) [EC:6.5.1.2]
	K02335	DPO1	DNA polymerase I [EC:2.7.7.7]
	K03575	mutY	A/G-specific adenine glycosylase [EC:3.2.2.-]
	K07462	recJ	single-stranded-DNA-specific exonuclease [EC:3.1.-.-]
	K10563	mutM	formamidopyrimidine-DNA glycosylase [EC:3.2.2.23 4.2.99.18]
	K10773	NTH	endonuclease III [EC:4.2.99.18]
ko00730 Thiamine metabolism (8)
	K00788	thiE	thiamine-phosphate pyrophosphorylase [EC:2.5.1.3]
	K00939	adk	adenylate kinase [EC:2.7.4.3]
	K00941	thiD	hydroxymethylpyrimidine/phosphomethylpyrimidine kinase [EC:2.7.1.49 2.7.4.7]
	K00946	thiL	thiamine-monophosphate kinase [EC:2.7.4.16]
	K01662	dxs	1-deoxy-D-xylulose-5-phosphate synthase [EC:2.2.1.7]
	K03147	thiC	phosphomethylpyrimidine synthase [EC:4.1.99.17]
	K03149	thiG	thiazole synthase [EC:2.8.1.10]
	K04487	iscS	cysteine desulfurase [EC:2.8.1.7]
ko00195 Photosynthesis (8)
	K02108	ATPF0A	F-type H+-transporting ATPase subunit a
	K02109	ATPF0B	F-type H+-transporting ATPase subunit b
	K02110	ATPF0C	F-type H+-transporting ATPase subunit c
	K02111	ATPF1A	F-type H+-transporting ATPase subunit alpha [EC:3.6.3.14]
	K02112	ATPF1B	F-type H+-transporting ATPase subunit beta [EC:3.6.3.14]
	K02113	ATPF1D	F-type H+-transporting ATPase subunit delta
	K02114	ATPF1E	F-type H+-transporting ATPase subunit epsilon
	K02115	ATPF1G	F-type H+-transporting ATPase subunit gamma
ko00290 Valine, leucine and isoleucine biosynthesis (8)
	K00052	leuB	3-isopropylmalate dehydrogenase [EC:1.1.1.85]
	K00053	ilvC	ketol-acid reductoisomerase [EC:1.1.1.86]
	K01649	leuA	2-isopropylmalate synthase [EC:2.3.3.13]
	K01652	E2.2.1.6L	acetolactate synthase I/II/III large subunit [EC:2.2.1.6]
	K01653	E2.2.1.6S	acetolactate synthase I/III small subunit [EC:2.2.1.6]
	K01687	ilvD	dihydroxy-acid dehydratase [EC:4.2.1.9]
	K01703	leuC	3-isopropylmalate/(R)-2-methylmalate dehydratase large subunit [EC:4.2.1.33 4.2.1.35]
	K01704	leuD	3-isopropylmalate/(R)-2-methylmalate dehydratase small subunit [EC:4.2.1.33 4.2.1.35]
ko00051 Fructose and mannose metabolism (8)
	K00847	E2.7.1.4	fructokinase [EC:2.7.1.4]
	K00850	pfkA	6-phosphofructokinase 1 [EC:2.7.1.11]
	K01624	FBA	fructose-bisphosphate aldolase, class II [EC:4.1.2.13]
	K01803	TPI	triosephosphate isomerase (TIM) [EC:5.3.1.1]
	K01808	rpiB	ribose 5-phosphate isomerase B [EC:5.3.1.6]
	K02446	glpX	fructose-1,6-bisphosphatase II [EC:3.1.3.11]
	K02793	PTS-Man-EIIA	PTS system, mannose-specific IIA component [EC:2.7.1.191]
	K16011	algA	mannose-1-phosphate guanylyltransferase / mannose-6-phosphate isomerase [EC:2.7.7.13 5.3.1.8]
ko00740 Riboflavin metabolism (7)
	K00793	ribE	riboflavin synthase [EC:2.5.1.9]
	K00794	ribH	6,7-dimethyl-8-ribityllumazine synthase [EC:2.5.1.78]
	K01497	ribA	GTP cyclohydrolase II [EC:3.5.4.25]
	K04719	bluB	5,6-dimethylbenzimidazole synthase [EC:1.13.11.79]
	K11752	ribD	diaminohydroxyphosphoribosylaminopyrimidine deaminase / 5-amino-6-(5-phosphoribosylamino)uracil reductase [EC:3.5.4.26 1.1.1.193]
	K11753	ribF	riboflavin kinase / FMN adenylyltransferase [EC:2.7.1.26 2.7.7.2]
	K14652	ribBA	3,4-dihydroxy 2-butanone 4-phosphate synthase / GTP cyclohydrolase II [EC:4.1.99.12 3.5.4.25]
ko03420 Nucleotide excision repair (7)
	K01972	E6.5.1.2	DNA ligase (NAD+) [EC:6.5.1.2]
	K02335	DPO1	DNA polymerase I [EC:2.7.7.7]
	K03657	uvrD	DNA helicase II / ATP-dependent DNA helicase PcrA [EC:3.6.4.12]
	K03701	uvrA	excinuclease ABC subunit A
	K03702	uvrB	excinuclease ABC subunit B
	K03703	uvrC	excinuclease ABC subunit C
	K03723	mfd	transcription-repair coupling factor (superfamily II helicase) [EC:3.6.4.-]
ko00450 Selenocompound metabolism (6)
	K00384	trxB	thioredoxin reductase (NADPH) [EC:1.8.1.9]
	K00548	metH	5-methyltetrahydrofolate--homocysteine methyltransferase [EC:2.1.1.13]
	K00955	cysNC	bifunctional enzyme CysN/CysC [EC:2.7.7.4 2.7.1.25]
	K00957	cysD	sulfate adenylyltransferase subunit 2 [EC:2.7.7.4]
	K01760	metC	cystathionine beta-lyase [EC:4.4.1.8]
	K01874	MARS	methionyl-tRNA synthetase [EC:6.1.1.10]
ko02026 Biofilm formation - Escherichia coli (6)
	K00688	PYG	glycogen phosphorylase [EC:2.4.1.1]
	K00703	glgA	starch synthase [EC:2.4.1.21]
	K00975	glgC	glucose-1-phosphate adenylyltransferase [EC:2.7.7.27]
	K06204	dksA	DnaK suppressor protein
	K07638	envZ	two-component system, OmpR family, osmolarity sensor histidine kinase EnvZ [EC:2.7.13.3]
	K07659	ompR	two-component system, OmpR family, phosphate regulon response regulator OmpR
ko00310 Lysine degradation (6)
	K00135	gabD	succinate-semialdehyde dehydrogenase / glutarate-semialdehyde dehydrogenase [EC:1.2.1.16 1.2.1.79 1.2.1.20]
	K00164	OGDH	2-oxoglutarate dehydrogenase E1 component [EC:1.2.4.2]
	K00626	E2.3.1.9	acetyl-CoA C-acetyltransferase [EC:2.3.1.9]
	K00658	DLST	2-oxoglutarate dehydrogenase E2 component (dihydrolipoamide succinyltransferase) [EC:2.3.1.61]
	K01692	paaF	enoyl-CoA hydratase [EC:4.2.1.17]
[truncated: 417 more rows]
