# Supplementary material for: Genomic evidence of the illumination response mechanism and evolutionary history of magnetotactic bacteria within the Rhodospirillaceae family
Source: BMC Genomics. 2019 May 22;20:407. doi: 10.1186/s12864-019-5751-9 (PMC6532209; doi:10.1186/s12864-019-5751-9)
Supplement: Supplementary file 5 — Table S4 A. Oxidative related genes from the Rhodospirillaceae members; Table S4 B. Iron related genes from the Rhodospirillaceae members; Table S4 C DNA repair related genes from the Rhodospirillaceae members (XLSX 459 kb) [file 12864_2019_5751_MOESM5_ESM.xlsx]

## Sheet: Content
Content
Table S4 A	Oxidative related genes from the Rhodospirillaceae members
Table S4 B	Iron related genes from the Rhodospirillaceae members
Table S4 C	DNA repair related genes from the Rhodospirillaceae members

## Sheet: Table S4 A
Table S4 A Oxidative related genes from the Rhodospirillaceae members
Bacteria strain	NCBI No.	Gene	Annotation
Azospirillum brasilense Az39	WP 014197280	sodA	Superoxide_dismutase_Mn
Azospirillum brasilense Az39	WP 014198402	AbrAhpC	AhpClikeperoxiredoxin
Azospirillum brasilense Az39	WP 014200107	soxS	AraC family transcriptional regulator, mar-sox-rob regulon activator
Azospirillum brasilense Az39	WP 014239092	RpDiHCcPBisB18	Di-haemcytochromeCperoxidase
Azospirillum brasilense Az39	WP 014239199	AmacPrxGrx	PrxII-glutoredoxinfusion
Azospirillum brasilense Az39	WP 014240886	CtaiDCMD01LMG19424	DoubleCMD(peroxidaseactivity)
Azospirillum brasilense Az39	WP 038525774	AvNadDH	NADHdehydrogenase
Azospirillum brasilense Az39	WP 038526358	RfeAlkyPrxn	Otheralkylhydroperoxidase(noperoxidaseactivity)
Azospirillum brasilense Az39	WP 038527122	XccPrxII	Atypical2-Cysteineperoxiredoxin(typeII)
Azospirillum brasilense Az39	WP 038527551	BgrMnCat	ManganeseCatalase
Azospirillum brasilense Az39	WP 038527553	gor	Glutathione_oxidoreductase
Azospirillum brasilense Az39	WP 038527615	BRspMnCat	ManganeseCatalase
Azospirillum brasilense Az39	WP 038528229	ScoHCMDn01	Hydrolase-CMDfusion(noperoxidaseactivity)
Azospirillum brasilense Az39	WP 038528240	CwaPrxGrx	PrxII-glutoredoxinfusion
Azospirillum brasilense Az39	WP 038528897	CbuBCP	Atypical2-Cysteineperoxiredoxin(typeBCP)
Azospirillum brasilense Az39	WP 038528984	PpuNadDHW619	NADHdehydrogenase
Azospirillum brasilense Az39	WP 038529156	RbaYPxDo	Shortperoxidockerin
Azospirillum brasilense Az39	WP 038529180	RHsHCMDnDK17	Hydrolase-CMDfusion(noperoxidaseactivity)
Azospirillum brasilense Az39	WP 038529726	gst	Glutathione_S_transferase
Azospirillum brasilense Az39	WP 038529955	ACxKat05	Catalase partial
Azospirillum brasilense Az39	WP 038530069	gssg	Glutathione_synthetase
Azospirillum brasilense Az39	WP 040133801	RbaYPxDo	Shortperoxidockerin
Azospirillum brasilense Az39	WP 040133802	MspPxc01	Bacterialperoxicin
Azospirillum brasilense Az39	WP 040133913	FnoNadOxd01	NADHoxidase
Azospirillum brasilense Az39	WP 040133934	PpuAhpE	AhpElikeperoxiredoxin
Azospirillum brasilense Az39	WP 040134036	LaaPxDo	Shortperoxidockerin
Azospirillum brasilense Az39	WP 040134131	SavHCMDn01	Hydrolase-CMDfusion(noperoxidaseactivity)
Azospirillum brasilense Az39	WP 040134339	oxyR	Oxidative_and_nitrosative_stress_transcriptional_regulator
Azospirillum brasilense Az39	WP 040134452	RpCMDCGA009	Carboxymuconolactonedecarboxylase(peroxidaseactivity)
Azospirillum brasilense Az39	WP 040134498	ScoHCMDn02	Hydrolase-CMDfusion(noperoxidaseactivity)
Azospirillum brasilense Az39	WP 040134901	PstGPx	Fungi-Bacteriaglutathioneperoxidase
Azospirillum brasilense Az39	WP 040134935	MspPxc01	Bacterialperoxicin
Azospirillum brasilense Az39	WP 040135908	CtaiHalNPrx01LMG19424	Nohaem,nometalhaloperoxidase
Azospirillum brasilense Az39	WP 040136049	ohrR	Organic hydroperoxide resistance transcriptional regulator
Azospirillum brasilense Az39	WP 040136458	RosPxc01	Bacterialperoxicin
Azospirillum brasilense Az39	WP 040136662	AUspPxc01	Bacterialperoxicin
Azospirillum brasilense Az39	WP 040136689	PfHalNPrx03SIKWI	Nohaem,nometalhaloperoxidase
Azospirillum brasilense Az39	WP 040136774	CtaiDCMD01LMG19424	DoubleCMD(peroxidaseactivity)
Azospirillum brasilense Az39	WP 040137104	ohr	Organic_hydroperoxide_resistance_protein
Azospirillum brasilense Az39	WP 040137410	MspPxc01	Bacterialperoxicin
Azospirillum brasilense Az39	WP 040137467	TmeNadOxd01	NADHoxidase
Azospirillum brasilense Az39	WP 040137919	ScoHCMDn01	Hydrolase-CMDfusion(noperoxidaseactivity)
Azospirillum brasilense Az39	WP 040137992	sodA	Superoxide_dismutase_Mn
Azospirillum brasilense Az39	WP 040138190	ACxKat05	Catalase partial
Azospirillum brasilense Az39	WP 040138191	oxyR	Oxidative_and_nitrosative_stress_transcriptional_regulator
Azospirillum brasilense Az39	WP 040138245	NcaDiHPOX	Otherdi-haemperoxidase
Azospirillum brasilense Az39	WP 040138511	LaaPxDo	Shortperoxidockerin
Azospirillum brasilense Az39	WP 051657899	RfeAlkyPrxn	Otheralkylhydroperoxidase(noperoxidaseactivity)
Azospirillum brasilense Az39	WP 051657900	RbaYPxDo	Shortperoxidockerin
Azospirillum brasilense Az39	WP 051657948	RbaYPxDo	Shortperoxidockerin
Azospirillum brasilense Az39	WP 051658144	LaaPxDo	Shortperoxidockerin
Azospirillum brasilense Az39	WP 051658227	LaaPxDo	Shortperoxidockerin
Azospirillum brasilense Az39	WP 051658236	MspPxc01	Bacterialperoxicin
Azospirillum brasilense Az39	WP 051658296	LaaPxDo	Shortperoxidockerin
Azospirillum brasilense Az39	WP 051658563	LaaPxDo	Shortperoxidockerin
Azospirillum brasilense Az39	WP 051658612	AUspPxc01	Bacterialperoxicin
Azospirillum brasilense Az39	WP 051658614	RbaYPxDo	Shortperoxidockerin
Azospirillum brasilense Az39	WP 051658615	RbaYPxDo	Shortperoxidockerin
Azospirillum brasilense FP2	WP 035669294	gst	Glutathione_S_transferase
Azospirillum brasilense FP2	WP 035670609	gssg	Glutathione_synthetase
Azospirillum brasilense FP2	WP 035670814	ACxKat05	Catalase partial
Azospirillum brasilense FP2	WP 035670817	RpDiHCcPBisB18	Di-haemcytochromeCperoxidase
Azospirillum brasilense FP2	WP 035671825	RHsHCMDnDK17	Hydrolase-CMDfusion(noperoxidaseactivity)
Azospirillum brasilense FP2	WP 035672284	RpNadDHHaA2	NADHdehydrogenase
Azospirillum brasilense FP2	WP 035672382	CbuBCP	Atypical2-Cysteineperoxiredoxin(typeBCP)
Azospirillum brasilense FP2	WP 035673199	CwaPrxGrx	PrxII-glutoredoxinfusion
Azospirillum brasilense FP2	WP 035673355	soxS	AraC family transcriptional regulator, mar-sox-rob regulon activator
Azospirillum brasilense FP2	WP 035674412	BgrMnCat	ManganeseCatalase
Azospirillum brasilense FP2	WP 035674415	gor	Glutathione_oxidoreductase
Azospirillum brasilense FP2	WP 035674551	BRspMnCat	ManganeseCatalase
Azospirillum brasilense FP2	WP 035674776	XccPrxII	Atypical2-Cysteineperoxiredoxin(typeII)
Azospirillum brasilense FP2	WP 035674883	CtaiDCMD01LMG19424	DoubleCMD(peroxidaseactivity)
Azospirillum brasilense FP2	WP 035675025	SavHCMDn02	Hydrolase-CMDfusion(noperoxidaseactivity)
Azospirillum brasilense FP2	WP 035675490	sodA	Superoxide_dismutase_Mn
Azospirillum brasilense FP2	WP 035675989	LaaPxDo	Shortperoxidockerin
Azospirillum brasilense FP2	WP 035676248	sodA	Superoxide_dismutase_Mn
Azospirillum brasilense FP2	WP 035676441	RsoGPx02GMI1000	Fungi-Bacteriaglutathioneperoxidase
Azospirillum brasilense FP2	WP 035676808	RHsHCMDnDK17	Hydrolase-CMDfusion(noperoxidaseactivity)
Azospirillum brasilense FP2	WP 035676861	ohrR	Organic hydroperoxide resistance transcriptional regulator
Azospirillum brasilense FP2	WP 035677141	RpCMDCGA009	Carboxymuconolactonedecarboxylase(peroxidaseactivity)
Azospirillum brasilense FP2	WP 035677195	HhCMD	Carboxymuconolactonedecarboxylase(peroxidaseactivity)
Azospirillum brasilense FP2	WP 035677522	CtaiHalNPrx01LMG19424	Nohaem,nometalhaloperoxidase
Azospirillum brasilense FP2	WP 035677832	FnoNadOxd01	NADHoxidase
Azospirillum brasilense FP2	WP 035678173	SuMnCat02	ManganeseCatalase
Azospirillum brasilense FP2	WP 035678406	ScoHCMDn02	Hydrolase-CMDfusion(noperoxidaseactivity)
Azospirillum brasilense FP2	WP 035678474	AUspPxc01	Bacterialperoxicin
Azospirillum brasilense FP2	WP 035678724	oxyR	Oxidative_and_nitrosative_stress_transcriptional_regulator
Azospirillum brasilense FP2	WP 035678725	AbrAhpC	AhpClikeperoxiredoxin
Azospirillum brasilense FP2	WP 035679280	CcrHCMDn	Hydrolase-CMDfusion(noperoxidaseactivity)
Azospirillum brasilense FP2	WP 035679302	SmeCMD	Carboxymuconolactonedecarboxylase(peroxidaseactivity)
Azospirillum brasilense FP2	WP 035679387	RbaYPxDo	Shortperoxidockerin
Azospirillum brasilense FP2	WP 035679951	ohrR	Organic hydroperoxide resistance transcriptional regulator
Azospirillum brasilense FP2	WP 035679953	ohr	Organic_hydroperoxide_resistance_protein
Azospirillum brasilense FP2	WP 035681313	TmeNadOxd01	NADHoxidase
Azospirillum brasilense FP2	WP 035681473	ohrR	Organic hydroperoxide resistance transcriptional regulator
Azospirillum brasilense FP2	WP 035681475	ohr	Organic_hydroperoxide_resistance_protein
Azospirillum brasilense FP2	WP 035682327	RfeAlkyPrxn	Otheralkylhydroperoxidase(noperoxidaseactivity)
Azospirillum brasilense FP2	WP 035682641	ScoHCMDn01	Hydrolase-CMDfusion(noperoxidaseactivity)
Azospirillum brasilense FP2	WP 035682669	ACxKat05	Catalase partial
Azospirillum brasilense FP2	WP 035682671	oxyR	Oxidative_and_nitrosative_stress_transcriptional_regulator
Azospirillum brasilense FP2	WP 035682840	RosDiHPOX	Otherdi-haemperoxidase
Azospirillum brasilense FP2	WP 035682922	RbaYPxDo	Shortperoxidockerin
Azospirillum brasilense FP2	WP 035683137	MspPxc01	Bacterialperoxicin
Azospirillum brasilense FP2	WP 051139976	LaaPxDo	Shortperoxidockerin
Azospirillum brasilense FP2	WP 051140108	RbaYPxDo	Shortperoxidockerin
Azospirillum brasilense FP2	WP 051140157	RbaYPxDo	Shortperoxidockerin
Azospirillum brasilense FP2	WP 051140158	AUspPxc01	Bacterialperoxicin
Azospirillum brasilense FP2	WP 051140159	RfeAlkyPrxn	Otheralkylhydroperoxidase(noperoxidaseactivity)
Azospirillum brasilense FP2	WP 051140453	PfHalNPrx03SIKWI	Nohaem,nometalhaloperoxidase
Azospirillum brasilense FP2	WP 051140555	LaaPxDo	Shortperoxidockerin
Azospirillum brasilense FP2	WP 051140748	RbaYPxDo	Shortperoxidockerin
Azospirillum brasilense FP2	WP 051140852	RpPxc02	Bacterialperoxicin theoreticaltranslation/pseudogene
Azospirillum brasilense FP2	WP 051140977	RbaYPxDo	Shortperoxidockerin
Azospirillum brasilense FP2	WP 051140990	LaaPxDo	Shortperoxidockerin
Azospirillum brasilense FP2	WP 051141006	AUspPxc01	Bacterialperoxicin
Azospirillum brasilense SP245	WP 014197261	LaaPxDo	Shortperoxidockerin
Azospirillum brasilense SP245	WP 014197395	CtaiGPx02LMG19424	Fungi-Bacteriaglutathioneperoxidase
Azospirillum brasilense SP245	WP 014197573	RpCMDCGA009	Carboxymuconolactonedecarboxylase(peroxidaseactivity)
Azospirillum brasilense SP245	WP 014197761	CtaiHalNPrx01LMG19424	Nohaem,nometalhaloperoxidase
Azospirillum brasilense SP245	WP 014197983	TmeNadOxd01	NADHoxidase
Azospirillum brasilense SP245	WP 014198124	SuMnCat02	ManganeseCatalase
Azospirillum brasilense SP245	WP 014198252	RHsHCMDnDK17	Hydrolase-CMDfusion(noperoxidaseactivity)
Azospirillum brasilense SP245	WP 014198401	oxyR	Oxidative_and_nitrosative_stress_transcriptional_regulator
Azospirillum brasilense SP245	WP 014198464	RbaYPxDo	Shortperoxidockerin
Azospirillum brasilense SP245	WP 014198774	SavHCMDn01	Hydrolase-CMDfusion(noperoxidaseactivity)
Azospirillum brasilense SP245	WP 014198851	RHsHCMDnDK17	Hydrolase-CMDfusion(noperoxidaseactivity)
Azospirillum brasilense SP245	WP 014199359	PfHalNPrx03BL914	Nohaem,nometalhaloperoxidase
Azospirillum brasilense SP245	WP 014199794	LaaPxDo	Shortperoxidockerin
Azospirillum brasilense SP245	WP 014199796	sodA	Superoxide_dismutase_Mn
Azospirillum brasilense SP245	WP 014199966	ACxKat05	Catalase partial
Azospirillum brasilense SP245	WP 014199967	oxyR	Oxidative_and_nitrosative_stress_transcriptional_regulator
Azospirillum brasilense SP245	WP 014200059	NcaDiHPOX	Otherdi-haemperoxidase
Azospirillum brasilense SP245	WP 014200138	RbaYPxDo	Shortperoxidockerin
Azospirillum brasilense SP245	WP 014200139	RosPxc01	Bacterialperoxicin
Azospirillum brasilense SP245	WP 014200286	AUspPxc01	Bacterialperoxicin
Azospirillum brasilense SP245	WP 014200292	LaaPxDo	Shortperoxidockerin
Azospirillum brasilense SP245	WP 014200332	AUspPxc01	Bacterialperoxicin
Azospirillum brasilense SP245	WP 014200333	LaaPxDo	Shortperoxidockerin
Azospirillum brasilense SP245	WP 014238655	AvNadDH	NADHdehydrogenase
Azospirillum brasilense SP245	WP 014239014	gssg	Glutathione_synthetase
Azospirillum brasilense SP245	WP 014239090	ACxKat05	Catalase partial
Azospirillum brasilense SP245	WP 014239149	RosPxc01	Bacterialperoxicin
Azospirillum brasilense SP245	WP 014239547	RbaYPxDo	Shortperoxidockerin
Azospirillum brasilense SP245	WP 014239612	RHsHCMDnDK17	Hydrolase-CMDfusion(noperoxidaseactivity)
Azospirillum brasilense SP245	WP 014239640	LaaPxDo	Shortperoxidockerin
Azospirillum brasilense SP245	WP 014239782	PaerNadDHLMG12228	NADHdehydrogenase
Azospirillum brasilense SP245	WP 014239829	CbuBCP	Atypical2-Cysteineperoxiredoxin(typeBCP)
Azospirillum brasilense SP245	WP 014239853	RopHCMDn	Hydrolase-CMDfusion(noperoxidaseactivity)
Azospirillum brasilense SP245	WP 014239866	RbaYPxDo	Shortperoxidockerin
Azospirillum brasilense SP245	WP 014240208	CwaPrxGrx	PrxII-glutoredoxinfusion
Azospirillum brasilense SP245	WP 014240216	ScoHCMDn01	Hydrolase-CMDfusion(noperoxidaseactivity)
Azospirillum brasilense SP245	WP 014240662	BgrMnCat	ManganeseCatalase
Azospirillum brasilense SP245	WP 014240663	gor	Glutathione_oxidoreductase
Azospirillum brasilense SP245	WP 014240723	BRspMnCat	ManganeseCatalase
Azospirillum brasilense SP245	WP 014241320	RfeAlkyPrxn	Otheralkylhydroperoxidase(noperoxidaseactivity)
Azospirillum brasilense SP245	WP 014241483	RpCMDCGA009	Carboxymuconolactonedecarboxylase(peroxidaseactivity)
Azospirillum brasilense SP245	WP 014241728	RosPxc01	Bacterialperoxicin
Azospirillum brasilense SP245	WP 014241955	ohrR	Organic hydroperoxide resistance transcriptional regulator
Azospirillum brasilense SP245	WP 014241956	ohr	Organic_hydroperoxide_resistance_protein
Azospirillum brasilense SP245	WP 014242211	RbaYPxDo	Shortperoxidockerin
Azospirillum brasilense SP245	WP 014242390	CtaiDCMD01LMG19424	DoubleCMD(peroxidaseactivity)
Azospirillum brasilense SP245	WP 014242584	RbaYPxDo	Shortperoxidockerin
Azospirillum brasilense SP245	WP 014242592	RbaYPxDo	Shortperoxidockerin
Azospirillum brasilense SP245	WP 014242649	MspPxc01	Bacterialperoxicin
Azospirillum brasilense SP245	WP 014242711	RbaYPxDo	Shortperoxidockerin
Azospirillum brasilense SP245	WP 041811635	RfeAlkyPrxn	Otheralkylhydroperoxidase(noperoxidaseactivity)
Azospirillum brasilense SP245	WP 041812345	PpuAhpE	AhpElikeperoxiredoxin
Azospirillum brasilense SP245	WP 041813106	AUspPxc01	Bacterialperoxicin
Azospirillum brasilense SP245	WP 041813807	LaaPxDo	Shortperoxidockerin
Azospirillum brasilense SP245	WP 052584242	AUspPxc01	Bacterialperoxicin
Azospirillum brasilense SP245	WP 052584309	LaaPxDo	Shortperoxidockerin
Azospirillum brasilense SP245	WP 052584334	ScoHCMDn02	Hydrolase-CMDfusion(noperoxidaseactivity)
Azospirillum brasilense SP245	WP 052584374	RbaYPxDo	Shortperoxidockerin
Azospirillum brasilense SP245	WP 052584404	RpPxc02	Bacterialperoxicin theoreticaltranslation/pseudogene
Azospirillum brasilense SP245	WP 052584405	LaaPxDo	Shortperoxidockerin
Azospirillum brasilense SP245	WP 052584420	LaaPxDo	Shortperoxidockerin
Azospirillum brasilense SP245	WP 052584587	RbaYPxDo	Shortperoxidockerin
Azospirillum brasilense SP245	WP 052584591	RosPxc01	Bacterialperoxicin
Azospirillum brasilense SP7	ALJ34217	PpuNadDHW619	NADHdehydrogenase
Azospirillum brasilense SP7	ALJ34342	gst	Glutathione_S_transferase
Azospirillum brasilense SP7	ALJ34344	LaaPxDo	Shortperoxidockerin
Azospirillum brasilense SP7	ALJ34572	RfeAlkyPrxn	Otheralkylhydroperoxidase(noperoxidaseactivity)
Azospirillum brasilense SP7	ALJ34762	RpNadDHHaA2	NADHdehydrogenase
Azospirillum brasilense SP7	ALJ34803	CbuBCP	Atypical2-Cysteineperoxiredoxin(typeBCP)
Azospirillum brasilense SP7	ALJ34818	RbaYPxDo	Shortperoxidockerin
Azospirillum brasilense SP7	ALJ34823	RbaYPxDo	Shortperoxidockerin
Azospirillum brasilense SP7	ALJ35103	CwaPrxGrx	PrxII-glutoredoxinfusion
Azospirillum brasilense SP7	ALJ35109	ScoHCMDn01	Hydrolase-CMDfusion(noperoxidaseactivity)
Azospirillum brasilense SP7	ALJ35431	BRspMnCat	ManganeseCatalase
Azospirillum brasilense SP7	ALJ35474	gor	Glutathione_oxidoreductase
Azospirillum brasilense SP7	ALJ35475	BgrMnCat	ManganeseCatalase
Azospirillum brasilense SP7	ALJ35630	XccPrxII	Atypical2-Cysteineperoxiredoxin(typeII)
Azospirillum brasilense SP7	ALJ35916	RHsHCMDnDK17	Hydrolase-CMDfusion(noperoxidaseactivity)
Azospirillum brasilense SP7	ALJ35950	RbaYPxDo	Shortperoxidockerin
Azospirillum brasilense SP7	ALJ36227	AmacPrxGrx	PrxII-glutoredoxinfusion
Azospirillum brasilense SP7	ALJ36283	RpDiHCcPBisB18	Di-haemcytochromeCperoxidase
Azospirillum brasilense SP7	ALJ36284	ACxKat05	Catalase partial
Azospirillum brasilense SP7	ALJ36402	gssg	Glutathione_synthetase
Azospirillum brasilense SP7	ALJ36495	RfeAlkyPrxn	Otheralkylhydroperoxidase(noperoxidaseactivity)
Azospirillum brasilense SP7	ALJ36562	CtaiDCMD01LMG19424	DoubleCMD(peroxidaseactivity)
Azospirillum brasilense SP7	ALJ36711	CtaiHalNPrx01LMG19424	Nohaem,nometalhaloperoxidase
Azospirillum brasilense SP7	ALJ36738	LaaPxDo	Shortperoxidockerin
Azospirillum brasilense SP7	ALJ36789	HhCMD	Carboxymuconolactonedecarboxylase(peroxidaseactivity)
Azospirillum brasilense SP7	ALJ36807	RpCMDCGA009	Carboxymuconolactonedecarboxylase(peroxidaseactivity)
Azospirillum brasilense SP7	ALJ36934	ohrR	Organic hydroperoxide resistance transcriptional regulator
Azospirillum brasilense SP7	ALJ36943	PfHalNPrx03SIKWI	Nohaem,nometalhaloperoxidase
Azospirillum brasilense SP7	ALJ36950	RHsHCMDnDK17	Hydrolase-CMDfusion(noperoxidaseactivity)
Azospirillum brasilense SP7	ALJ37077	RsoGPx02GMI1000	Fungi-Bacteriaglutathioneperoxidase
Azospirillum brasilense SP7	ALJ37173	sodA	Superoxide_dismutase_Mn
Azospirillum brasilense SP7	ALJ37187	LaaPxDo	Shortperoxidockerin
Azospirillum brasilense SP7	ALJ37308	CcrHCMDn	Hydrolase-CMDfusion(noperoxidaseactivity)
Azospirillum brasilense SP7	ALJ37418	RHsHCMDnRHA1	Hydrolase-CMDfusion(noperoxidaseactivity)
Azospirillum brasilense SP7	ALJ37451	LaaPxDo	Shortperoxidockerin
Azospirillum brasilense SP7	ALJ37561	AbrAhpC	AhpClikeperoxiredoxin
Azospirillum brasilense SP7	ALJ37562	oxyR	Oxidative_and_nitrosative_stress_transcriptional_regulator
Azospirillum brasilense SP7	ALJ37662	AUspPxc01	Bacterialperoxicin
Azospirillum brasilense SP7	ALJ37737	ScoHCMDn02	Hydrolase-CMDfusion(noperoxidaseactivity)
Azospirillum brasilense SP7	ALJ37837	SuMnCat02	ManganeseCatalase
Azospirillum brasilense SP7	ALJ37912	LaaPxDo	Shortperoxidockerin
Azospirillum brasilense SP7	ALJ37961	FnoNadOxd01	NADHoxidase
Azospirillum brasilense SP7	ALJ38243	RbaYPxDo	Shortperoxidockerin
Azospirillum brasilense SP7	ALJ38378	RbaYPxDo	Shortperoxidockerin
Azospirillum brasilense SP7	ALJ38434	SmeCMD	Carboxymuconolactonedecarboxylase(peroxidaseactivity)
Azospirillum brasilense SP7	ALJ38677	ohr	Organic_hydroperoxide_resistance_protein
Azospirillum brasilense SP7	ALJ38678	ohrR	Organic hydroperoxide resistance transcriptional regulator
Azospirillum brasilense SP7	ALJ38793	RosDiHPOX	Otherdi-haemperoxidase
Azospirillum brasilense SP7	ALJ38826	RbaYPxDo	Shortperoxidockerin
Azospirillum brasilense SP7	ALJ39059	soxS	AraC family transcriptional regulator, mar-sox-rob regulon activator
Azospirillum brasilense SP7	ALJ39079	sodA	Superoxide_dismutase_Mn
Azospirillum brasilense SP7	ALJ39219	ACxKat05	Catalase partial
Azospirillum brasilense SP7	ALJ39220	oxyR	Oxidative_and_nitrosative_stress_transcriptional_regulator
Azospirillum brasilense SP7	ALJ39517	LaaPxDo	Shortperoxidockerin
Azospirillum brasilense SP7	ALJ39523	MspPxc01	Bacterialperoxicin
Azospirillum brasilense SP7	ALJ39563	AUspPxc01	Bacterialperoxicin
Azospirillum brasilense SP7	ALJ39565	AUspPxc01	Bacterialperoxicin
Azospirillum humicireducens SgZ5	WP 014248998	AmacPrxGrx	PrxII-glutoredoxinfusion
Azospirillum humicireducens SgZ5	WP 063633684	PaerNadDHLMG12228	NADHdehydrogenase
Azospirillum humicireducens SgZ5	WP 063634166	ohr	Organic_hydroperoxide_resistance_protein
Azospirillum humicireducens SgZ5	WP 063634167	ohrR	Organic hydroperoxide resistance transcriptional regulator
Azospirillum humicireducens SgZ5	WP 063634414	sodA	Superoxide_dismutase_Mn
Azospirillum humicireducens SgZ5	WP 063634486	XccPrxII	Atypical2-Cysteineperoxiredoxin(typeII)
Azospirillum humicireducens SgZ5	WP 063634693	CtaiDCMD01LMG19424	DoubleCMD(peroxidaseactivity)
Azospirillum humicireducens SgZ5	WP 063634722	LaaPxDo	Shortperoxidockerin
Azospirillum humicireducens SgZ5	WP 063634754	RmHCMDn	Hydrolase-CMDfusion(noperoxidaseactivity)
Azospirillum humicireducens SgZ5	WP 063635225	CbuBCP	Atypical2-Cysteineperoxiredoxin(typeBCP)
Azospirillum humicireducens SgZ5	WP 063635330	gst	Glutathione_S_transferase
Azospirillum humicireducens SgZ5	WP 063635371	SmeCMD	Carboxymuconolactonedecarboxylase(peroxidaseactivity)
Azospirillum humicireducens SgZ5	WP 063635468	MAGspDiHCcP	Di-haemcytochromeCperoxidase
Azospirillum humicireducens SgZ5	WP 063635695	RbaYPxDo	Shortperoxidockerin
Azospirillum humicireducens SgZ5	WP 063635701	gssg	Glutathione_synthetase
Azospirillum humicireducens SgZ5	WP 063635712	BviGPx	Fungi-Bacteriaglutathioneperoxidase
Azospirillum humicireducens SgZ5	WP 063635826	NcaDiHPOX	Otherdi-haemperoxidase
Azospirillum humicireducens SgZ5	WP 063635902	AUspPxc01	Bacterialperoxicin
Azospirillum humicireducens SgZ5	WP 063635992	soxS	AraC family transcriptional regulator, mar-sox-rob regulon activator
Azospirillum humicireducens SgZ5	WP 063636095	RHsHCMDnDK17	Hydrolase-CMDfusion(noperoxidaseactivity)
Azospirillum lipoferum 4B	WP 014187973	HhCMD	Carboxymuconolactonedecarboxylase(peroxidaseactivity)
Azospirillum lipoferum 4B	WP 014188012	CwaPrxGrx	PrxII-glutoredoxinfusion
Azospirillum lipoferum 4B	WP 014188016	CcrHCMDn	Hydrolase-CMDfusion(noperoxidaseactivity)
Azospirillum lipoferum 4B	WP 014188192	XccMnCat	ManganeseCatalase
Azospirillum lipoferum 4B	WP 014188194	gor	Glutathione_oxidoreductase
Azospirillum lipoferum 4B	WP 014188270	RHsHCMDnDK17	Hydrolase-CMDfusion(noperoxidaseactivity)
Azospirillum lipoferum 4B	WP 014188638	PaerNadDHLMG12228	NADHdehydrogenase
Azospirillum lipoferum 4B	WP 014188946	RbaYPxDo	Shortperoxidockerin
Azospirillum lipoferum 4B	WP 014189183	sodA	Superoxide_dismutase_Mn
Azospirillum lipoferum 4B	WP 014189293	DgHCMDn	Hydrolase-CMDfusion(noperoxidaseactivity)
Azospirillum lipoferum 4B	WP 014189722	gst	Glutathione_S_transferase
Azospirillum lipoferum 4B	WP 014189811	RbaYPxDo	Shortperoxidockerin
Azospirillum lipoferum 4B	WP 014189850	oxyR	Oxidative_and_nitrosative_stress_transcriptional_regulator
Azospirillum lipoferum 4B	WP 014190000	RbaYPxDo	Shortperoxidockerin
Azospirillum lipoferum 4B	WP 014247238	BRspMnCat	ManganeseCatalase
Azospirillum lipoferum 4B	WP 014247279	SauBCP01	Atypical2-Cysteineperoxiredoxin(typeBCP)
Azospirillum lipoferum 4B	WP 014247285	ohr	Organic_hydroperoxide_resistance_protein
Azospirillum lipoferum 4B	WP 014247286	ohrR	Organic hydroperoxide resistance transcriptional regulator
Azospirillum lipoferum 4B	WP 014247307	LaaPxDo	Shortperoxidockerin
Azospirillum lipoferum 4B	WP 014247638	XccPrxII	Atypical2-Cysteineperoxiredoxin(typeII)
Azospirillum lipoferum 4B	WP 014247715	sodA	Superoxide_dismutase_Mn
Azospirillum lipoferum 4B	WP 014247863	CtaiDCMD01LMG19424	DoubleCMD(peroxidaseactivity)
Azospirillum lipoferum 4B	WP 014247896	RbaYPxDo	Shortperoxidockerin
Azospirillum lipoferum 4B	WP 014247933	SavHCMDn01	Hydrolase-CMDfusion(noperoxidaseactivity)
Azospirillum lipoferum 4B	WP 014248558	BRspHalNPrx	Nohaem,nometalhaloperoxidase
Azospirillum lipoferum 4B	WP 014248660	CbuBCP	Atypical2-Cysteineperoxiredoxin(typeBCP)
Azospirillum lipoferum 4B	WP 014248779	gst	Glutathione_S_transferase
Azospirillum lipoferum 4B	WP 014248833	RleCMD	Carboxymuconolactonedecarboxylase(peroxidaseactivity)
Azospirillum lipoferum 4B	WP 014249260	gssg	Glutathione_synthetase
Azospirillum lipoferum 4B	WP 014249274	PstGPx	Fungi-Bacteriaglutathioneperoxidase
Azospirillum lipoferum 4B	WP 014249468	oxyR	Oxidative_and_nitrosative_stress_transcriptional_regulator
Azospirillum lipoferum 4B	WP 014249578	RosPxc01	Bacterialperoxicin
Azospirillum lipoferum 4B	WP 014249652	oxyR	Oxidative_and_nitrosative_stress_transcriptional_regulator
Azospirillum lipoferum 4B	WP 014250004	NcaDiHPOX	Otherdi-haemperoxidase
Azospirillum lipoferum 4B	WP 014250174	FnoNadOxd01	NADHoxidase
Azospirillum lipoferum 4B	WP 014250217	soxS	AraC family transcriptional regulator, mar-sox-rob regulon activator
Azospirillum lipoferum 4B	WP 044549578	RbaYPxDo	Shortperoxidockerin
Azospirillum lipoferum 4B	WP 044550402	RHsHCMDnDK17	Hydrolase-CMDfusion(noperoxidaseactivity)
Azospirillum lipoferum 4B	WP 044550884	MAGspDiHCcP	Di-haemcytochromeCperoxidase
Azospirillum lipoferum 4B	WP 044552619	PfHalNPrx03BL914	Nohaem,nometalhaloperoxidase
Azospirillum lipoferum 4B	WP 044552788	MspCP01BNC1	Catalaseperoxidase
Azospirillum lipoferum 4B	WP 044552855	ACxKat05	Catalase partial
Azospirillum lipoferum 4B	WP 044553274	AbrAhpC	AhpClikeperoxiredoxin
Azospirillum lipoferum 4B	WP 044553296	ReHCMDnH16	Hydrolase-CMDfusion(noperoxidaseactivity)
Azospirillum sp B506	WP 042688612	HhCMD	Carboxymuconolactonedecarboxylase(peroxidaseactivity)
Azospirillum sp B506	WP 042689088	soxS	AraC family transcriptional regulator, mar-sox-rob regulon activator
Azospirillum sp B506	WP 042691111	SputPrxII	Atypical2-Cysteineperoxiredoxin(typeII)
Azospirillum sp B506	WP 042691215	ACxKat05	Catalase partial
Azospirillum sp B506	WP 042691220	oxyR	Oxidative_and_nitrosative_stress_transcriptional_regulator
Azospirillum sp B506	WP 042693238	BRspHalNPrx	Nohaem,nometalhaloperoxidase
Azospirillum sp B506	WP 042694620	PfHalNPrx03BL914	Nohaem,nometalhaloperoxidase
Azospirillum sp B506	WP 042694628	sodA	Superoxide_dismutase_Mn
Azospirillum sp B506	WP 042694666	DgHCMDn	Hydrolase-CMDfusion(noperoxidaseactivity)
Azospirillum sp B506	WP 042694699	ReHCMDnH16	Hydrolase-CMDfusion(noperoxidaseactivity)
Azospirillum sp B506	WP 042694747	CtaiCMD01LMG19424	Carboxymuconolactonedecarboxylase(peroxidaseactivity)
Azospirillum sp B506	WP 042694942	SavHCMDn01	Hydrolase-CMDfusion(noperoxidaseactivity)
Azospirillum sp B506	WP 042695571	LaaPxDo	Shortperoxidockerin
Azospirillum sp B506	WP 042695572	MspPxc01	Bacterialperoxicin
Azospirillum sp B506	WP 042695749	CbuBCP	Atypical2-Cysteineperoxiredoxin(typeBCP)
Azospirillum sp B506	WP 042695955	RfeAlkyPrxn	Otheralkylhydroperoxidase(noperoxidaseactivity)
Azospirillum sp B506	WP 042696100	FpePxc03	Bacterialperoxicin
Azospirillum sp B506	WP 042696305	CtaiDCMD01LMG19424	DoubleCMD(peroxidaseactivity)
Azospirillum sp B506	WP 042697586	oxyR	Oxidative_and_nitrosative_stress_transcriptional_regulator
Azospirillum sp B506	WP 042697589	AbrAhpC	AhpClikeperoxiredoxin
Azospirillum sp B506	WP 042698091	BRspHalNPrx	Nohaem,nometalhaloperoxidase
Azospirillum sp B506	WP 042698185	BUspCMD	Carboxymuconolactonedecarboxylase(peroxidaseactivity)
Azospirillum sp B506	WP 042698975	HaurBCP02	Atypical2-Cysteineperoxiredoxin(typeBCP)
Azospirillum sp B506	WP 042698992	MgiBCP02	Atypical2-Cysteineperoxiredoxin(typeBCP)
Azospirillum sp B506	WP 042699463	RosPxc01	Bacterialperoxicin
Azospirillum sp B506	WP 042699852	gssg	Glutathione_synthetase
Azospirillum sp B506	WP 042701274	MAGspDiHCcP	Di-haemcytochromeCperoxidase
Azospirillum sp B506	WP 042701385	gor	Glutathione_oxidoreductase
Azospirillum sp B506	WP 042701391	BgrMnCat	ManganeseCatalase
Azospirillum sp B506	WP 042701546	CwaPrxGrx	PrxII-glutoredoxinfusion
Azospirillum sp B506	WP 042701715	SuMnCat02	ManganeseCatalase
Azospirillum sp B506	WP 042701944	RpCMDCGA009	Carboxymuconolactonedecarboxylase(peroxidaseactivity)
Azospirillum sp B506	WP 042703717	NspHCMDn	Hydrolase-CMDfusion(noperoxidaseactivity)
Azospirillum sp B506	WP 042704448	ohrR	Organic hydroperoxide resistance transcriptional regulator
Azospirillum sp B506	WP 042704450	ohr	Organic_hydroperoxide_resistance_protein
Azospirillum sp B506	WP 049975904	FnoNadOxd01	NADHoxidase
Azospirillum sp B506	WP 049975953	DgHCMDn	Hydrolase-CMDfusion(noperoxidaseactivity)
Azospirillum sp B506	WP 049975967	OcarPxDo	Shortperoxidockerin
Azospirillum sp B506	WP 049976050	AUspPxc01	Bacterialperoxicin
Azospirillum sp B506	WP 049976432	SauPxc01	Bacterialperoxicin
Azospirillum sp B506	WP 049976482	DacDiHPOX	Otherdi-haemperoxidase
Azospirillum sp B510	WP 012972783	AmacPrxGrx	PrxII-glutoredoxinfusion
Azospirillum sp B510	WP 012972999	RpCMDCGA009	Carboxymuconolactonedecarboxylase(peroxidaseactivity)
Azospirillum sp B510	WP 012973417	DacDiHPOX	Otherdi-haemperoxidase
Azospirillum sp B510	WP 012973628	BRspMnCat	ManganeseCatalase
Azospirillum sp B510	WP 012973667	ohr	Organic_hydroperoxide_resistance_protein
Azospirillum sp B510	WP 012973668	ohrR	Organic hydroperoxide resistance transcriptional regulator
Azospirillum sp B510	WP 012973709	CtaiDCMD01LMG19424	DoubleCMD(peroxidaseactivity)
Azospirillum sp B510	WP 012973904	AUspPxc01	Bacterialperoxicin
Azospirillum sp B510	WP 012974071	sodA	Superoxide_dismutase_Mn
Azospirillum sp B510	WP 012974152	XccPrxII	Atypical2-Cysteineperoxiredoxin(typeII)
Azospirillum sp B510	WP 012974252	DgHCMDn	Hydrolase-CMDfusion(noperoxidaseactivity)
Azospirillum sp B510	WP 012974944	CbuBCP	Atypical2-Cysteineperoxiredoxin(typeBCP)
Azospirillum sp B510	WP 012975051	gst	Glutathione_S_transferase
Azospirillum sp B510	WP 012975082	HhCMD	Carboxymuconolactonedecarboxylase(peroxidaseactivity)
Azospirillum sp B510	WP 012975339	PstGPx	Fungi-Bacteriaglutathioneperoxidase
Azospirillum sp B510	WP 012975351	gssg	Glutathione_synthetase
Azospirillum sp B510	WP 012975567	CtaiCMD01LMG19424	Carboxymuconolactonedecarboxylase(peroxidaseactivity)
Azospirillum sp B510	WP 012975664	RosPxc01	Bacterialperoxicin
Azospirillum sp B510	WP 012975694	CwaPrxGrx	PrxII-glutoredoxinfusion
Azospirillum sp B510	WP 012975698	CcrHCMDn	Hydrolase-CMDfusion(noperoxidaseactivity)
Azospirillum sp B510	WP 012975836	AvMnCat	ManganeseCatalase
Azospirillum sp B510	WP 012975838	gor	Glutathione_oxidoreductase
Azospirillum sp B510	WP 012976136	AUspPxc01	Bacterialperoxicin
Azospirillum sp B510	WP 012976353	SavHCMDn01	Hydrolase-CMDfusion(noperoxidaseactivity)
Azospirillum sp B510	WP 012976684	BjaDCMDn	DoubleCMD(noperoxidaseactivity)
Azospirillum sp B510	WP 012976692	FnoNadOxd01	NADHoxidase
Azospirillum sp B510	WP 012977141	ACxKat05	Catalase partial
Azospirillum sp B510	WP 012977142	oxyR	Oxidative_and_nitrosative_stress_transcriptional_regulator
Azospirillum sp B510	WP 012977562	MspPxc01	Bacterialperoxicin
Azospirillum sp B510	WP 012977684	BdCMDn	Carboxymuconolactonedecarboxylase(noperoxidaseactivity)
Azospirillum sp B510	WP 012977685	RHsHCMDnDK17	Hydrolase-CMDfusion(noperoxidaseactivity)
Azospirillum sp B510	WP 012977723	oxyR	Oxidative_and_nitrosative_stress_transcriptional_regulator
Azospirillum sp B510	WP 012977724	AbrAhpC	AhpClikeperoxiredoxin
Azospirillum sp B510	WP 012977760	FpePxc03	Bacterialperoxicin
Azospirillum sp B510	WP 012977776	gst	Glutathione_S_transferase
Azospirillum sp B510	WP 012978485	FnoNadOxd01	NADHoxidase
Azospirillum sp B510	WP 012978559	RbaYPxDo	Shortperoxidockerin
Azospirillum sp B510	WP 042442274	RsphDiHCcP	Di-haemcytochromeCperoxidase
Azospirillum sp B510	WP 042443188	PaerNadDHLMG12228	NADHdehydrogenase
Azospirillum sp B510	WP 042443527	CsalHCMDn	Hydrolase-CMDfusion(noperoxidaseactivity)
Azospirillum sp B510	WP 042444395	SerBCP01	Atypical2-Cysteineperoxiredoxin(typeBCP)
Azospirillum sp B510	WP 042445458	PfHalNPrx03BL914	Nohaem,nometalhaloperoxidase
Azospirillum sp B510	WP 042445864	BRspHalNPrx	Nohaem,nometalhaloperoxidase
Azospirillum sp B510	WP 042445873	BUspCMD	Carboxymuconolactonedecarboxylase(peroxidaseactivity)
Azospirillum sp B510	WP 042446476	soxS	AraC family transcriptional regulator, mar-sox-rob regulon activator
Azospirillum sp B510	WP 042446846	RfeAlkyPrxn	Otheralkylhydroperoxidase(noperoxidaseactivity)
Azospirillum sp B510	WP 052293707	MspPxc01	Bacterialperoxicin
Azospirillum sp BVS	WP 045580070	SputPrxII	Atypical2-Cysteineperoxiredoxin(typeII)
Azospirillum sp BVS	WP 045580134	sodA	Superoxide_dismutase_Mn
Azospirillum sp BVS	WP 045580203	RmHCMDn	Hydrolase-CMDfusion(noperoxidaseactivity)
Azospirillum sp BVS	WP 045580460	CtaiDCMD01LMG19424	DoubleCMD(peroxidaseactivity)
Azospirillum sp BVS	WP 045580499	ohrR	Organic hydroperoxide resistance transcriptional regulator
Azospirillum sp BVS	WP 045580500	ohr	Organic_hydroperoxide_resistance_protein
Azospirillum sp BVS	WP 045580566	SuMnCat02	ManganeseCatalase
Azospirillum sp BVS	WP 045580853	ohrR	Organic hydroperoxide resistance transcriptional regulator
Azospirillum sp BVS	WP 045580854	BRspHalNPrx	Nohaem,nometalhaloperoxidase
Azospirillum sp BVS	WP 045580933	MxBCP02	Atypical2-Cysteineperoxiredoxin(typeBCP)
Azospirillum sp BVS	WP 045581025	gst	Glutathione_S_transferase
Azospirillum sp BVS	WP 045581121	RpCMDCGA009	Carboxymuconolactonedecarboxylase(peroxidaseactivity)
Azospirillum sp BVS	WP 045581216	MAGspDiHCcP	Di-haemcytochromeCperoxidase
Azospirillum sp BVS	WP 045581247	ohrR	Organic hydroperoxide resistance transcriptional regulator
Azospirillum sp BVS	WP 045581254	PstGPx	Fungi-Bacteriaglutathioneperoxidase
Azospirillum sp BVS	WP 045581263	gssg	Glutathione_synthetase
Azospirillum sp BVS	WP 045581450	AmacPrxGrx	PrxII-glutoredoxinfusion
Azospirillum sp BVS	WP 045581716	HhCMD	Carboxymuconolactonedecarboxylase(peroxidaseactivity)
Azospirillum sp BVS	WP 045581988	RHsHCMDnDK17	Hydrolase-CMDfusion(noperoxidaseactivity)
Azospirillum sp BVS	WP 045582149	LaaPxDo	Shortperoxidockerin
Azospirillum sp BVS	WP 045582822	RbaYPxDo	Shortperoxidockerin
Azospirillum sp BVS	WP 045582955	RopHCMDn	Hydrolase-CMDfusion(noperoxidaseactivity)
Azospirillum sp BVS	WP 045582956	ScoHCMDn02	Hydrolase-CMDfusion(noperoxidaseactivity)
Azospirillum sp BVS	WP 045582983	PfHalNPrx03BL914	Nohaem,nometalhaloperoxidase
Azospirillum sp BVS	WP 045583484	AUspPxc01	Bacterialperoxicin
Azospirillum sp BVS	WP 045583644	CcrHCMDn	Hydrolase-CMDfusion(noperoxidaseactivity)
Azospirillum sp BVS	WP 045583645	ReHCMDnH16	Hydrolase-CMDfusion(noperoxidaseactivity)
Azospirillum sp BVS	WP 045583687	oxyR	Oxidative_and_nitrosative_stress_transcriptional_regulator
Azospirillum sp BVS	WP 045583688	AbrAhpC	AhpClikeperoxiredoxin
Azospirillum sp BVS	WP 045583731	gst	Glutathione_S_transferase
Azospirillum sp BVS	WP 045583740	SerBCP01	Atypical2-Cysteineperoxiredoxin(typeBCP)
Azospirillum sp BVS	WP 045583743	ohrR	Organic hydroperoxide resistance transcriptional regulator
Azospirillum sp BVS	WP 045584054	RbaYPxDo	Shortperoxidockerin
Azospirillum sp BVS	WP 045584155	OcarPxDo	Shortperoxidockerin
Azospirillum sp BVS	WP 045584165	CcrHCMDn	Hydrolase-CMDfusion(noperoxidaseactivity)
Azospirillum sp BVS	WP 045584219	gor	Glutathione_oxidoreductase
Azospirillum sp BVS	WP 045584221	XccMnCat	ManganeseCatalase
Azospirillum sp BVS	WP 045584391	SavHCMDn01	Hydrolase-CMDfusion(noperoxidaseactivity)
Azospirillum sp BVS	WP 045584616	CwaPrxGrx	PrxII-glutoredoxinfusion
Azospirillum sp BVS	WP 045584785	SmedAlkyPrxn	Otheralkylhydroperoxidase(noperoxidaseactivity)
Azospirillum sp BVS	WP 045584786	RfeAlkyPrxn	Otheralkylhydroperoxidase(noperoxidaseactivity)
Azospirillum sp BVS	WP 045585074	RosDiHPOX	Otherdi-haemperoxidase
Azospirillum sp BVS	WP 045585137	PfHalNPrx03SIKWI	Nohaem,nometalhaloperoxidase
Azospirillum sp BVS	WP 045585187	soxS	AraC family transcriptional regulator, mar-sox-rob regulon activator
Azospirillum sp BVS	WP 045585345	RbaYPxDo	Shortperoxidockerin
Azospirillum sp BVS	WP 045585417	MspPxc01	Bacterialperoxicin
Azospirillum sp BVS	WP 045585609	BRspHalNPrx	Nohaem,nometalhaloperoxidase
Azospirillum sp BVS	WP 045585899	SalbBCP01	Atypical2-Cysteineperoxiredoxin(typeBCP)
Azospirillum sp BVS	WP 045585940	BUspCMD	Carboxymuconolactonedecarboxylase(peroxidaseactivity)
Azospirillum sp BVS	WP 045586165	RfeAlkyPrxn	Otheralkylhydroperoxidase(noperoxidaseactivity)
Azospirillum sp BVS	WP 045586198	ACxKat05	Catalase partial
Azospirillum sp BVS	WP 045586199	oxyR	Oxidative_and_nitrosative_stress_transcriptional_regulator
Azospirillum sp BVS	WP 045586278	sodA	Superoxide_dismutase_Mn
Azospirillum sp BVS	WP 052709889	RbaYPxDo	Shortperoxidockerin
Azospirillum sp BVS	WP 052709998	AUspPxc01	Bacterialperoxicin
Azospirillum sp BVS	WP 052710384	RbaYPxDo	Shortperoxidockerin
Azospirillum sp BVS	WP 052710468	SavPGHS01	Hsynthase
Azospirillum sp BVS	WP 063840357	MspPxc01	Bacterialperoxicin
Azospirillum sp CAG239	WP 022195156	nro	Rubredoxin_oxygen_oxidoreductase
Azospirillum sp CAG239	WP 022195158	rbr	Rubrerythrin
Azospirillum sp CAG239	WP 022195321	sodA	Superoxide_dismutase_Mn
Azospirillum sp CAG239	WP 022196044	Cwa1CysPrx	1-Cysteineperoxiredoxin
Azospirillum sp CAG239	WP 022196186	HheDCMDn	DoubleCMD(noperoxidaseactivity)
Azospirillum sp CAG239	WP 022196187	RfeAlkyPrxn	Otheralkylhydroperoxidase(noperoxidaseactivity)
Azospirillum sp CAG239	WP 022196304	NOpuAhpC	AhpClikeperoxiredoxin
Azospirillum sp CAG260	WP 022186125	sodA	Superoxide_dismutase_Mn
Azospirillum sp CAG260	WP 022186158	nro	Rubredoxin_oxygen_oxidoreductase
Azospirillum sp CAG260	WP 022186160	rbr	Rubrerythrin
Azospirillum sp CAG260	WP 022186675	AUspPxc01	Bacterialperoxicin
Azospirillum sp CAG260	WP 022186862	Se1CysPrx	1-Cysteineperoxiredoxin
Azospirillum sp CAG260	WP 022186938	NOpuAhpC	AhpClikeperoxiredoxin
Azospirillum sp CAG260	WP 022187025	HheDCMDn	DoubleCMD(noperoxidaseactivity)
Azospirillum sp CAG260	WP 022187026	RfeAlkyPrxn	Otheralkylhydroperoxidase(noperoxidaseactivity)
Azospirillum_halopraeferens_DSM3675	WP 029007223	HhCMD	Carboxymuconolactonedecarboxylase(peroxidaseactivity)
Azospirillum_halopraeferens_DSM3675	WP 029007311	CtaiGPx02LMG19424	Fungi-Bacteriaglutathioneperoxidase
Azospirillum_halopraeferens_DSM3675	WP 029007497	CcrHCMDn	Hydrolase-CMDfusion(noperoxidaseactivity)
Azospirillum_halopraeferens_DSM3675	WP 029007562	MspPxc01	Bacterialperoxicin
Azospirillum_halopraeferens_DSM3675	WP 029007591	CtaiDCMD01LMG19424	DoubleCMD(peroxidaseactivity)
Azospirillum_halopraeferens_DSM3675	WP 029007611	ScoHCMDn01	Hydrolase-CMDfusion(noperoxidaseactivity)
Azospirillum_halopraeferens_DSM3675	WP 029007710	SauBCP02	Atypical2-Cysteineperoxiredoxin(typeBCP)
Azospirillum_halopraeferens_DSM3675	WP 029007858	FnoNadOxd01	NADHoxidase
Azospirillum_halopraeferens_DSM3675	WP 029008052	CcrHCMDn	Hydrolase-CMDfusion(noperoxidaseactivity)
Azospirillum_halopraeferens_DSM3675	WP 029008191	oxyR	Oxidative_and_nitrosative_stress_transcriptional_regulator
Azospirillum_halopraeferens_DSM3675	WP 029008276	AUspPxc01	Bacterialperoxicin
Azospirillum_halopraeferens_DSM3675	WP 029008422	gor	Glutathione_oxidoreductase
Azospirillum_halopraeferens_DSM3675	WP 029008423	XccMnCat	ManganeseCatalase
Azospirillum_halopraeferens_DSM3675	WP 029008690	LaaPxDo	Shortperoxidockerin
Azospirillum_halopraeferens_DSM3675	WP 029008918	NcaDiHPOX	Otherdi-haemperoxidase
Azospirillum_halopraeferens_DSM3675	WP 029009048	AUspPxc01	Bacterialperoxicin
Azospirillum_halopraeferens_DSM3675	WP 029009076	SuMnCat02	ManganeseCatalase
Azospirillum_halopraeferens_DSM3675	WP 029009458	LaaPxDo	Shortperoxidockerin
Azospirillum_halopraeferens_DSM3675	WP 029009800	RpDiHCcPBisA53	Di-haemcytochromeCperoxidase
Azospirillum_halopraeferens_DSM3675	WP 029009803	AbrAhpC	AhpClikeperoxiredoxin
Azospirillum_halopraeferens_DSM3675	WP 029009813	ohrR	Organic hydroperoxide resistance transcriptional regulator
Azospirillum_halopraeferens_DSM3675	WP 029009814	ohr	Organic_hydroperoxide_resistance_protein
Azospirillum_halopraeferens_DSM3675	WP 029009969	CtaiHalNPrx01LMG19424	Nohaem,nometalhaloperoxidase
Azospirillum_halopraeferens_DSM3675	WP 029010045	SwHCMDn	Hydrolase-CMDfusion(noperoxidaseactivity)
Azospirillum_halopraeferens_DSM3675	WP 029010414	BRspHalNPrx	Nohaem,nometalhaloperoxidase
Azospirillum_halopraeferens_DSM3675	WP 029010417	ohrR	Organic hydroperoxide resistance transcriptional regulator
Azospirillum_halopraeferens_DSM3675	WP 029010475	SputPrxII	Atypical2-Cysteineperoxiredoxin(typeII)
Azospirillum_halopraeferens_DSM3675	WP 035691093	RbaYPxDo	Shortperoxidockerin
Azospirillum_halopraeferens_DSM3675	WP 035691716	SmeKat01	Catalase
Azospirillum_halopraeferens_DSM3675	WP 035692508	PfHalNPrx03BL914	Nohaem,nometalhaloperoxidase
Azospirillum_halopraeferens_DSM3675	WP 035692807	LaaPxDo	Shortperoxidockerin
Azospirillum_halopraeferens_DSM3675	WP 051340105	RbaYPxDo	Shortperoxidockerin
Azospirillum_halopraeferens_DSM3675	WP 051340153	RosPxc01	Bacterialperoxicin
Azospirillum_halopraeferens_DSM3675	WP 051340460	RbaYPxDo	Shortperoxidockerin
Azospirillum_halopraeferens_DSM3675	WP 051340485	LaaPxDo	Shortperoxidockerin
Azospirillum_halopraeferens_DSM3675	WP 051340515	AUspPxc01	Bacterialperoxicin
Azospirillum_halopraeferens_DSM3675	WP 051340565	AUspPxc01	Bacterialperoxicin
Azospirillum_halopraeferens_DSM3675	WP 051340566	RbaYPxDo	Shortperoxidockerin
Azospirillum_halopraeferens_DSM3675	WP 051340582	LaaPxDo	Shortperoxidockerin
Azospirillum_halopraeferens_DSM3675	WP 051340635	RbaYPxDo	Shortperoxidockerin
Azospirillum_halopraeferens_DSM3675	WP 051340642	RbaYPxDo	Shortperoxidockerin
Azospirillum_halopraeferens_DSM3675	WP 051340643	RbaYPxDo	Shortperoxidockerin
Azospirillum_halopraeferens_DSM3675	WP 051340649	RbaYPxDo	Shortperoxidockerin
Azospirillum_halopraeferens_DSM3675	WP 051340653	RosPxc01	Bacterialperoxicin
Azospirillum_halopraeferens_DSM3675	WP 051340807	RbaYPxDo	Shortperoxidockerin
Azospirillum_halopraeferens_DSM3675	WP 051340835	RbaYPxDo	Shortperoxidockerin
Azospirillum_halopraeferens_DSM3675	WP 051340857	RosPxc01	Bacterialperoxicin
Azospirillum_halopraeferens_DSM3675	WP 051340864	ohrR	Organic hydroperoxide resistance transcriptional regulator
Azospirillum_halopraeferens_DSM3675	WP 051340876	ACmaPxDo-rel	Shortperoxidockerin
Azospirillum_halopraeferens_DSM3675	WP 051341021	RosPxc01	Bacterialperoxicin
Azospirillum_halopraeferens_DSM3675	WP 051341068	oxyR	Oxidative_and_nitrosative_stress_transcriptional_regulator
Azospirillum_halopraeferens_DSM3675	WP 051341090	EcoNadDHK12	NADHdehydrogenase
Azospirillum_halopraeferens_DSM3675	WP 051341095	LaaPxDo	Shortperoxidockerin
Azospirillum_halopraeferens_DSM3675	WP 051341096	PfDiHCcPPfO1	Di-haemcytochromeCperoxidase
Azospirillum_halopraeferens_DSM3675	WP 051341111	RosPxc01	Bacterialperoxicin
Azospirillum_halopraeferens_DSM3675	WP 051341121	AUspPxc01	Bacterialperoxicin
Azospirillum_halopraeferens_DSM3675	WP 051341149	RosPxc01	Bacterialperoxicin
Caenispirillum salinarum AK4	WP 009538520	oxyR	Oxidative_and_nitrosative_stress_transcriptional_regulator
Caenispirillum salinarum AK4	WP 009538703	gor	Glutathione_oxidoreductase
Caenispirillum salinarum AK4	WP 009538736	PhaPrxGrx	PrxII-glutoredoxinfusion
Caenispirillum salinarum AK4	WP 009539062	XeuPrxII	Atypical2-Cysteineperoxiredoxin(typeII)
Caenispirillum salinarum AK4	WP 009539161	PtuPrxGrx	PrxII-glutoredoxinfusion
Caenispirillum salinarum AK4	WP 009539387	HhCMD	Carboxymuconolactonedecarboxylase(peroxidaseactivity)
Caenispirillum salinarum AK4	WP 009539590	FspKat01CcI3	Catalase
Caenispirillum salinarum AK4	WP 009539914	SmeKat01	Catalase
Caenispirillum salinarum AK4	WP 009539959	PstGPx	Fungi-Bacteriaglutathioneperoxidase
Caenispirillum salinarum AK4	WP 009540061	sodA	Superoxide_dismutase_Mn
Caenispirillum salinarum AK4	WP 009540392	CtaiDCMD01LMG19424	DoubleCMD(peroxidaseactivity)
Caenispirillum salinarum AK4	WP 009540500	DshDiHCcP	Di-haemcytochromeCperoxidase
Caenispirillum salinarum AK4	WP 009540521	gssg	Glutathione_synthetase
Caenispirillum salinarum AK4	WP 009540577	FnoNadOxd01	NADHoxidase
Caenispirillum salinarum AK4	WP 009540612	gst	Glutathione_S_transferase
Caenispirillum salinarum AK4	WP 009540935	CwaPrxGrx	PrxII-glutoredoxinfusion
Caenispirillum salinarum AK4	WP 009540975	DgHCMDn	Hydrolase-CMDfusion(noperoxidaseactivity)
Caenispirillum salinarum AK4	WP 009541001	gst	Glutathione_S_transferase
Caenispirillum salinarum AK4	WP 009541132	RopHCMDn	Hydrolase-CMDfusion(noperoxidaseactivity)
Caenispirillum salinarum AK4	WP 009541198	RbaYPxDo	Shortperoxidockerin
Caenispirillum salinarum AK4	WP 009541603	FnoNadOxd01	NADHoxidase
Caenispirillum salinarum AK4	WP 009542048	SuVBPo	Nohaem,Vanadiumbromoperoxidase
Caenispirillum salinarum AK4	WP 009542221	DgHCMDn	Hydrolase-CMDfusion(noperoxidaseactivity)
Caenispirillum salinarum AK4	WP 009542370	NOazAhpC	AhpClikeperoxiredoxin
Caenispirillum salinarum AK4	WP 009542538	RbaYPxDo	Shortperoxidockerin
Caenispirillum salinarum AK4	WP 009542733	SavHCMDn01	Hydrolase-CMDfusion(noperoxidaseactivity)
Caenispirillum salinarum AK4	WP 009542893	CAspAhpC	AhpClikeperoxiredoxin
Caenispirillum salinarum AK4	WP 009542898	CbuBCP	Atypical2-Cysteineperoxiredoxin(typeBCP)
Caenispirillum salinarum AK4	WP 051999925	PfDiHCcPPfO1	Di-haemcytochromeCperoxidase
Desulfovibrio magneticus IFRC170	WP 024823111	GsuCP01	Catalaseperoxidase
Desulfovibrio magneticus IFRC170	WP 024823315	rbr	Rubredoxin
Desulfovibrio magneticus IFRC170	WP 024823316	nro	Rubredoxin_oxygen_oxidoreductase
Desulfovibrio magneticus IFRC170	WP 024823520	RfeAhpC	AhpClikeperoxiredoxin
Desulfovibrio magneticus IFRC170	WP 024823534	MuAhpE	AhpElikeperoxiredoxin
Desulfovibrio magneticus IFRC170	WP 024823535	rbr	Rubrerythrin
Desulfovibrio magneticus IFRC170	WP 024823661	sodA	Superoxide_dismutase_Mn
Desulfovibrio magneticus IFRC170	WP 024823683	CtaiTPx01LMG19424	Thioredoxin-dependentthiolperoxidase
Desulfovibrio magneticus IFRC170	WP 024824046	SYspHalNPrx	Nohaem,nometalhaloperoxidase
Desulfovibrio magneticus IFRC170	WP 024824246	BRspHalNPrx	Nohaem,nometalhaloperoxidase
Desulfovibrio magneticus IFRC170	WP 024824743	BUspCMD	Carboxymuconolactonedecarboxylase(peroxidaseactivity)
Desulfovibrio magneticus IFRC170	WP 024824903	DESB2	Desulfoferrodoxin
Desulfovibrio magneticus IFRC170	WP 024825061	SavHCMDn02	Hydrolase-CMDfusion(noperoxidaseactivity)
Desulfovibrio magneticus IFRC170	WP 024825147	RfeAlkyPrxn	Otheralkylhydroperoxidase(noperoxidaseactivity)
Desulfovibrio magneticus IFRC170	WP 024825440	PfHalNPrx03BL914	Nohaem,nometalhaloperoxidase
Desulfovibrio magneticus IFRC170	WP 024825558	Ppu1CysPrx	1-Cysteineperoxiredoxin
Desulfovibrio magneticus IFRC170	WP 024825705	TmeNadOxd01	NADHoxidase
Desulfovibrio magneticus IFRC170	WP 024825818	NOpuBCP03	Atypical2-Cysteineperoxiredoxin(typeBCP)
Desulfovibrio magneticus IFRC170	WP 024826379	rub	Rubrerythrin
Desulfovibrio magneticus IFRC170	WP 051460831	RfeAlkyPrxn	Otheralkylhydroperoxidase(noperoxidaseactivity)
Desulfovibrio magneticus MBC34	WP 006917772	NOpuBCP03	Atypical2-Cysteineperoxiredoxin(typeBCP)
Desulfovibrio magneticus MBC34	WP 006918499	PfHalNPrx03BL914	Nohaem,nometalhaloperoxidase
Desulfovibrio magneticus MBC34	WP 006918807	TmeNadOxd01	NADHoxidase
Desulfovibrio magneticus MBC34	WP 006919080	BUspCMD	Carboxymuconolactonedecarboxylase(peroxidaseactivity)
Desulfovibrio magneticus MBC34	WP 006920000	sodA	Superoxide_dismutase_Mn
Desulfovibrio magneticus MBC34	WP 006920239	DESB3	Desulfoferrodoxin
Desulfovibrio magneticus MBC34	WP 006920244	SwHCMDn	Hydrolase-CMDfusion(noperoxidaseactivity)
Desulfovibrio magneticus MBC34	WP 006920537	rub	Rubrerythrin
Desulfovibrio magneticus MBC34	WP 006921324	Ppu1CysPrx	1-Cysteineperoxiredoxin
Desulfovibrio magneticus MBC34	WP 006921603	NfaAhpE	AhpElikeperoxiredoxin
Desulfovibrio magneticus MBC34	WP 006921604	rbr	Rubrerythrin
Desulfovibrio magneticus MBC34	WP 006921910	CtaiTPx01LMG19424	Thioredoxin-dependentthiolperoxidase
Desulfovibrio magneticus MBC34	WP 006922188	BphAhpC	AhpClikeperoxiredoxin
Desulfovibrio magneticus MBC34	WP 006922336	RfeAlkyPrxn	Otheralkylhydroperoxidase(noperoxidaseactivity)
Desulfovibrio magneticus MBC34	WP 006922552	nro	Rubredoxin_oxygen_oxidoreductase
Desulfovibrio magneticus MBC34	WP 006922553	rbr	Rubredoxin
Desulfovibrio magneticus RS1	WP 012749719	RfeAlkyPrxn	Otheralkylhydroperoxidase(noperoxidaseactivity)
Desulfovibrio magneticus RS1	WP 012750073	CtaiTPx01LMG19424	Thioredoxin-dependentthiolperoxidase
Desulfovibrio magneticus RS1	WP 012750252	BUspCMD	Carboxymuconolactonedecarboxylase(peroxidaseactivity)
Desulfovibrio magneticus RS1	WP 012750336	BphAhpC	AhpClikeperoxiredoxin
Desulfovibrio magneticus RS1	WP 012750412	rbr	Rubrerythrin
Desulfovibrio magneticus RS1	WP 012750413	NfaAhpE	AhpElikeperoxiredoxin
Desulfovibrio magneticus RS1	WP 015859791	PfHalNPrx03BL914	Nohaem,nometalhaloperoxidase
Desulfovibrio magneticus RS1	WP 015859999	TmeNadOxd01	NADHoxidase
Desulfovibrio magneticus RS1	WP 015860084	RHsHCMDnDK17	Hydrolase-CMDfusion(noperoxidaseactivity)
Desulfovibrio magneticus RS1	WP 015860316	SwHCMDn	Hydrolase-CMDfusion(noperoxidaseactivity)
Desulfovibrio magneticus RS1	WP 015860451	DESB4	Desulfoferrodoxin
Desulfovibrio magneticus RS1	WP 015860664	rub	Rubrerythrin
Desulfovibrio magneticus RS1	WP 015861289	FnoNadOxd01	NADHoxidase
Desulfovibrio magneticus RS1	WP 015862010	NOpuBCP03	Atypical2-Cysteineperoxiredoxin(typeBCP)
Desulfovibrio magneticus RS1	WP 015862061	VpKat01	Catalase
Desulfovibrio magneticus RS1	WP 015862122	Ppu1CysPrx	1-Cysteineperoxiredoxin
Desulfovibrio magneticus RS1	WP 015862844	sodA	Superoxide_dismutase_Mn
Desulfovibrio magneticus RS1	WP 043601845	nro	Rubredoxin_oxygen_oxidoreductase
Dongia sp URHE0060	WP 028095739	ReHCMDnH16	Hydrolase-CMDfusion(noperoxidaseactivity)
Dongia sp URHE0060	WP 028095817	BjaHalNPrx02USDA110	Nohaem,nometalhaloperoxidase
Dongia sp URHE0060	WP 028095832	SeKat1	Catalase
Dongia sp URHE0060	WP 028095848	RsphPGHS02	Hsynthase
Dongia sp URHE0060	WP 028095852	SYspHalNPrx	Nohaem,nometalhaloperoxidase
Dongia sp URHE0060	WP 028095899	RpCMDCGA009	Carboxymuconolactonedecarboxylase(peroxidaseactivity)
Dongia sp URHE0060	WP 028096149	gor	Glutathione_oxidoreductase
Dongia sp URHE0060	WP 028096293	RfeAlkyPrxn	Otheralkylhydroperoxidase(noperoxidaseactivity)
Dongia sp URHE0060	WP 028096294	SmedAlkyPrxn	Otheralkylhydroperoxidase(noperoxidaseactivity)
Dongia sp URHE0060	WP 028096453	MspPxc01	Bacterialperoxicin
Dongia sp URHE0060	WP 028096671	SmeCMD	Carboxymuconolactonedecarboxylase(peroxidaseactivity)
Dongia sp URHE0060	WP 028096724	AUspPxc01	Bacterialperoxicin
Dongia sp URHE0060	WP 028096725	RbaYPxDo	Shortperoxidockerin
Dongia sp URHE0060	WP 028097799	MspPxc01	Bacterialperoxicin
Dongia sp URHE0060	WP 028097894	ACIspAhpC	AhpClikeperoxiredoxin
Dongia sp URHE0060	WP 028098072	ohr	Organic_hydroperoxide_resistance_protein
Dongia sp URHE0060	WP 028098073	ohrR	Organic hydroperoxide resistance transcriptional regulator
Dongia sp URHE0060	WP 028098084	BgrMnCat	ManganeseCatalase
Dongia sp URHE0060	WP 028098138	RpCMDCGA009	Carboxymuconolactonedecarboxylase(peroxidaseactivity)
Dongia sp URHE0060	WP 028098165	BRspGPxORS278	Fungi-Bacteriaglutathioneperoxidase
Dongia sp URHE0060	WP 028098293	RopHCMDn	Hydrolase-CMDfusion(noperoxidaseactivity)
Dongia sp URHE0060	WP 028098349	RbaYPxDo	Shortperoxidockerin
Dongia sp URHE0060	WP 028098566	sodA	Superoxide_dismutase_Mn
Dongia sp URHE0060	WP 028098636	gst	Glutathione_S_transferase
Dongia sp URHE0060	WP 028098664	ACxKat05	Catalase partial
Dongia sp URHE0060	WP 028098744	Ppu1CysPrx	1-Cysteineperoxiredoxin
Dongia sp URHE0060	WP 028098746	AbaPrxGrx	PrxII-glutoredoxinfusion
Dongia sp URHE0060	WP 028098801	ACspGPx02	Fungi-Bacteriaglutathioneperoxidase
Dongia sp URHE0060	WP 028098907	TmeNadOxd01	NADHoxidase
Dongia sp URHE0060	WP 028099126	SputPrxII	Atypical2-Cysteineperoxiredoxin(typeII)
Dongia sp URHE0060	WP 028099257	MspPxc01	Bacterialperoxicin
Dongia sp URHE0060	WP 028099487	RpCMDCGA009	Carboxymuconolactonedecarboxylase(peroxidaseactivity)
Dongia sp URHE0060	WP 028099570	gssg	Glutathione_synthetase
Dongia sp URHE0060	WP 028099868	BRspHalNPrx	Nohaem,nometalhaloperoxidase
Dongia sp URHE0060	WP 028099922	ohr	Organic_hydroperoxide_resistance_protein
Dongia sp URHE0060	WP 028100177	CbuBCP	Atypical2-Cysteineperoxiredoxin(typeBCP)
Dongia sp URHE0060	WP 028100223	oxyR	Oxidative_and_nitrosative_stress_transcriptional_regulator
Dongia sp URHE0060	WP 028100303	ScoHCMDn01	Hydrolase-CMDfusion(noperoxidaseactivity)
Dongia sp URHE0060	WP 035362453	ohr	Organic_hydroperoxide_resistance_protein
Dongia sp URHE0060	WP 035362626	SmedCMD	Carboxymuconolactonedecarboxylase(peroxidaseactivity)
Dongia sp URHE0060	WP 035364970	AUspPxc01	Bacterialperoxicin
Dongia sp URHE0060	WP 035365135	sodA	Superoxide_dismutase_Mn
Dongia sp URHE0060	WP 035365455	PfDiHCcPPfO1	Di-haemcytochromeCperoxidase
Dongia sp URHE0060	WP 035365456	RHsHCMDnDK17	Hydrolase-CMDfusion(noperoxidaseactivity)
Dongia sp URHE0060	WP 051561054	RbaYPxDo	Shortperoxidockerin
Dongia sp URHE0060	WP 051561301	DgHCMDn	Hydrolase-CMDfusion(noperoxidaseactivity)
Dongia sp URHE0060	WP 051561607	PaerNadDHLMG12228	NADHdehydrogenase
Dongia sp URHE0060	WP 051562170	RbaYPxDo	Shortperoxidockerin
Dongia sp URHE0060	WP 051562247	MspPxc01	Bacterialperoxicin
Dongia sp URHE0060	WP 051562249	SuHCMDn	Hydrolase-CMDfusion(noperoxidaseactivity)
Dongia sp URHE0060	WP 051562294	MexMauG	Methylamineutilisationprotein
Dongia sp URHE0060	WP 051562575	ACmaPxDo-rel	Shortperoxidockerin
Dongia sp URHE0060	WP 051562727	RbaYPxDo	Shortperoxidockerin
Elstera litoralis Dia1	WP 045774095	sodA	Superoxide_dismutase_Mn
Elstera litoralis Dia1	WP 045774583	SmeKat01	Catalase
Elstera litoralis Dia1	WP 045774616	AvaDiHPOX	Otherdi-haemperoxidase
Elstera litoralis Dia1	WP 045774728	DgHCMDn	Hydrolase-CMDfusion(noperoxidaseactivity)
Elstera litoralis Dia1	WP 045774738	gor	Glutathione_oxidoreductase
Elstera litoralis Dia1	WP 045774920	FspDCMDn01	DoubleCMD(noperoxidaseactivity)
Elstera litoralis Dia1	WP 045775487	ohr	Organic_hydroperoxide_resistance_protein
Elstera litoralis Dia1	WP 045775489	ohrR	Organic hydroperoxide resistance transcriptional regulator
Elstera litoralis Dia1	WP 045775586	CtaiDCMD01LMG19424	DoubleCMD(peroxidaseactivity)
Elstera litoralis Dia1	WP 045775601	CbuBCP	Atypical2-Cysteineperoxiredoxin(typeBCP)
Elstera litoralis Dia1	WP 045775759	SavHCMDn02	Hydrolase-CMDfusion(noperoxidaseactivity)
Elstera litoralis Dia1	WP 045775859	PstGPx	Fungi-Bacteriaglutathioneperoxidase
Elstera litoralis Dia1	WP 045775869	Rso1CysPrx01GMI1000	1-Cysteineperoxiredoxin
Elstera litoralis Dia1	WP 045776016	BmeAhpD	AlkylhydroperoxidaseD
Elstera litoralis Dia1	WP 045776023	LpnAhpCPhiladelphia-1	AhpClikeperoxiredoxin
Elstera litoralis Dia1	WP 045776157	AbaPrxGrx	PrxII-glutoredoxinfusion
Elstera litoralis Dia1	WP 045776429	gst	Glutathione_S_transferase
Elstera litoralis Dia1	WP 045776621	RpCMDCGA009	Carboxymuconolactonedecarboxylase(peroxidaseactivity)
Elstera litoralis Dia1	WP 052711496	DgHCMDn	Hydrolase-CMDfusion(noperoxidaseactivity)
Elstera litoralis Dia1	WP 052711653	TcurPxc01	Bacterialperoxicin
Endolissoclinum faulkneri L2	WP 015087965	SputPrxII	Atypical2-Cysteineperoxiredoxin(typeII)
Endolissoclinum faulkneri L2	WP 015088082	HsoPrxGrx	PrxII-glutoredoxinfusion
Endolissoclinum faulkneri L2	WP 015088249	SPspCP01A1	Catalaseperoxidase partial
Endolissoclinum faulkneri L2	WP 015089025	sodA	Superoxide_dismutase_Mn
Endolissoclinum faulkneri L5	WP 025300290	SputPrxII	Atypical2-Cysteineperoxiredoxin(typeII)
Endolissoclinum faulkneri L5	WP 025300344	HsoPrxGrx	PrxII-glutoredoxinfusion
Endolissoclinum faulkneri L5	WP 025300418	SPspCP01A1	Catalaseperoxidase partial
Endolissoclinum faulkneri L5	WP 025300802	sodA	Superoxide_dismutase_Mn
Fodinicurvata fenggangensis DSM21160	WP 026986449	CbuBCP	Atypical2-Cysteineperoxiredoxin(typeBCP)
Fodinicurvata fenggangensis DSM21160	WP 026986470	gor	Glutathione_oxidoreductase
Fodinicurvata fenggangensis DSM21160	WP 026986481	sodA	Superoxide_dismutase_Mn
Fodinicurvata fenggangensis DSM21160	WP 026986625	HsoPrxGrx	PrxII-glutoredoxinfusion
Fodinicurvata fenggangensis DSM21160	WP 026986660	AdAlkyPrxn	Otheralkylhydroperoxidase(noperoxidaseactivity)
Fodinicurvata fenggangensis DSM21160	WP 026986766	LpnAhpCPhiladelphia-1	AhpClikeperoxiredoxin
Fodinicurvata fenggangensis DSM21160	WP 026986767	GbeAhpD	AlkylhydroperoxidaseD
Fodinicurvata fenggangensis DSM21160	WP 026986840	gssg	Glutathione_synthetase
Fodinicurvata fenggangensis DSM21160	WP 026987144	SavHCMDn01	Hydrolase-CMDfusion(noperoxidaseactivity)
Fodinicurvata fenggangensis DSM21160	WP 026987239	ReHCMDnJMP134	Hydrolase-CMDfusion(noperoxidaseactivity)
Fodinicurvata fenggangensis DSM21160	WP 026987240	ReHCMDnJMP134	Hydrolase-CMDfusion(noperoxidaseactivity)
Fodinicurvata fenggangensis DSM21160	WP 026987293	SavHCMDn01	Hydrolase-CMDfusion(noperoxidaseactivity)
Fodinicurvata fenggangensis DSM21160	WP 026987319	Cwa1CysPrx	1-Cysteineperoxiredoxin
Fodinicurvata fenggangensis DSM21160	WP 026987356	RpCMDCGA009	Carboxymuconolactonedecarboxylase(peroxidaseactivity)
Fodinicurvata fenggangensis DSM21160	WP 026987369	soxS	AraC family transcriptional regulator, mar-sox-rob regulon activator
Fodinicurvata fenggangensis DSM21160	WP 026987959	SerKat01	Catalase
Fodinicurvata fenggangensis DSM21160	WP 026988188	gst	Glutathione_S_transferase
Fodinicurvata fenggangensis DSM21160	WP 026988281	RopHCMDn	Hydrolase-CMDfusion(noperoxidaseactivity)
Fodinicurvata fenggangensis DSM21160	WP 026988379	Se1CysPrx	1-Cysteineperoxiredoxin
Fodinicurvata fenggangensis DSM21160	WP 026988446	XooCMD	Carboxymuconolactonedecarboxylase(peroxidaseactivity)
Fodinicurvata fenggangensis DSM21160	WP 026988557	SputPrxII	Atypical2-Cysteineperoxiredoxin(typeII)
Fodinicurvata sediminis DSM21159	WP 022726684	XooCMD	Carboxymuconolactonedecarboxylase(peroxidaseactivity)
Fodinicurvata sediminis DSM21159	WP 022726835	SavHCMDn01	Hydrolase-CMDfusion(noperoxidaseactivity)
Fodinicurvata sediminis DSM21159	WP 022727168	CbuBCP	Atypical2-Cysteineperoxiredoxin(typeBCP)
Fodinicurvata sediminis DSM21159	WP 022727192	gor	Glutathione_oxidoreductase
Fodinicurvata sediminis DSM21159	WP 022727281	sodA	Superoxide_dismutase_Mn
Fodinicurvata sediminis DSM21159	WP 022727425	SavHCMDn02	Hydrolase-CMDfusion(noperoxidaseactivity)
Fodinicurvata sediminis DSM21159	WP 022727658	AactPrxGrx	PrxII-glutoredoxinfusion
Fodinicurvata sediminis DSM21159	WP 022727702	AdAlkyPrxn	Otheralkylhydroperoxidase(noperoxidaseactivity)
Fodinicurvata sediminis DSM21159	WP 022727840	LpnAhpCPhiladelphia-1	AhpClikeperoxiredoxin
Fodinicurvata sediminis DSM21159	WP 022727841	GbeAhpD	AlkylhydroperoxidaseD
Fodinicurvata sediminis DSM21159	WP 022727929	gssg	Glutathione_synthetase
Fodinicurvata sediminis DSM21159	WP 022728165	gst	Glutathione_S_transferase
Fodinicurvata sediminis DSM21159	WP 022728507	Se1CysPrx	1-Cysteineperoxiredoxin
Fodinicurvata sediminis DSM21159	WP 022728631	ReHCMDnH16	Hydrolase-CMDfusion(noperoxidaseactivity)
Fodinicurvata sediminis DSM21159	WP 022728791	SputPrxII	Atypical2-Cysteineperoxiredoxin(typeII)
Fodinicurvata sediminis DSM21159	WP 022729062	SerKat01	Catalase
Fodinicurvata sediminis DSM21159	WP 022729725	LaaPxDo	Shortperoxidockerin
Fodinicurvata sediminis DSM21159	WP 022729733	TcurPxc01	Bacterialperoxicin
Fodinicurvata sediminis DSM21159	WP 022729935	soxS	AraC family transcriptional regulator, mar-sox-rob regulon activator
Fodinicurvata sediminis DSM21159	WP 026989403	RopHCMDn	Hydrolase-CMDfusion(noperoxidaseactivity)
Geminocystis sp NIES3708	WP 066342851	CwaPrxGrx	PrxII-glutoredoxinfusion
Geminocystis sp NIES3708	WP 066343860	gssg	Glutathione_synthetase
Geminocystis sp NIES3708	WP 066343861	AplPrxGrx4074	PrxII-glutoredoxinfusion
Geminocystis sp NIES3708	WP 066344697	RbaYPxDo	Shortperoxidockerin
Geminocystis sp NIES3708	WP 066345465	Cwa1CysPrx	1-Cysteineperoxiredoxin
Geminocystis sp NIES3708	WP 066345715	NOpuBCP02	Atypical2-Cysteineperoxiredoxin(typeBCP)
Geminocystis sp NIES3708	WP 066346028	RbaYPxDo	Shortperoxidockerin
Geminocystis sp NIES3708	WP 066346223	AUspPxc01	Bacterialperoxicin
Geminocystis sp NIES3708	WP 066346226	RbaYPxDo	Shortperoxidockerin
Geminocystis sp NIES3708	WP 066346425	BdCMDn	Carboxymuconolactonedecarboxylase(noperoxidaseactivity)
Geminocystis sp NIES3708	WP 066347070	MspPxc01	Bacterialperoxicin
Geminocystis sp NIES3708	WP 066347216	PatPrxGrx	PrxII-glutoredoxinfusion
Geminocystis sp NIES3708	WP 066347687	FpePxc03	Bacterialperoxicin
Geminocystis sp NIES3708	WP 066348018	NOspBCP01	Atypical2-Cysteineperoxiredoxin(typeBCP)
Geminocystis sp NIES3708	WP 066348326	MspPxc01	Bacterialperoxicin
Geminocystis sp NIES3708	WP 066348526	NOpuKat01	Catalase
Geminocystis sp NIES3708	WP 066348586	RosPxc01	Bacterialperoxicin
Geminocystis sp NIES3708	WP 066348589	RosPxc01	Bacterialperoxicin
Geminocystis sp NIES3708	WP 066348681	SYspAhpC	AhpClikeperoxiredoxin
Geminocystis sp NIES3708	WP 066349003	NOpuBCP04	Atypical2-Cysteineperoxiredoxin(typeBCP)
Geminocystis sp NIES3708	WP 066349009	sodA	Superoxide_dismutase_Mn
Geminocystis sp NIES3708	WP 066349258	RbaYPxDo	Shortperoxidockerin
Geminocystis sp NIES3708	WP 066349374	MspPxc01	Bacterialperoxicin
Geminocystis sp NIES3708	WP 066349499	TeBCP02	Atypical2-Cysteineperoxiredoxin(typeBCP)
Haematospirillum jordaniae H5569	AMW34033	NOazAhpC	AhpClikeperoxiredoxin
Haematospirillum jordaniae H5569	AMW34056	ohr	Organic_hydroperoxide_resistance_protein
Haematospirillum jordaniae H5569	AMW34466	LaaPxDo	Shortperoxidockerin
Haematospirillum jordaniae H5569	AMW34502	gssg	Glutathione_synthetase
Haematospirillum jordaniae H5569	AMW34544	LaaPxDo	Shortperoxidockerin
Haematospirillum jordaniae H5569	AMW34653	RbaYPxDo	Shortperoxidockerin
Haematospirillum jordaniae H5569	AMW34654	RbaYPxDo	Shortperoxidockerin
Haematospirillum jordaniae H5569	AMW34665	FpePxc03	Bacterialperoxicin
Haematospirillum jordaniae H5569	AMW34668	RbaYPxDo	Shortperoxidockerin
Haematospirillum jordaniae H5569	AMW34803	MspPxc01	Bacterialperoxicin
Haematospirillum jordaniae H5569	AMW34806	RbaYPxDo	Shortperoxidockerin
Haematospirillum jordaniae H5569	AMW34809	LaaPxDo	Shortperoxidockerin
Haematospirillum jordaniae H5569	AMW34927	MxBCP02	Atypical2-Cysteineperoxiredoxin(typeBCP)
Haematospirillum jordaniae H5569	AMW34968	gor	Glutathione_oxidoreductase
Haematospirillum jordaniae H5569	AMW35051	LaaPxDo	Shortperoxidockerin
Haematospirillum jordaniae H5569	AMW35052	MspPxc01	Bacterialperoxicin
Haematospirillum jordaniae H5569	AMW35443	MspPxc01	Bacterialperoxicin
Haematospirillum jordaniae H5569	AMW35454	AmacPrxGrx	PrxII-glutoredoxinfusion
Haematospirillum jordaniae H5569	AMW35659	sodA	Superoxide_dismutase_Mn
Haematospirillum jordaniae H5569	AMW35749	RbaYPxDo	Shortperoxidockerin
Haematospirillum jordaniae H5569	AMW35851	LaaPxDo	Shortperoxidockerin
Haematospirillum jordaniae H5569	AMW35852	LaaPxDo	Shortperoxidockerin
Haematospirillum jordaniae H5569	AMW35853	MspPxc01	Bacterialperoxicin
Haematospirillum jordaniae H5569	AMW35863	MspPxc01	Bacterialperoxicin
Haematospirillum jordaniae H5569	AMW35901	RosPxc01	Bacterialperoxicin
Haematospirillum jordaniae H5569	AMW35924	PstGPx	Fungi-Bacteriaglutathioneperoxidase
Haematospirillum jordaniae H5569	AMW35943	RbaYPxDo	Shortperoxidockerin
Halothece sp PCC7418	WP 015224198	FpePxc03	Bacterialperoxicin
Halothece sp PCC7418	WP 015224205	AUspPxc01	Bacterialperoxicin
Halothece sp PCC7418	WP 015224269	Cwa1CysPrx	1-Cysteineperoxiredoxin
Halothece sp PCC7418	WP 015224682	CwaPrxGrx	PrxII-glutoredoxinfusion
Halothece sp PCC7418	WP 015224930	XooCMD	Carboxymuconolactonedecarboxylase(peroxidaseactivity)
Halothece sp PCC7418	WP 015225536	NOpuBCP04	Atypical2-Cysteineperoxiredoxin(typeBCP)
Halothece sp PCC7418	WP 015225594	gor	Glutathione_oxidoreductase
Halothece sp PCC7418	WP 015225614	NOpuAhpC	AhpClikeperoxiredoxin
Halothece sp PCC7418	WP 015225774	XooCMD	Carboxymuconolactonedecarboxylase(peroxidaseactivity)
Halothece sp PCC7418	WP 015225777	gssg	Glutathione_synthetase
Halothece sp PCC7418	WP 015226241	PfNadDHPf5	NADHdehydrogenase
Halothece sp PCC7418	WP 015226595	sodA	Superoxide_dismutase_Mn
Halothece sp PCC7418	WP 015226979	TeBCP02	Atypical2-Cysteineperoxiredoxin(typeBCP)
Halothece sp PCC7418	WP 015227287	RbaYPxDo	Shortperoxidockerin
Halothece sp PCC7418	WP 015227723	PatCMD	Carboxymuconolactonedecarboxylase(peroxidaseactivity)
Inquilinus Ilimosus DSM1600	WP 026868639	AUspPxc01	Bacterialperoxicin
Inquilinus Ilimosus DSM1600	WP 026868735	RbaYPxDo	Shortperoxidockerin
Inquilinus Ilimosus DSM1600	WP 026868757	MalPxc01	Bacterialperoxicin
Inquilinus Ilimosus DSM1600	WP 026868813	SavHCMDn01	Hydrolase-CMDfusion(noperoxidaseactivity)
Inquilinus Ilimosus DSM1600	WP 026869047	SputPrxII	Atypical2-Cysteineperoxiredoxin(typeII)
Inquilinus Ilimosus DSM1600	WP 026869131	RbaYPxDo	Shortperoxidockerin
Inquilinus Ilimosus DSM1600	WP 026869202	MspPxc01	Bacterialperoxicin
Inquilinus Ilimosus DSM1600	WP 026869332	CtaiDCMD01LMG19424	DoubleCMD(peroxidaseactivity)
Inquilinus Ilimosus DSM1600	WP 026869351	RpCMDCGA009	Carboxymuconolactonedecarboxylase(peroxidaseactivity)
Inquilinus Ilimosus DSM1600	WP 026869432	gst	Glutathione_S_transferase
Inquilinus Ilimosus DSM1600	WP 026869450	SwHCMDn	Hydrolase-CMDfusion(noperoxidaseactivity)
Inquilinus Ilimosus DSM1600	WP 026869571	RpNadDHBisB5	NADHdehydrogenase
Inquilinus Ilimosus DSM1600	WP 026869607	PfHalNPrx03PfO1	Nohaem,nometalhaloperoxidase
Inquilinus Ilimosus DSM1600	WP 026869827	NfaKat01	Catalase
Inquilinus Ilimosus DSM1600	WP 026870230	RbaYPxDo	Shortperoxidockerin
Inquilinus Ilimosus DSM1600	WP 026870251	gor	Glutathione_oxidoreductase
Inquilinus Ilimosus DSM1600	WP 026870264	SuMnCat02	ManganeseCatalase
Inquilinus Ilimosus DSM1600	WP 026870329	MspPxc01	Bacterialperoxicin
Inquilinus Ilimosus DSM1600	WP 026870338	sodA	Superoxide_dismutase_Mn
Inquilinus Ilimosus DSM1600	WP 026870492	RbaYPxDo	Shortperoxidockerin
Inquilinus Ilimosus DSM1600	WP 026870541	RbaYPxDo	Shortperoxidockerin
Inquilinus Ilimosus DSM1600	WP 026870549	CbuBCP	Atypical2-Cysteineperoxiredoxin(typeBCP)
Inquilinus Ilimosus DSM1600	WP 026870578	RfeAlkyPrxn	Otheralkylhydroperoxidase(noperoxidaseactivity)
Inquilinus Ilimosus DSM1600	WP 026870639	CcrHCMDn	Hydrolase-CMDfusion(noperoxidaseactivity)
Inquilinus Ilimosus DSM1600	WP 026870652	RHs1CysPrx	1-Cysteineperoxiredoxin
Inquilinus Ilimosus DSM1600	WP 026870800	gst	Glutathione_S_transferase
Inquilinus Ilimosus DSM1600	WP 026870952	PfDyPrx01PfO1	DyP-typeperoxidaseA
Inquilinus Ilimosus DSM1600	WP 026870962	RsoDiHPOX01GMI1000	Otherdi-haemperoxidase
Inquilinus Ilimosus DSM1600	WP 026870991	RpNadDHHaA2	NADHdehydrogenase
Inquilinus Ilimosus DSM1600	WP 026871263	SavHCMDn01	Hydrolase-CMDfusion(noperoxidaseactivity)
Inquilinus Ilimosus DSM1600	WP 026871538	NOpuKat01	Catalase
Inquilinus Ilimosus DSM1600	WP 026871812	oxyR	Oxidative_and_nitrosative_stress_transcriptional_regulator
Inquilinus Ilimosus DSM1600	WP 026871813	LpnAhpCPhiladelphia-1	AhpClikeperoxiredoxin
Inquilinus Ilimosus DSM1600	WP 026871814	GbeAhpD	AlkylhydroperoxidaseD
Inquilinus Ilimosus DSM1600	WP 026871904	RsoCMD01GMI1000	Carboxymuconolactonedecarboxylase(peroxidaseactivity)
Inquilinus Ilimosus DSM1600	WP 026871963	BRspHalNPrx	Nohaem,nometalhaloperoxidase
Inquilinus Ilimosus DSM1600	WP 026872067	MspPxc01	Bacterialperoxicin
Inquilinus Ilimosus DSM1600	WP 026872274	gssg	Glutathione_synthetase
Inquilinus Ilimosus DSM1600	WP 026872297	MspPxc01	Bacterialperoxicin
Inquilinus Ilimosus DSM1600	WP 026872429	ohr	Organic_hydroperoxide_resistance_protein
Inquilinus Ilimosus DSM1600	WP 026872446	MspPxc01	Bacterialperoxicin
Inquilinus Ilimosus DSM1600	WP 026872462	ReHCMDnH16	Hydrolase-CMDfusion(noperoxidaseactivity)
Inquilinus Ilimosus DSM1600	WP 026872481	sodA	Superoxide_dismutase_Mn
Inquilinus Ilimosus DSM1600	WP 026872503	Rso1CysPrx01GMI1000	1-Cysteineperoxiredoxin
Inquilinus Ilimosus DSM1600	WP 026872551	LaaPxDo	Shortperoxidockerin
Inquilinus Ilimosus DSM1600	WP 026872672	STaHalNPrx02	Nohaem,nometalhaloperoxidase
Inquilinus Ilimosus DSM1600	WP 026872696	gst	Glutathione_S_transferase
Inquilinus Ilimosus DSM1600	WP 026872753	MspPxc01	Bacterialperoxicin
Inquilinus Ilimosus DSM1600	WP 026872803	DgHCMDn	Hydrolase-CMDfusion(noperoxidaseactivity)
Inquilinus Ilimosus DSM1600	WP 026872960	PaerNadDHLMG12228	NADHdehydrogenase
Inquilinus Ilimosus DSM1600	WP 026873119	SmedCMD	Carboxymuconolactonedecarboxylase(peroxidaseactivity)
Inquilinus Ilimosus DSM1600	WP 026873186	PhaPrxGrx	PrxII-glutoredoxinfusion
Inquilinus Ilimosus DSM1600	WP 026873323	oxyR	Oxidative_and_nitrosative_stress_transcriptional_regulator
Inquilinus Ilimosus DSM1600	WP 026873346	RbaYPxDo	Shortperoxidockerin
Inquilinus Ilimosus DSM1600	WP 026873428	ohr	Organic_hydroperoxide_resistance_protein
Inquilinus Ilimosus DSM1600	WP 026873429	ohrR	Organic hydroperoxide resistance transcriptional regulator
Inquilinus Ilimosus DSM1600	WP 026873505	soxS	AraC family transcriptional regulator, mar-sox-rob regulon activator
Inquilinus Ilimosus DSM1600	WP 026873600	LaaPxDo	Shortperoxidockerin
Inquilinus Ilimosus DSM1600	WP 026873932	BRspCP01BTAi1	Catalaseperoxidase
Inquilinus Ilimosus DSM1600	WP 026874015	CcrHCMDn	Hydrolase-CMDfusion(noperoxidaseactivity)
Inquilinus Ilimosus DSM1600	WP 034851583	CtesKat1	Catalase
Inquilinus Ilimosus DSM1600	WP 034852312	oxyR	Oxidative_and_nitrosative_stress_transcriptional_regulator
Inquilinus Ilimosus DSM1600	WP 034853006	CtaiGPx02LMG19424	Fungi-Bacteriaglutathioneperoxidase
Inquilinus Ilimosus DSM1600	WP 034853366	BRspHalNPrx	Nohaem,nometalhaloperoxidase
Inquilinus Ilimosus DSM1600	WP 051247699	ArspPxc01	Bacterialperoxicin
Inquilinus Ilimosus DSM1600	WP 051247706	RbaYPxDo	Shortperoxidockerin
Inquilinus Ilimosus DSM1600	WP 051247764	STaHalNPrx02	Nohaem,nometalhaloperoxidase
Inquilinus Ilimosus DSM1600	WP 051247860	RbaYPxDo	Shortperoxidockerin
Inquilinus Ilimosus DSM1600	WP 051247976	ohrR	Organic hydroperoxide resistance transcriptional regulator
Inquilinus Ilimosus DSM1600	WP 051248015	SwHCMDn	Hydrolase-CMDfusion(noperoxidaseactivity)
Inquilinus Ilimosus DSM1600	WP 051248133	MspPxc01	Bacterialperoxicin
Inquilinus Ilimosus DSM1600	WP 051248135	MspPxc01	Bacterialperoxicin
Inquilinus Ilimosus DSM1600	WP 051248176	MspPxc01	Bacterialperoxicin
Inquilinus Ilimosus DSM1600	WP 051248199	SuMnCat02	ManganeseCatalase
Inquilinus Ilimosus DSM1600	WP 051248270	AUspPxc01	Bacterialperoxicin
Inquilinus Ilimosus DSM1600	WP 051248311	RpPxc02	Bacterialperoxicin theoreticaltranslation/pseudogene
Inquilinus Ilimosus DSM1600	WP 051248324	MspPxc01	Bacterialperoxicin
Inquilinus Ilimosus DSM1600	WP 051248325	MspPxc01	Bacterialperoxicin
Inquilinus Ilimosus DSM1600	WP 051248330	RbaYPxDo	Shortperoxidockerin
Inquilinus Ilimosus DSM1600	WP 051248372	RbaYPxDo	Shortperoxidockerin
Inquilinus Ilimosus DSM1600	WP 051248389	AUspPxc01	Bacterialperoxicin
Inquilinus Ilimosus DSM1600	WP 051248460	RbaYPxDo	Shortperoxidockerin
Inquilinus Ilimosus DSM1600	WP 051248465	MspPxc01	Bacterialperoxicin
Inquilinus Ilimosus DSM1600	WP 051248483	RbaYPxDo	Shortperoxidockerin
Inquilinus Ilimosus DSM1600	WP 051248486	MspPxc01	Bacterialperoxicin
Inquilinus Ilimosus DSM1600	WP 051248527	MspPxc01	Bacterialperoxicin
Inquilinus Ilimosus DSM1600	WP 051248529	MspPxc01	Bacterialperoxicin
Inquilinus Ilimosus DSM1600	WP 051248533	RpPxc02	Bacterialperoxicin theoreticaltranslation/pseudogene
Inquilinus Ilimosus DSM1600	WP 051248664	MspPxc01	Bacterialperoxicin
Inquilinus Ilimosus DSM1600	WP 051248856	STsHCMDn	Hydrolase-CMDfusion(noperoxidaseactivity)
Inquilinus Ilimosus DSM1600	WP 051248875	MspPxc01	Bacterialperoxicin
Inquilinus Ilimosus DSM1600	WP 051248877	MspPxc01	Bacterialperoxicin
Inquilinus Ilimosus DSM1600	WP 051248888	RbaYPxDo	Shortperoxidockerin
Inquilinus Ilimosus DSM1600	WP 051248926	BjaDCMDn	DoubleCMD(noperoxidaseactivity)
Inquilinus Ilimosus DSM1600	WP 051248938	MspPxc01	Bacterialperoxicin
Inquilinus Ilimosus DSM1600	WP 051248941	RbaYPxDo	Shortperoxidockerin
Inquilinus Ilimosus DSM1600	WP 051248972	MspPxc01	Bacterialperoxicin
Inquilinus Ilimosus DSM1600	WP 051249147	AUspPxc01	Bacterialperoxicin
Inquilinus Ilimosus DSM1600	WP 051249202	DgHCMDn	Hydrolase-CMDfusion(noperoxidaseactivity)
Inquilinus Ilimosus DSM1600	WP 051249219	SmeDCMDn	DoubleCMD(noperoxidaseactivity)
Inquilinus Ilimosus DSM1600	WP 051249227	LaaPxDo	Shortperoxidockerin
Inquilinus Ilimosus DSM1600	WP 051249238	RbaYPxDo	Shortperoxidockerin
Inquilinus Ilimosus DSM1600	WP 051249256	ohrR	Organic hydroperoxide resistance transcriptional regulator
Inquilinus Ilimosus DSM1600	WP 051249296	LaaPxDo	Shortperoxidockerin
Inquilinus Ilimosus DSM1600	WP 051249299	MspPxc01	Bacterialperoxicin
Inquilinus Ilimosus DSM1600	WP 051249403	MspPxc01	Bacterialperoxicin
Inquilinus Ilimosus DSM1600	WP 051249407	MspPxc01	Bacterialperoxicin
Inquilinus Ilimosus MP06	KGM29976	MspPxc01	Bacterialperoxicin
Inquilinus Ilimosus MP06	KGM30054	MspPxc01	Bacterialperoxicin
Inquilinus Ilimosus MP06	KGM30137	PhaPrxGrx	PrxII-glutoredoxinfusion
Inquilinus Ilimosus MP06	KGM30146	RfeAlkyPrxn	Otheralkylhydroperoxidase(noperoxidaseactivity)
Inquilinus Ilimosus MP06	KGM30212	SerKat02	Catalase
Inquilinus Ilimosus MP06	KGM30235	CtaiCMD01LMG19424	Carboxymuconolactonedecarboxylase(peroxidaseactivity)
Inquilinus Ilimosus MP06	KGM30303	sodA	Superoxide_dismutase_Mn
Inquilinus Ilimosus MP06	KGM30372	CAspCMD	Carboxymuconolactonedecarboxylase(peroxidaseactivity)
Inquilinus Ilimosus MP06	KGM30388	gst	Glutathione_S_transferase
Inquilinus Ilimosus MP06	KGM30397	ohr	Organic_hydroperoxide_resistance_protein
Inquilinus Ilimosus MP06	KGM30533	gssg	Glutathione_synthetase
Inquilinus Ilimosus MP06	KGM30720	RbaYPxDo	Shortperoxidockerin
Inquilinus Ilimosus MP06	KGM30839	SeKat1	Catalase
Inquilinus Ilimosus MP06	KGM30951	sodA	Superoxide_dismutase_Mn
Inquilinus Ilimosus MP06	KGM31015	CbuBCP	Atypical2-Cysteineperoxiredoxin(typeBCP)
Inquilinus Ilimosus MP06	KGM31066	PfDiHCcPPfO1	Di-haemcytochromeCperoxidase
Inquilinus Ilimosus MP06	KGM31270	NOpuKat01	Catalase
Inquilinus Ilimosus MP06	KGM31301	gst	Glutathione_S_transferase
Inquilinus Ilimosus MP06	KGM31408	DgHCMDn	Hydrolase-CMDfusion(noperoxidaseactivity)
Inquilinus Ilimosus MP06	KGM31409	DgHCMDn	Hydrolase-CMDfusion(noperoxidaseactivity)
Inquilinus Ilimosus MP06	KGM31534	MspPxc01	Bacterialperoxicin
Inquilinus Ilimosus MP06	KGM31592	BRspHalNPrx	Nohaem,nometalhaloperoxidase
Inquilinus Ilimosus MP06	KGM31593	ohrR	Organic hydroperoxide resistance transcriptional regulator
Inquilinus Ilimosus MP06	KGM31613	RsoGPx02GMI1000	Fungi-Bacteriaglutathioneperoxidase
Inquilinus Ilimosus MP06	KGM31668	gst	Glutathione_S_transferase
Inquilinus Ilimosus MP06	KGM31769	ohr	Organic_hydroperoxide_resistance_protein
Inquilinus Ilimosus MP06	KGM31770	ohrR	Organic hydroperoxide resistance transcriptional regulator
Inquilinus Ilimosus MP06	KGM31817	RbaYPxDo	Shortperoxidockerin
Inquilinus Ilimosus MP06	KGM31859	AUspPxc01	Bacterialperoxicin
Inquilinus Ilimosus MP06	KGM31915	MspPxc01	Bacterialperoxicin
Inquilinus Ilimosus MP06	KGM32037	STsHCMDn	Hydrolase-CMDfusion(noperoxidaseactivity)
Inquilinus Ilimosus MP06	KGM32128	MspPxc01	Bacterialperoxicin
Inquilinus Ilimosus MP06	KGM32170	RerHalNPrx	Nohaem,nometalhaloperoxidase
Inquilinus Ilimosus MP06	KGM32257	SavHCMDn01	Hydrolase-CMDfusion(noperoxidaseactivity)
Inquilinus Ilimosus MP06	KGM32273	TdBCP	Atypical2-Cysteineperoxiredoxin(typeBCP)
Inquilinus Ilimosus MP06	KGM32408	soxS	AraC family transcriptional regulator, mar-sox-rob regulon activator
Inquilinus Ilimosus MP06	KGM32427	sodA	Superoxide_dismutase_Mn
Inquilinus Ilimosus MP06	KGM32728	MspPxc01	Bacterialperoxicin
Inquilinus Ilimosus MP06	KGM32729	RpPxc02	Bacterialperoxicin theoreticaltranslation/pseudogene
Inquilinus Ilimosus MP06	KGM32883	RbaYPxDo	Shortperoxidockerin
Inquilinus Ilimosus MP06	KGM32939	gor	Glutathione_oxidoreductase
Inquilinus Ilimosus MP06	KGM32997	ReHCMDnH16	Hydrolase-CMDfusion(noperoxidaseactivity)
Inquilinus Ilimosus MP06	KGM33110	BRspCP01BTAi1	Catalaseperoxidase
Inquilinus Ilimosus MP06	KGM33221	MspPxc01	Bacterialperoxicin
Inquilinus Ilimosus MP06	KGM33434	SYspHalNPrx	Nohaem,nometalhaloperoxidase
Inquilinus Ilimosus MP06	KGM33435	ohr	Organic_hydroperoxide_resistance_protein
Inquilinus Ilimosus MP06	KGM33451	PpuNadDHGB-1	NADHdehydrogenase
Inquilinus Ilimosus MP06	KGM33458	LpnAhpCPhiladelphia-1	AhpClikeperoxiredoxin
Inquilinus Ilimosus MP06	KGM33459	GbeAhpD	AlkylhydroperoxidaseD
Inquilinus Ilimosus MP06	KGM33549	PfHalNPrx03BL914	Nohaem,nometalhaloperoxidase
Inquilinus Ilimosus MP06	KGM33599	CtaiDCMD01LMG19424	DoubleCMD(peroxidaseactivity)
Inquilinus Ilimosus MP06	KGM33600	MavpDyPrx02	DyP-typeperoxidaseB
Inquilinus Ilimosus MP06	KGM33627	RHs1CysPrx	1-Cysteineperoxiredoxin
Inquilinus Ilimosus MP06	KGM33710	RsoDiHPOX01GMI1000	Otherdi-haemperoxidase
Inquilinus Ilimosus MP06	KGM33810	RpCMDCGA009	Carboxymuconolactonedecarboxylase(peroxidaseactivity)
Inquilinus Ilimosus MP06	KGM33811	RpCMDCGA009	Carboxymuconolactonedecarboxylase(peroxidaseactivity)
Inquilinus Ilimosus MP06	KGM33838	SuMnCat02	ManganeseCatalase
Inquilinus Ilimosus MP06	KGM33853	ScoHCMDn01	Hydrolase-CMDfusion(noperoxidaseactivity)
Inquilinus Ilimosus MP06	KGM34095	AUspPxc01	Bacterialperoxicin
Inquilinus Ilimosus MP06	KGM34118	RerHalNPrx	Nohaem,nometalhaloperoxidase
Inquilinus Ilimosus MP06	KGM34134	RbaPxDo02	Shortperoxidockerin
Inquilinus Ilimosus MP06	KGM34341	ACmaPxDo-rel	Shortperoxidockerin
Inquilinus Ilimosus MP06	KGM34415	BRspMnCat	ManganeseCatalase
Inquilinus Ilimosus MP06	KGM34442	Rso1CysPrx01GMI1000	1-Cysteineperoxiredoxin
Inquilinus Ilimosus MP06	KGM34449	gst	Glutathione_S_transferase
Inquilinus Ilimosus MP06	KGM34641	SwHCMDn	Hydrolase-CMDfusion(noperoxidaseactivity)
Inquilinus Ilimosus MP06	KGM34642	MspPxc01	Bacterialperoxicin
Inquilinus Ilimosus MP06	KGM34746	XccPrxII	Atypical2-Cysteineperoxiredoxin(typeII)
Inquilinus Ilimosus MP06	KGM34951	LaaPxDo	Shortperoxidockerin
Inquilinus Ilimosus MP06	KGM35032	SYspHalNPrx	Nohaem,nometalhaloperoxidase
Inquilinus Ilimosus MP06	KGM35173	RfeAlkyPrxn	Otheralkylhydroperoxidase(noperoxidaseactivity)
Inquilinus Ilimosus MP06	KGM35284	DgHCMDn	Hydrolase-CMDfusion(noperoxidaseactivity)
Inquilinus Ilimosus MP06	KGM35560	RosPxc01	Bacterialperoxicin
Inquilinus Ilimosus MP06	KGM35764	AUspPxc01	Bacterialperoxicin
Leptolyngbya boryana PCC6306	WP 017285918	SspBCP01JA-3-3Ab	Atypical2-Cysteineperoxiredoxin(typeBCP)
Leptolyngbya boryana PCC6306	WP 017285995	PpuNadDHGB-1	NADHdehydrogenase
Leptolyngbya boryana PCC6306	WP 017286135	AvaPrxGrx	PrxII-glutoredoxinfusion
Leptolyngbya boryana PCC6306	WP 017286306	sodA	Superoxide_dismutase_Mn
Leptolyngbya boryana PCC6306	WP 017286897	AvaDiHPOX	Otherdi-haemperoxidase
Leptolyngbya boryana PCC6306	WP 017286913	NOspMnCat02	ManganeseCatalase
Leptolyngbya boryana PCC6306	WP 017287280	RpNadDHHaA2	NADHdehydrogenase
Leptolyngbya boryana PCC6306	WP 017287778	NOpuMnCat01	ManganeseCatalase
Leptolyngbya boryana PCC6306	WP 017287849	SYspGPx01	Fungi-Bacteriaglutathioneperoxidase
Leptolyngbya boryana PCC6306	WP 017288311	NOpuBCP04	Atypical2-Cysteineperoxiredoxin(typeBCP)
Leptolyngbya boryana PCC6306	WP 017288906	MspPxc01	Bacterialperoxicin
Leptolyngbya boryana PCC6306	WP 017289583	sodA	Superoxide_dismutase_Mn
Leptolyngbya boryana PCC6306	WP 017289686	sodA	Superoxide_dismutase_Mn
Leptolyngbya boryana PCC6306	WP 017289801	AvNadDH	NADHdehydrogenase
Leptolyngbya boryana PCC6306	WP 017290389	SeBCPBP-1	Atypical2-Cysteineperoxiredoxin(typeBCP)
Leptolyngbya boryana PCC6306	WP 017290438	Se1CysPrx	1-Cysteineperoxiredoxin
Leptolyngbya boryana PCC6306	WP 017290717	RbaYPxDo	Shortperoxidockerin
Leptolyngbya boryana PCC6306	WP 017291026	NOpuAhpC	AhpClikeperoxiredoxin
Leptolyngbya boryana PCC6306	WP 017291105	gssg	Glutathione_synthetase
Leptolyngbya boryana PCC6306	WP 017291106	AmacPrxGrx	PrxII-glutoredoxinfusion
Leptolyngbya boryana PCC6306	WP 017291323	AUspPxc01	Bacterialperoxicin
Leptolyngbya boryana PCC6306	WP 017292082	RfeAlkyPrxn	Otheralkylhydroperoxidase(noperoxidaseactivity)
Leptolyngbya boryana PCC6306	WP 017292188	gor	Glutathione_oxidoreductase
Leptolyngbya boryana PCC6306	WP 026148679	gor	Glutathione_oxidoreductase
Leptolyngbya boryana PCC6306	WP 026148850	HhCMD	Carboxymuconolactonedecarboxylase(peroxidaseactivity)
Leptolyngbya boryana PCC6306	WP 026148910	ACmaCP01	Catalaseperoxidase
Leptolyngbya boryana PCC6306	WP 051077893	HhCMD	Carboxymuconolactonedecarboxylase(peroxidaseactivity)
Leptolyngbya boryana PCC6306	WP 051077920	AdAlkyPrxn	Otheralkylhydroperoxidase(noperoxidaseactivity)
Magnetobacterium bavaricum TM1	KJU82019	rbr	Rubrerythrin
Magnetobacterium bavaricum TM1	KJU85415	MavBCP02	Atypical2-Cysteineperoxiredoxin(typeBCP)
Magnetobacterium bavaricum TM1	KJU87270	CtaiTPx01LMG19424	Thioredoxin-dependentthiolperoxidase
Magnetobacterium bavaricum TM1	KJU87273	nro	Rubredoxin_oxygen_oxidoreductase
Magnetobacterium bavaricum TM1	KJU87276	XfAhpC	AhpClikeperoxiredoxin
Magnetobacterium casensis MYR1	WP 040333272	TtBCPHB27	Atypical2-Cysteineperoxiredoxin(typeBCP)
Magnetobacterium casensis MYR1	WP 040334017	rbr	Rubrerythrin
Magnetobacterium casensis MYR1	WP 040334886	nro	Rubredoxin_oxygen_oxidoreductase
Magnetobacterium casensis MYR1	WP 040334924	RfeAhpC	AhpClikeperoxiredoxin
Magnetobacterium casensis MYR1	WP 040335027	CtaiTPx01LMG19424	Thioredoxin-dependentthiolperoxidase
Magnetobacterium casensis MYR1	WP 052567153	RpNadDHCGA009	NADHdehydrogenase
Magnetobacterium casensis SO1	WP 008614183	CtaiGPx02LMG19424	Fungi-Bacteriaglutathioneperoxidase
Magnetobacterium casensis SO1	WP 008614326	SavHCMDn01	Hydrolase-CMDfusion(noperoxidaseactivity)
Magnetobacterium casensis SO1	WP 008614498	MxBCP02	Atypical2-Cysteineperoxiredoxin(typeBCP)
Magnetobacterium casensis SO1	WP 008614642	rub	Rubredoxin_reductase
Magnetobacterium casensis SO1	WP 008614643	rbr	Rubredoxin
Magnetobacterium casensis SO1	WP 008615474	sodA	Superoxide_dismutase_Mn
Magnetobacterium casensis SO1	WP 008615895	AUspPxc01	Bacterialperoxicin
Magnetobacterium casensis SO1	WP 008616357	gssg	Glutathione_synthetase
Magnetobacterium casensis SO1	WP 008616653	CtaiDyPrx01LMG19424	DyP-typeperoxidaseB
Magnetobacterium casensis SO1	WP 008616950	HhCMD	Carboxymuconolactonedecarboxylase(peroxidaseactivity)
Magnetobacterium casensis SO1	WP 008618434	gst	Glutathione_S_transferase
Magnetobacterium casensis SO1	WP 008619131	RpCMDCGA009	Carboxymuconolactonedecarboxylase(peroxidaseactivity)
Magnetobacterium casensis SO1	WP 008619161	rub	Rubrerythrin
Magnetobacterium casensis SO1	WP 008619266	gor	Glutathione_oxidoreductase
Magnetobacterium casensis SO1	WP 008619297	CtaiDCMD01LMG19424	DoubleCMD(peroxidaseactivity)
Magnetobacterium casensis SO1	WP 008619427	MtuTPx	Thioredoxin-dependentthiolperoxidase
Magnetobacterium casensis SO1	WP 008619764	oxyR	Oxidative_and_nitrosative_stress_transcriptional_regulator
Magnetobacterium casensis SO1	WP 008620518	oxyR	Oxidative_and_nitrosative_stress_transcriptional_regulator
Magnetobacterium casensis SO1	WP 008620596	XooCMD	Carboxymuconolactonedecarboxylase(peroxidaseactivity)
Magnetobacterium casensis SO1	WP 040476234	ohr	Organic_hydroperoxide_resistance_protein
Magnetobacterium casensis SO1	WP 040476794	MmagDiHCcP02	Di-haemcytochromeCperoxidase
Magnetobacterium casensis SO1	WP 040476893	NOazAhpC	AhpClikeperoxiredoxin
Magnetobacterium casensis SO1	WP 052004368	RpPxc02	Bacterialperoxicin theoreticaltranslation/pseudogene
Magnetococcus marinus MC1	WP 011713066	XooCMD	Carboxymuconolactonedecarboxylase(peroxidaseactivity)
Magnetococcus marinus MC1	WP 011713134	SauBCP02	Atypical2-Cysteineperoxiredoxin(typeBCP)
Magnetococcus marinus MC1	WP 011713150	HdDiHCcP	Di-haemcytochromeCperoxidase
Magnetococcus marinus MC1	WP 011713336	NOazAhpC	AhpClikeperoxiredoxin
Magnetococcus marinus MC1	WP 011713769	RsoTPx01GMI1000	Thioredoxin-dependentthiolperoxidase
Magnetococcus marinus MC1	WP 011714001	oxyR	Oxidative_and_nitrosative_stress_transcriptional_regulator
Magnetococcus marinus MC1	WP 011714144	PfDyPrx02PfO1	DyP-typeperoxidaseB
Magnetococcus marinus MC1	WP 011714283	rbr	Rubredoxin
Magnetococcus marinus MC1	WP 011714502	PfDiHCcPPfO1	Di-haemcytochromeCperoxidase
Magnetococcus marinus MC1	WP 011714519	PpyrHalNPrx	Nohaem,nometalhaloperoxidase
Magnetococcus marinus MC1	WP 011714822	rub	Rubredoxin_reductase
Magnetococcus marinus MC1	WP 011714834	rub	Rubrerythrin
Magnetococcus marinus MC1	WP 041641232	MAGspDiHCcP	Di-haemcytochromeCperoxidase
Magnetococcus marinus MC1	WP 041641274	oxyR	Oxidative_and_nitrosative_stress_transcriptional_regulator
Magnetoglobus multicellularis araruama	ETR67269	DESB5	Desulfoferrodoxin
Magnetoglobus multicellularis araruama	ETR68998	TmeNadOxd01	NADHoxidase
Magnetoglobus multicellularis araruama	ETR68999	FnoNadOxd01	NADHoxidase
Magnetoglobus multicellularis araruama	ETR69918	SavPGHS01	Hsynthase
Magnetoglobus multicellularis araruama	ETR71278	FnoNadOxd01	NADHoxidase
Magnetoglobus multicellularis araruama	ETR74121	nro	Rubredoxin_oxygen_oxidoreductase
Magnetoglobus multicellularis araruama	ETR74175	ACsp1CysPrx	1-Cysteineperoxiredoxin
Magnetoovum chiemensis CS04	KJR40250	ReHCMDnH16	Hydrolase-CMDfusion(noperoxidaseactivity)
Magnetoovum chiemensis CS04	KJR40595	FnoNadOxd01	NADHoxidase
Magnetoovum chiemensis CS04	KJR41307	RfeAhpC	AhpClikeperoxiredoxin
Magnetoovum chiemensis CS04	KJR41310	nro	Rubredoxin_oxygen_oxidoreductase
Magnetoovum chiemensis CS04	KJR41499	TeBCP02	Atypical2-Cysteineperoxiredoxin(typeBCP)
Magnetoovum chiemensis CS04	KJR41923	DESB6	Desulfoferrodoxin
Magnetoovum chiemensis CS04	KJR41924	rbr	Rubrerythrin
Magnetoovum chiemensis CS04	KJR42119	TtBCPHB27	Atypical2-Cysteineperoxiredoxin(typeBCP)
Magnetoovum chiemensis CS04	KJR43271	RpNadDHCGA009	NADHdehydrogenase
Magnetoovum chiemensis CS04	KJR43391	AbauGPx	Fungi-Bacteriaglutathioneperoxidase
Magnetoovum chiemensis CS04	KJR43396	oxyR	Oxidative_and_nitrosative_stress_transcriptional_regulator
Magnetoovum chiemensis CS04	KJR43739	sodA	Superoxide_dismutase_Mn
Magnetoovum chiemensis CS04	KJR43857	KraKat01	Catalase
Magnetoovum chiemensis CS04	KJR43914	GsuDiHCcP01	Di-haemcytochromeCperoxidase
Magnetospira sp QH2	WP 046020000	FnoNadOxd01	NADHoxidase
Magnetospira sp QH2	WP 046020076	oxyR	Oxidative_and_nitrosative_stress_transcriptional_regulator
Magnetospira sp QH2	WP 046020220	NOazAhpC	AhpClikeperoxiredoxin
Magnetospira sp QH2	WP 046020223	oxyR	Oxidative_and_nitrosative_stress_transcriptional_regulator
Magnetospira sp QH2	WP 046020225	rub	Rubredoxin_reductase
Magnetospira sp QH2	WP 046020321	MxBCP02	Atypical2-Cysteineperoxiredoxin(typeBCP)
Magnetospira sp QH2	WP 046020635	FpePxc03	Bacterialperoxicin
Magnetospira sp QH2	WP 046020653	YiPrxGrx	PrxII-glutoredoxinfusion
Magnetospira sp QH2	WP 046020808	gor	Glutathione_oxidoreductase
Magnetospira sp QH2	WP 046020849	RbaYPxDo	Shortperoxidockerin
Magnetospira sp QH2	WP 046021079	RpPxc02	Bacterialperoxicin theoreticaltranslation/pseudogene
Magnetospira sp QH2	WP 046021274	FpePxc03	Bacterialperoxicin
Magnetospira sp QH2	WP 046021697	sodA	Superoxide_dismutase_Mn
Magnetospira sp QH2	WP 046021954	XeuPrxII	Atypical2-Cysteineperoxiredoxin(typeII)
Magnetospira sp QH2	WP 046022037	AmacPrxGrx	PrxII-glutoredoxinfusion
Magnetospira sp QH2	WP 046022087	RbaYPxDo	Shortperoxidockerin
Magnetospira sp QH2	WP 046022088	MspPxc01	Bacterialperoxicin
Magnetospira sp QH2	WP 046022465	FpePxc03	Bacterialperoxicin
Magnetospira sp QH2	WP 046022712	gssg	Glutathione_synthetase
Magnetospira sp QH2	WP 046022768	HhCMD	Carboxymuconolactonedecarboxylase(peroxidaseactivity)
Magnetospira sp QH2	WP 052716008	MmagDiHCcP01	Di-haemcytochromeCperoxidase
Magnetospira sp QH2	WP 052716061	MexMauG	Methylamineutilisationprotein
Magnetospira sp QH2	WP 052716086	ACmaPxDo-rel	Shortperoxidockerin
Magnetospira sp QH2	WP 052716107	RbaYPxDo	Shortperoxidockerin
Magnetospira sp QH2	WP 052716236	BamGPx	Fungi-Bacteriaglutathioneperoxidase
Magnetospira sp QH2	WP 052716302	FpePxc03	Bacterialperoxicin
Magnetospira sp QH2	WP 052716377	MspPxc01	Bacterialperoxicin
Magnetospira sp QH2	WP 052716540	RbaYPxDo	Shortperoxidockerin
Magnetospirillum gryphiswaldense MSR1	WP 024078329	RsoDCMD01	DoubleCMD(peroxidaseactivity)
Magnetospirillum gryphiswaldense MSR1	WP 024078730	gor	Glutathione_oxidoreductase
Magnetospirillum gryphiswaldense MSR1	WP 024079006	AbrAhpC	AhpClikeperoxiredoxin
Magnetospirillum gryphiswaldense MSR1	WP 024079138	BthBCP	Atypical2-Cysteineperoxiredoxin(typeBCP)
Magnetospirillum gryphiswaldense MSR1	WP 024079465	sodA	Superoxide_dismutase_Mn
Magnetospirillum gryphiswaldense MSR1	WP 024079917	SmeKat02	Catalase
Magnetospirillum gryphiswaldense MSR1	WP 024080037	VchCP01AM64	Catalaseperoxidase partial
Magnetospirillum gryphiswaldense MSR1	WP 024080049	MtuTPx	Thioredoxin-dependentthiolperoxidase
Magnetospirillum gryphiswaldense MSR1	WP 024080221	SavHCMDn01	Hydrolase-CMDfusion(noperoxidaseactivity)
Magnetospirillum gryphiswaldense MSR1	WP 024080332	oxyR	Oxidative_and_nitrosative_stress_transcriptional_regulator
Magnetospirillum gryphiswaldense MSR1	WP 024080906	NOazAhpC	AhpClikeperoxiredoxin
Magnetospirillum gryphiswaldense MSR1	WP 024080938	CtaiGPx02LMG19424	Fungi-Bacteriaglutathioneperoxidase
Magnetospirillum gryphiswaldense MSR1	WP 024081303	MmagDiHCcP02	Di-haemcytochromeCperoxidase
Magnetospirillum gryphiswaldense MSR1	WP 024081427	HhCMD	Carboxymuconolactonedecarboxylase(peroxidaseactivity)
Magnetospirillum gryphiswaldense MSR1	WP 024081720	PhaPrxGrx	PrxII-glutoredoxinfusion
Magnetospirillum gryphiswaldense MSR1	WP 024082372	oxyR	Oxidative_and_nitrosative_stress_transcriptional_regulator
Magnetospirillum gryphiswaldense MSR1	WP 041633369	TmeNadOxd01	NADHoxidase
Magnetospirillum gryphiswaldense MSR1	WP 041633603	PfDiHCcPPfO1	Di-haemcytochromeCperoxidase
Magnetospirillum gryphiswaldense MSR1	WP 041633641	RpPxc02	Bacterialperoxicin theoreticaltranslation/pseudogene
Magnetospirillum gryphiswaldense MSR1	WP 041634706	gssg	Glutathione_synthetase
Magnetospirillum gryphiswaldense MSR1	WP 052589055	BcHalNPrx	Nohaem,nometalhaloperoxidase
Magnetospirillum magneticum AMB1	WP 011383032	oxyR	Oxidative_and_nitrosative_stress_transcriptional_regulator
Magnetospirillum magneticum AMB1	WP 011383107	NOazAhpC	AhpClikeperoxiredoxin
Magnetospirillum magneticum AMB1	WP 011383148	CtaiDyPrx01LMG19424	DyP-typeperoxidaseB
Magnetospirillum magneticum AMB1	WP 011383634	MmagDiHCcP01	Di-haemcytochromeCperoxidase
Magnetospirillum magneticum AMB1	WP 011383680	MspPxc01	Bacterialperoxicin
Magnetospirillum magneticum AMB1	WP 011383687	MspPxc01	Bacterialperoxicin
Magnetospirillum magneticum AMB1	WP 011384015	XooCMD	Carboxymuconolactonedecarboxylase(peroxidaseactivity)
Magnetospirillum magneticum AMB1	WP 011384075	gor	Glutathione_oxidoreductase
Magnetospirillum magneticum AMB1	WP 011384243	rub	Rubrerythrin
Magnetospirillum magneticum AMB1	WP 011384892	sodA	Superoxide_dismutase_Mn
Magnetospirillum magneticum AMB1	WP 011385064	MxBCP02	Atypical2-Cysteineperoxiredoxin(typeBCP)
Magnetospirillum magneticum AMB1	WP 011385081	ScoHCMDn02	Hydrolase-CMDfusion(noperoxidaseactivity)
Magnetospirillum magneticum AMB1	WP 011385199	MmagDiHCcP02	Di-haemcytochromeCperoxidase
Magnetospirillum magneticum AMB1	WP 011385664	ohr	Organic_hydroperoxide_resistance_protein
Magnetospirillum magneticum AMB1	WP 011385787	rub	Rubredoxin_reductase
Magnetospirillum magneticum AMB1	WP 011385788	rbr	Rubredoxin
Magnetospirillum magneticum AMB1	WP 011385837	SmedCMD	Carboxymuconolactonedecarboxylase(peroxidaseactivity)
Magnetospirillum magneticum AMB1	WP 011385961	CtaiDCMD01LMG19424	DoubleCMD(peroxidaseactivity)
Magnetospirillum magneticum AMB1	WP 011386319	SmeAlkyPrxn	Otheralkylhydroperoxidase(noperoxidaseactivity)
Magnetospirillum magneticum AMB1	WP 011386659	gst	Glutathione_S_transferase
Magnetospirillum magneticum AMB1	WP 011386850	gssg	Glutathione_synthetase
Magnetospirillum magneticum AMB1	WP 043744110	LaaPxDo	Shortperoxidockerin
Magnetospirillum magneticum AMB1	WP 043744914	MspPxc01	Bacterialperoxicin
Magnetospirillum magneticum AMB1	WP 043744988	HhCMD	Carboxymuconolactonedecarboxylase(peroxidaseactivity)
Magnetospirillum magneticum AMB1	WP 043745011	MspPxc01	Bacterialperoxicin
Magnetospirillum magneticum AMB1	WP 043745321	MtuTPx	Thioredoxin-dependentthiolperoxidase
Magnetospirillum magneticum AMB1	WP 043746972	CtaiGPx02LMG19424	Fungi-Bacteriaglutathioneperoxidase
Magnetospirillum magnetotacticum MS1	WP 009868256	MxBCP02	Atypical2-Cysteineperoxiredoxin(typeBCP)
Magnetospirillum magnetotacticum MS1	WP 009868609	CtaiGPx02LMG19424	Fungi-Bacteriaglutathioneperoxidase
Magnetospirillum magnetotacticum MS1	WP 009868713	sodA	Superoxide_dismutase_Mn
Magnetospirillum magnetotacticum MS1	WP 009868990	CtaiDCMD01LMG19424	DoubleCMD(peroxidaseactivity)
Magnetospirillum magnetotacticum MS1	WP 009869202	gst	Glutathione_S_transferase
Magnetospirillum magnetotacticum MS1	WP 009869377	MtuTPx	Thioredoxin-dependentthiolperoxidase
Magnetospirillum magnetotacticum MS1	WP 009869618	HhCMD	Carboxymuconolactonedecarboxylase(peroxidaseactivity)
Magnetospirillum magnetotacticum MS1	WP 009870097	HinPrxGrx86-028NP	PrxII-glutoredoxinfusion
Magnetospirillum magnetotacticum MS1	WP 009870206	SmedCMD	Carboxymuconolactonedecarboxylase(peroxidaseactivity)
Magnetospirillum magnetotacticum MS1	WP 009870237	gssg	Glutathione_synthetase
Magnetospirillum magnetotacticum MS1	WP 009870264	gor	Glutathione_oxidoreductase
Magnetospirillum magnetotacticum MS1	WP 009870345	rbr	Rubredoxin
Magnetospirillum magnetotacticum MS1	WP 009870346	rub	Rubredoxin_reductase
Magnetospirillum magnetotacticum MS1	WP 009871021	oxyR	Oxidative_and_nitrosative_stress_transcriptional_regulator
Magnetospirillum magnetotacticum MS1	WP 009871066	NOazAhpC	AhpClikeperoxiredoxin
Magnetospirillum magnetotacticum MS1	WP 041039270	RpPxc02	Bacterialperoxicin theoreticaltranslation/pseudogene
Magnetospirillum magnetotacticum MS1	WP 041039489	AUspPxc01	Bacterialperoxicin
Magnetospirillum magnetotacticum MS1	WP 041039584	RsoCMD01GMI1000	Carboxymuconolactonedecarboxylase(peroxidaseactivity)
Magnetospirillum magnetotacticum MS1	WP 041040432	FnoNadOxd01	NADHoxidase
Magnetospirillum magnetotacticum MS1	WP 041041003	SavHCMDn01	Hydrolase-CMDfusion(noperoxidaseactivity)
Magnetospirillum magnetotacticum MS1	WP 041041961	MspPxc01	Bacterialperoxicin
Magnetospirillum magnetotacticum MS1	WP 041042895	SHspDyPrxMR-4	DyP-typeperoxidaseB
Magnetospirillum magnetotacticum MS1	WP 052473397	MmagDiHCcP01	Di-haemcytochromeCperoxidase
Magnetospirillum marisnigri SP1	OAN43014	RbaYPxDo	Shortperoxidockerin
Magnetospirillum marisnigri SP1	OAN43930	sodA	Superoxide_dismutase_Mn
Magnetospirillum marisnigri SP1	OAN44737	gor	Glutathione_oxidoreductase
Magnetospirillum marisnigri SP1	OAN44804	MxBCP02	Atypical2-Cysteineperoxiredoxin(typeBCP)
Magnetospirillum marisnigri SP1	OAN44825	oxyR	Oxidative_and_nitrosative_stress_transcriptional_regulator
Magnetospirillum marisnigri SP1	OAN46735	RpPxc02	Bacterialperoxicin theoreticaltranslation/pseudogene
Magnetospirillum marisnigri SP1	OAN47525	RbaYPxDo	Shortperoxidockerin
Magnetospirillum marisnigri SP1	OAN49098	gssg	Glutathione_synthetase
Magnetospirillum marisnigri SP1	OAN49417	MspPxc01	Bacterialperoxicin
Magnetospirillum marisnigri SP1	OAN49656	NOazAhpC	AhpClikeperoxiredoxin
Magnetospirillum marisnigri SP1	OAN49665	ZmoDyPrx	DyP-typeperoxidaseB
Magnetospirillum marisnigri SP1	OAN50437	rbr	Rubredoxin
Magnetospirillum marisnigri SP1	OAN50438	rub	Rubredoxin_reductase
Magnetospirillum marisnigri SP1	OAN51320	RpPxc02	Bacterialperoxicin theoreticaltranslation/pseudogene
Magnetospirillum marisnigri SP1	OAN51407	MmagDiHCcP02	Di-haemcytochromeCperoxidase
Magnetospirillum marisnigri SP1	OAN52186	HhCMD	Carboxymuconolactonedecarboxylase(peroxidaseactivity)
Magnetospirillum marisnigri SP1	OAN52243	MtuTPx	Thioredoxin-dependentthiolperoxidase
Magnetospirillum marisnigri SP1	OAN52380	oxyR	Oxidative_and_nitrosative_stress_transcriptional_regulator
Magnetospirillum marisnigri SP1	OAN53158	XooCMD	Carboxymuconolactonedecarboxylase(peroxidaseactivity)
Magnetospirillum marisnigri SP1	OAN53693	CtaiGPx02LMG19424	Fungi-Bacteriaglutathioneperoxidase
Magnetospirillum marisnigri SP1	OAN53739	SwHCMDn	Hydrolase-CMDfusion(noperoxidaseactivity)
Magnetospirillum marisnigri SP1	OAN54130	gst	Glutathione_S_transferase
Magnetospirillum marisnigri SP1	OAN54617	MmagDiHCcP01	Di-haemcytochromeCperoxidase
Magnetospirillum marisnigri SP1	OAN55166	SmeKat02	Catalase
Magnetospirillum moscoviense BB1	OAN45919	HhCMD	Carboxymuconolactonedecarboxylase(peroxidaseactivity)
Magnetospirillum moscoviense BB1	OAN48711	DgHCMDn	Hydrolase-CMDfusion(noperoxidaseactivity)
Magnetospirillum moscoviense BB1	OAN48938	SYspAhpC	AhpClikeperoxiredoxin
Magnetospirillum moscoviense BB1	OAN48963	rbr	Rubredoxin
Magnetospirillum moscoviense BB1	OAN48964	rub	Rubredoxin_reductase
Magnetospirillum moscoviense BB1	OAN49337	ReHCMDnH16	Hydrolase-CMDfusion(noperoxidaseactivity)
Magnetospirillum moscoviense BB1	OAN49562	gssg	Glutathione_synthetase
Magnetospirillum moscoviense BB1	OAN49839	BthBCP	Atypical2-Cysteineperoxiredoxin(typeBCP)
Magnetospirillum moscoviense BB1	OAN49914	oxyR	Oxidative_and_nitrosative_stress_transcriptional_regulator
Magnetospirillum moscoviense BB1	OAN49967	oxyR	Oxidative_and_nitrosative_stress_transcriptional_regulator
Magnetospirillum moscoviense BB1	OAN50480	CtaiDCMD01LMG19424	DoubleCMD(peroxidaseactivity)
Magnetospirillum moscoviense BB1	OAN50604	sodA	Superoxide_dismutase_Mn
Magnetospirillum moscoviense BB1	OAN51155	HinPrxGrx86-028NP	PrxII-glutoredoxinfusion
Magnetospirillum moscoviense BB1	OAN53220	MspPxc01	Bacterialperoxicin
Magnetospirillum moscoviense BB1	OAN54278	rub	Rubrerythrin
Magnetospirillum moscoviense BB1	OAN55387	MspPxc01	Bacterialperoxicin
Magnetospirillum moscoviense BB1	OAN67034	MtuTPx	Thioredoxin-dependentthiolperoxidase
Magnetospirillum sp XM1	CUW37300	oxyR	Oxidative_and_nitrosative_stress_transcriptional_regulator
Magnetospirillum sp XM1	CUW37340	AUspPxc01	Bacterialperoxicin
Magnetospirillum sp XM1	CUW37673	gst	Glutathione_S_transferase
Magnetospirillum sp XM1	CUW37876	gssg	Glutathione_synthetase
Magnetospirillum sp XM1	CUW38549	MtuTPx	Thioredoxin-dependentthiolperoxidase
Magnetospirillum sp XM1	CUW38743	CtaiDCMD01LMG19424	DoubleCMD(peroxidaseactivity)
Magnetospirillum sp XM1	CUW38904	CtaiGPx02LMG19424	Fungi-Bacteriaglutathioneperoxidase
Magnetospirillum sp XM1	CUW39025	RpCMDCGA009	Carboxymuconolactonedecarboxylase(peroxidaseactivity)
Magnetospirillum sp XM1	CUW39588	ACmaPxDo-rel	Shortperoxidockerin
Magnetospirillum sp XM1	CUW39768	AUspPxc01	Bacterialperoxicin
Magnetospirillum sp XM1	CUW40332	sodA	Superoxide_dismutase_Mn
Magnetospirillum sp XM1	CUW40560	BthBCP	Atypical2-Cysteineperoxiredoxin(typeBCP)
Magnetospirillum sp XM1	CUW40585	SavHCMDn01	Hydrolase-CMDfusion(noperoxidaseactivity)
Magnetospirillum sp XM1	CUW40589	rub	Rubrerythrin
Magnetospirillum sp XM1	CUW40732	MmagDiHCcP02	Di-haemcytochromeCperoxidase
Magnetospirillum sp XM1	CUW40897	XooCMD	Carboxymuconolactonedecarboxylase(peroxidaseactivity)
Magnetospirillum sp XM1	CUW40961	gor	Glutathione_oxidoreductase
Magnetospirillum sp XM1	CUW41087	AbrAhpC	AhpClikeperoxiredoxin
Magnetospirillum sp XM1	CUW41293	HhCMD	Carboxymuconolactonedecarboxylase(peroxidaseactivity)
Magnetospirillum sp XM1	CUW41369	rub	Rubredoxin_reductase
Magnetospirillum sp XM1	CUW41370	rbr	Rubredoxin
Magnetospirillum sp XM1	CUW41474	LnCP01	Catalaseperoxidase
Magnetospirillum sp XM1	CUW41735	CtaiDyPrx01LMG19424	DyP-typeperoxidaseB
Magnetospirillum sp XM1	CUW41819	NOazAhpC	AhpClikeperoxiredoxin
Microcoleus sp PCC7113	WP 015180409	NOpuGPx01	Fungi-Bacteriaglutathioneperoxidase
Microcoleus sp PCC7113	WP 015180971	NOazAhpC	AhpClikeperoxiredoxin
Microcoleus sp PCC7113	WP 015181120	RpNadDHCGA009	NADHdehydrogenase
Microcoleus sp PCC7113	WP 015182001	NOspBCP04	Atypical2-Cysteineperoxiredoxin(typeBCP)
Microcoleus sp PCC7113	WP 015182356	NOpuMnCat01	ManganeseCatalase
Microcoleus sp PCC7113	WP 015182740	sodA	Superoxide_dismutase_Mn
Microcoleus sp PCC7113	WP 015183193	NOspBCP01	Atypical2-Cysteineperoxiredoxin(typeBCP)
Microcoleus sp PCC7113	WP 015183431	SflNadDH	NADHdehydrogenase
Microcoleus sp PCC7113	WP 015183488	NOpuPGHS01	Hsynthase
Microcoleus sp PCC7113	WP 015183651	sodA	Superoxide_dismutase_Mn
Microcoleus sp PCC7113	WP 015183799	LaaPxDo	Shortperoxidockerin
Microcoleus sp PCC7113	WP 015183904	rbr	Rubredoxin
Microcoleus sp PCC7113	WP 015184363	RbaYPxDo	Shortperoxidockerin
Microcoleus sp PCC7113	WP 015184384	AUspPxc01	Bacterialperoxicin
Microcoleus sp PCC7113	WP 015184408	NOpu1CysPrx	1-Cysteineperoxiredoxin
Microcoleus sp PCC7113	WP 015184416	AvaPrxGrx	PrxII-glutoredoxinfusion
Microcoleus sp PCC7113	WP 015184441	TeBCP02	Atypical2-Cysteineperoxiredoxin(typeBCP)
Microcoleus sp PCC7113	WP 015184513	AplPrxGrx4074	PrxII-glutoredoxinfusion
Microcoleus sp PCC7113	WP 015184514	gssg	Glutathione_synthetase
Microcoleus sp PCC7113	WP 015184719	MspPxc01	Bacterialperoxicin
Microcoleus sp PCC7113	WP 015184925	NOpuBCP04	Atypical2-Cysteineperoxiredoxin(typeBCP)
Microcoleus sp PCC7113	WP 015185055	RbaYPxDo	Shortperoxidockerin
Microcoleus sp PCC7113	WP 015185350	RpNadDHHaA2	NADHdehydrogenase
Microcoleus sp PCC7113	WP 015185399	gor	Glutathione_oxidoreductase
Microcoleus sp PCC7113	WP 015185474	XooCMD	Carboxymuconolactonedecarboxylase(peroxidaseactivity)
Microcoleus sp PCC7113	WP 015185544	SYspHalNPrx	Nohaem,nometalhaloperoxidase
Microcoleus sp PCC7113	WP 063822995	RbaYPxDo	Shortperoxidockerin
Microcystis aeruginosa NIES843	WP 002751734	XooCMD	Carboxymuconolactonedecarboxylase(peroxidaseactivity)
Microcystis aeruginosa NIES843	WP 002760875	SeBCP01PCC6301	Atypical2-Cysteineperoxiredoxin(typeBCP)
Microcystis aeruginosa NIES843	WP 002761158	Cwa1CysPrx	1-Cysteineperoxiredoxin
Microcystis aeruginosa NIES843	WP 002795576	RbaYPxDo	Shortperoxidockerin
Microcystis aeruginosa NIES843	WP 002797394	AvaPrxGrx	PrxII-glutoredoxinfusion
Microcystis aeruginosa NIES843	WP 002798666	NOspBCP03	Atypical2-Cysteineperoxiredoxin(typeBCP)
Microcystis aeruginosa NIES843	WP 002803525	AplPrxGrx4074	PrxII-glutoredoxinfusion
Microcystis aeruginosa NIES843	WP 012263839	RosPxc01	Bacterialperoxicin
Microcystis aeruginosa NIES843	WP 012264031	FpePxc03	Bacterialperoxicin
Microcystis aeruginosa NIES843	WP 012264298	gssg	Glutathione_synthetase
Microcystis aeruginosa NIES843	WP 012264328	PfHalNPrx03PfO1	Nohaem,nometalhaloperoxidase
Microcystis aeruginosa NIES843	WP 012264459	NOspVCPo	Nohaem,Vanadiumchloroperoxidase
Microcystis aeruginosa NIES843	WP 012265394	RpNadDHCGA009	NADHdehydrogenase
Microcystis aeruginosa NIES843	WP 012265472	RbaYPxDo	Shortperoxidockerin
Microcystis aeruginosa NIES843	WP 012265887	AUspPxc01	Bacterialperoxicin
Microcystis aeruginosa NIES843	WP 012265888	MspPxc01	Bacterialperoxicin
Microcystis aeruginosa NIES843	WP 012265968	RosPxc01	Bacterialperoxicin
Microcystis aeruginosa NIES843	WP 012266431	NOspAhpC	AhpClikeperoxiredoxin
Microcystis aeruginosa NIES843	WP 012267095	NOspBCP04	Atypical2-Cysteineperoxiredoxin(typeBCP)
Microcystis aeruginosa NIES843	WP 012267187	gor	Glutathione_oxidoreductase
Microcystis aeruginosa NIES843	WP 012267314	RosPxc01	Bacterialperoxicin
Microcystis aeruginosa NIES843	WP 012267735	sodA	Superoxide_dismutase_Mn
Microcystis aeruginosa NIES843	WP 012267824	RbaYPxDo	Shortperoxidockerin
Microcystis aeruginosa NIES843	WP 012268045	MspPxc01	Bacterialperoxicin
Microcystis aeruginosa NIES843	WP 012268244	TeBCP02	Atypical2-Cysteineperoxiredoxin(typeBCP)
Microcystis aeruginosa NIES843	WP 041803828	LaaPxDo	Shortperoxidockerin
Microcystis aeruginosa NIES843	WP 041804191	ACmaPxDo-rel	Shortperoxidockerin
Microcystis aeruginosa NIES843	WP 041804219	RbaYPxDo	Shortperoxidockerin
Microcystis aeruginosa NIES843	WP 041804886	MspPxc01	Bacterialperoxicin
Microcystis aeruginosa NIES843	WP 050766298	MspPxc01	Bacterialperoxicin
Microcystis aeruginosa NIES843	WP 050766314	LaaPxDo	Shortperoxidockerin
Microcystis aeruginosa NIES843	WP 050766329	AUspPxc01	Bacterialperoxicin
Microcystis aeruginosa NIES843	WP 050766357	MspPxc01	Bacterialperoxicin
Microcystis panniformis FACHB1757	WP 002735346	Cwa1CysPrx	1-Cysteineperoxiredoxin
Microcystis panniformis FACHB1757	WP 002752469	NOspAhpC	AhpClikeperoxiredoxin
Microcystis panniformis FACHB1757	WP 002765257	sodA	Superoxide_dismutase_Mn
Microcystis panniformis FACHB1757	WP 002766855	RHsHCMDnDK17	Hydrolase-CMDfusion(noperoxidaseactivity)
Microcystis panniformis FACHB1757	WP 002786420	NOspBCP03	Atypical2-Cysteineperoxiredoxin(typeBCP)
Microcystis panniformis FACHB1757	WP 052275271	AplPrxGrx4074	PrxII-glutoredoxinfusion
Microcystis panniformis FACHB1757	WP 052275272	gssg	Glutathione_synthetase
Microcystis panniformis FACHB1757	WP 052275619	RbaYPxDo	Shortperoxidockerin
Microcystis panniformis FACHB1757	WP 052275768	FpePxc03	Bacterialperoxicin
Microcystis panniformis FACHB1757	WP 052275854	sodA	Superoxide_dismutase_Mn
Microcystis panniformis FACHB1757	WP 052275875	AUspPxc01	Bacterialperoxicin
Microcystis panniformis FACHB1757	WP 052276178	RbaYPxDo	Shortperoxidockerin
Microcystis panniformis FACHB1757	WP 052276244	AvaPrxGrx	PrxII-glutoredoxinfusion
Microcystis panniformis FACHB1757	WP 052276267	YpNadDH	NADHdehydrogenase
Microcystis panniformis FACHB1757	WP 052276351	TeBCP02	Atypical2-Cysteineperoxiredoxin(typeBCP)
Microcystis panniformis FACHB1757	WP 052276444	NOspBCP04	Atypical2-Cysteineperoxiredoxin(typeBCP)
Microcystis panniformis FACHB1757	WP 052276733	MspPxc01	Bacterialperoxicin
Microcystis panniformis FACHB1757	WP 052276868	RbaYPxDo	Shortperoxidockerin
Microcystis panniformis FACHB1757	WP 052277605	RpNadDHHaA2	NADHdehydrogenase
Microcystis panniformis FACHB1757	WP 052277765	ACmaPxDo-rel	Shortperoxidockerin
Microcystis panniformis FACHB1757	WP 052278105	gor	Glutathione_oxidoreductase
Microcystis panniformis FACHB1757	WP 052278425	MspPxc01	Bacterialperoxicin
Microcystis panniformis FACHB1757	WP 052278580	RosPxc01	Bacterialperoxicin
Microcystis panniformis FACHB1757	WP 052278595	NOspVCPo	Nohaem,Vanadiumchloroperoxidase
Nisaea denitrificans DSM18348	WP 028464354	RspCP01	Catalaseperoxidase
Nisaea denitrificans DSM18348	WP 028464419	gst	Glutathione_S_transferase
Nisaea denitrificans DSM18348	WP 028464559	CtaiDCMD01LMG19424	DoubleCMD(peroxidaseactivity)
Nisaea denitrificans DSM18348	WP 028464766	DgHCMDn	Hydrolase-CMDfusion(noperoxidaseactivity)
Nisaea denitrificans DSM18348	WP 028465074	gst	Glutathione_S_transferase
Nisaea denitrificans DSM18348	WP 028465358	CtaiGPx02LMG19424	Fungi-Bacteriaglutathioneperoxidase
Nisaea denitrificans DSM18348	WP 028465406	gor	Glutathione_oxidoreductase
Nisaea denitrificans DSM18348	WP 028465700	SagCMDn	Carboxymuconolactonedecarboxylase(noperoxidaseactivity)
Nisaea denitrificans DSM18348	WP 028465739	Ppu1CysPrx	1-Cysteineperoxiredoxin
Nisaea denitrificans DSM18348	WP 028466062	BdCMDn	Carboxymuconolactonedecarboxylase(noperoxidaseactivity)
Nisaea denitrificans DSM18348	WP 028466375	AtuCMD	Carboxymuconolactonedecarboxylase(peroxidaseactivity)
Nisaea denitrificans DSM18348	WP 028466519	LaaPxDo	Shortperoxidockerin
Nisaea denitrificans DSM18348	WP 028466696	TmeNadOxd01	NADHoxidase
Nisaea denitrificans DSM18348	WP 028466732	RbaYPxDo	Shortperoxidockerin
Nisaea denitrificans DSM18348	WP 028466815	ohr	Organic_hydroperoxide_resistance_protein
Nisaea denitrificans DSM18348	WP 028466836	RbaYPxDo	Shortperoxidockerin
Nisaea denitrificans DSM18348	WP 028466850	gst	Glutathione_S_transferase
Nisaea denitrificans DSM18348	WP 028466873	ReHCMDnJMP134	Hydrolase-CMDfusion(noperoxidaseactivity)
Nisaea denitrificans DSM18348	WP 028467231	RbaYPxDo	Shortperoxidockerin
Nisaea denitrificans DSM18348	WP 028467243	RosPxc01	Bacterialperoxicin
Nisaea denitrificans DSM18348	WP 028467463	RosPxc01	Bacterialperoxicin
Nisaea denitrificans DSM18348	WP 028467539	SputPrxII	Atypical2-Cysteineperoxiredoxin(typeII)
Nisaea denitrificans DSM18348	WP 028467584	sodA	Superoxide_dismutase_Mn
Nisaea denitrificans DSM18348	WP 028467711	PtuPrxGrx	PrxII-glutoredoxinfusion
Nisaea denitrificans DSM18348	WP 028467749	RmHCMDn	Hydrolase-CMDfusion(noperoxidaseactivity)
Nisaea denitrificans DSM18348	WP 036552992	CbuBCP	Atypical2-Cysteineperoxiredoxin(typeBCP)
Nisaea denitrificans DSM18348	WP 036553495	DgHCMDn	Hydrolase-CMDfusion(noperoxidaseactivity)
Nisaea denitrificans DSM18348	WP 036553983	gssg	Glutathione_synthetase
Nisaea denitrificans DSM18348	WP 036554662	ohrR	Organic hydroperoxide resistance transcriptional regulator
Nisaea denitrificans DSM18348	WP 036555247	RbaYPxDo	Shortperoxidockerin
Nisaea denitrificans DSM18348	WP 051284780	LaaPxDo	Shortperoxidockerin
Nisaea denitrificans DSM18348	WP 051284783	AUspPxc01	Bacterialperoxicin
Nisaea denitrificans DSM18348	WP 051284860	RbaYPxDo	Shortperoxidockerin
Nisaea denitrificans DSM18348	WP 051284920	RosPxc01	Bacterialperoxicin
Nisaea denitrificans DSM18348	WP 051284924	AUspPxc01	Bacterialperoxicin
Nisaea denitrificans DSM18348	WP 051284939	RbaYPxDo	Shortperoxidockerin
Nisaea denitrificans DSM18348	WP 051284985	RbaYPxDo	Shortperoxidockerin
Nisaea denitrificans DSM18348	WP 051285076	RbaYPxDo	Shortperoxidockerin
Nisaea denitrificans DSM18348	WP 051285082	RbaYPxDo	Shortperoxidockerin
Nisaea denitrificans DSM18348	WP 051285289	AUspPxc01	Bacterialperoxicin
Nisaea denitrificans DSM18348	WP 051285291	RbaYPxDo	Shortperoxidockerin
Nitrospirae bacterium HCH1	KWT78350	rbr	Rubrerythrin
Nitrospirae bacterium HCH1	KWT79625	nro	Rubredoxin_oxygen_oxidoreductase
Nitrospirae bacterium HCH1	KWT79628	NeuAhpC	AhpClikeperoxiredoxin
Nitrospirae bacterium HCH1	KWT82064	AvaBCP02	Atypical2-Cysteineperoxiredoxin(typeBCP)
Nitrospirae bacterium HCH1	KWT84999	RpNadDHCGA009	NADHdehydrogenase
Nitrospirae bacterium HCH1	KWT91570	CtaiTPx01LMG19424	Thioredoxin-dependentthiolperoxidase
Nitrospirae bacterium HCH1	KWT92180	rbr	Rubredoxin
Nitrospirae bacterium HCH1	KWT92823	TtBCPHB8	Atypical2-Cysteineperoxiredoxin(typeBCP)
Nitrospirae bacterium HCH1	KWT93569	SeBCP03PCC6301	Atypical2-Cysteineperoxiredoxin(typeBCP)
Nitrospirae bacterium HCH1	KWT95076	ArspPxc01	Bacterialperoxicin
Nitrospirillum amazonense Y2	WP 004271814	CtaiPrxII01LMG19424	Atypical2-Cysteineperoxiredoxin(typeII)
Nitrospirillum amazonense Y2	WP 004271873	CtaiGPx02LMG19424	Fungi-Bacteriaglutathioneperoxidase
Nitrospirillum amazonense Y2	WP 004272715	ScoHalNPrx	Nohaem,nometalhaloperoxidase
Nitrospirillum amazonense Y2	WP 004272833	SmeKat01	Catalase
Nitrospirillum amazonense Y2	WP 004273035	BphyKat01	Catalase
Nitrospirillum amazonense Y2	WP 004274034	sodA	Superoxide_dismutase_Mn
Nitrospirillum amazonense Y2	WP 004274194	PstGPx	Fungi-Bacteriaglutathioneperoxidase
Nitrospirillum amazonense Y2	WP 004274218	gor	Glutathione_oxidoreductase
Nitrospirillum amazonense Y2	WP 004274316	BjaHalNPrx02USDA110	Nohaem,nometalhaloperoxidase
Nitrospirillum amazonense Y2	WP 004274532	BamCP02	Catalaseperoxidase
Nitrospirillum amazonense Y2	WP 004274548	PfHalNPrx03BL914	Nohaem,nometalhaloperoxidase
Nitrospirillum amazonense Y2	WP 004274603	BdCMDn	Carboxymuconolactonedecarboxylase(noperoxidaseactivity)
Nitrospirillum amazonense Y2	WP 040842652	SavPGHS01	Hsynthase
Nitrospirillum amazonense Y2	WP 040843928	gst	Glutathione_S_transferase
Nitrospirillum amazonense Y2	WP 040844301	ReHCMDnH16	Hydrolase-CMDfusion(noperoxidaseactivity)
Nitrospirillum amazonense Y2	WP 040844549	BgrMnCat	ManganeseCatalase
Nitrospirillum amazonense Y2	WP 040844600	GviBCP	Atypical2-Cysteineperoxiredoxin(typeBCP)
Nitrospirillum amazonense Y2	WP 040844709	MpetAhpC	AhpClikeperoxiredoxin
Nitrospirillum amazonense Y2	WP 040845127	CbuBCP	Atypical2-Cysteineperoxiredoxin(typeBCP)
Nitrospirillum amazonense Y2	WP 040845317	SuMnCat02	ManganeseCatalase
Nitrospirillum amazonense Y2	WP 040845482	CAspCMD	Carboxymuconolactonedecarboxylase(peroxidaseactivity)
Nitrospirillum amazonense Y2	WP 040845818	RpCMDCGA009	Carboxymuconolactonedecarboxylase(peroxidaseactivity)
Nitrospirillum amazonense Y2	WP 040846101	SuMnCat02	ManganeseCatalase
Nitrospirillum amazonense Y2	WP 040846655	BjaMnCat	ManganeseCatalase
Nitrospirillum amazonense Y2	WP 040847111	HhCMD	Carboxymuconolactonedecarboxylase(peroxidaseactivity)
Nitrospirillum amazonense Y2	WP 040847483	ReHCMDnH16	Hydrolase-CMDfusion(noperoxidaseactivity)
Nitrospirillum amazonense Y2	WP 040847485	ReHCMDnH16	Hydrolase-CMDfusion(noperoxidaseactivity)
Nitrospirillum amazonense Y2	WP 040847918	ohr	Organic_hydroperoxide_resistance_protein
Nitrospirillum amazonense Y2	WP 040847982	SsvKat01	Catalase
Nitrospirillum amazonense Y2	WP 040848068	gssg	Glutathione_synthetase
Nitrospirillum amazonense Y2	WP 040848076	RpGPxCGA009	Fungi-Bacteriaglutathioneperoxidase
Nitrospirillum amazonense Y2	WP 040848116	SavHCMDn01	Hydrolase-CMDfusion(noperoxidaseactivity)
Nitrospirillum amazonense Y2	WP 040848440	AmacPrxGrx	PrxII-glutoredoxinfusion
Nitrospirillum amazonense Y2	WP 040849227	RpCMDCGA009	Carboxymuconolactonedecarboxylase(peroxidaseactivity)
Nitrospirillum amazonense Y2	WP 040850138	STaHalNPrx02	Nohaem,nometalhaloperoxidase
Nitrospirillum amazonense Y2	WP 040850331	oxyR	Oxidative_and_nitrosative_stress_transcriptional_regulator
Nitrospirillum amazonense Y2	WP 040850461	PpuKat01	Catalase
Nitrospirillum amazonense Y2	WP 050898083	RosPxc01	Bacterialperoxicin
Nitrospirillum amazonense Y2	WP 050898192	RsoGPx02GMI1000	Fungi-Bacteriaglutathioneperoxidase
Nitrospirillum amazonense Y2	WP 050898326	BRspHalNPrx	Nohaem,nometalhaloperoxidase
Nitrospirillum amazonense Y2	WP 050898534	soxS	AraC family transcriptional regulator, mar-sox-rob regulon activator
Nitrospirillum amazonense Y2	WP 050898547	SeKat1	Catalase
Nitrospirillum amazonense Y2	WP 050898634	VpKat01	Catalase
Nitrospirillum amazonense Y2	WP 050898748	RsoDiHPOX01GMI1000	Otherdi-haemperoxidase
Niveispirillum irakense DSM11586	WP 029011857	DacAhpC	AhpClikeperoxiredoxin
Niveispirillum irakense DSM11586	WP 029011859	oxyR	Oxidative_and_nitrosative_stress_transcriptional_regulator
Niveispirillum irakense DSM11586	WP 029011999	gor	Glutathione_oxidoreductase
Niveispirillum irakense DSM11586	WP 029012168	SmeKat02	Catalase
Niveispirillum irakense DSM11586	WP 029012394	ohrR	Organic hydroperoxide resistance transcriptional regulator
Niveispirillum irakense DSM11586	WP 029012541	HsoPrxGrx	PrxII-glutoredoxinfusion
Niveispirillum irakense DSM11586	WP 029012565	gssg	Glutathione_synthetase
Niveispirillum irakense DSM11586	WP 029012920	SmeKat01	Catalase
Niveispirillum irakense DSM11586	WP 029012953	CtaiGPx02LMG19424	Fungi-Bacteriaglutathioneperoxidase
Niveispirillum irakense DSM11586	WP 029012956	SavHCMDn01	Hydrolase-CMDfusion(noperoxidaseactivity)
Niveispirillum irakense DSM11586	WP 029013209	gst	Glutathione_S_transferase
Niveispirillum irakense DSM11586	WP 029013225	BRspHalNPrx	Nohaem,nometalhaloperoxidase
Niveispirillum irakense DSM11586	WP 029013230	VpKat01	Catalase
Niveispirillum irakense DSM11586	WP 029013385	ScoHalNPrx	Nohaem,nometalhaloperoxidase
Niveispirillum irakense DSM11586	WP 029013526	DgHCMDn	Hydrolase-CMDfusion(noperoxidaseactivity)
Niveispirillum irakense DSM11586	WP 029013676	soxS	AraC family transcriptional regulator, mar-sox-rob regulon activator
Niveispirillum irakense DSM11586	WP 029013808	CbuBCP	Atypical2-Cysteineperoxiredoxin(typeBCP)
Niveispirillum irakense DSM11586	WP 029013998	PfHalNPrx03BL914	Nohaem,nometalhaloperoxidase
Niveispirillum irakense DSM11586	WP 029014009	BRspMnCat	ManganeseCatalase
Niveispirillum irakense DSM11586	WP 029014025	XccPrxII	Atypical2-Cysteineperoxiredoxin(typeII)
Niveispirillum irakense DSM11586	WP 029014157	RpCMDCGA009	Carboxymuconolactonedecarboxylase(peroxidaseactivity)
Niveispirillum irakense DSM11586	WP 029014518	BRspGPxORS278	Fungi-Bacteriaglutathioneperoxidase
Niveispirillum irakense DSM11586	WP 029014898	RxCMDn	Carboxymuconolactonedecarboxylase(noperoxidaseactivity)
Niveispirillum irakense DSM11586	WP 029014899	ReHCMDnH16	Hydrolase-CMDfusion(noperoxidaseactivity)
Niveispirillum irakense DSM11586	WP 029015078	ohr	Organic_hydroperoxide_resistance_protein
Niveispirillum irakense DSM11586	WP 035706436	oxyR	Oxidative_and_nitrosative_stress_transcriptional_regulator
Niveispirillum irakense DSM11586	WP 035707744	sodA	Superoxide_dismutase_Mn
Niveispirillum irakense DSM11586	WP 051330218	DacDiHPOX	Otherdi-haemperoxidase
Niveispirillum irakense DSM11586	WP 051330301	sodA	Superoxide_dismutase_Mn
Niveispirillum irakense DSM11586	WP 051330596	CtesDiHCcP	Di-haemcytochromeCperoxidase
Nostoc sp PCC7120	WP 010994078	NOspKatLox01	Catalase-lipoxygenasefusion
Nostoc sp PCC7120	WP 010994216	DgHCMDn	Hydrolase-CMDfusion(noperoxidaseactivity)
Nostoc sp PCC7120	WP 010994453	LaaPxDo	Shortperoxidockerin
Nostoc sp PCC7120	WP 010994540	LaaPxDo	Shortperoxidockerin
Nostoc sp PCC7120	WP 010994791	BRspMnCat	ManganeseCatalase
Nostoc sp PCC7120	WP 010994848	NOspVCPo	Nohaem,Vanadiumchloroperoxidase
Nostoc sp PCC7120	WP 010994965	LaaPxDo	Shortperoxidockerin
Nostoc sp PCC7120	WP 010995172	NOspMnCat02	ManganeseCatalase
Nostoc sp PCC7120	WP 010995299	RpNadDHHaA2	NADHdehydrogenase
Nostoc sp PCC7120	WP 010995300	RpNadDHHaA2	NADHdehydrogenase
Nostoc sp PCC7120	WP 010995710	NOspPrxGrx	PrxII-glutoredoxinfusion
Nostoc sp PCC7120	WP 010995722	RpNadDHHaA2	NADHdehydrogenase
Nostoc sp PCC7120	WP 010995754	DraDyPrx	DyP-typeperoxidaseC
Nostoc sp PCC7120	WP 010996531	NOspBCP02	Atypical2-Cysteineperoxiredoxin(typeBCP)
Nostoc sp PCC7120	WP 010996659	NOspBCP04	Atypical2-Cysteineperoxiredoxin(typeBCP)
Nostoc sp PCC7120	WP 010996712	NOspBCP03	Atypical2-Cysteineperoxiredoxin(typeBCP)
Nostoc sp PCC7120	WP 010996810	LaaPxDo	Shortperoxidockerin
Nostoc sp PCC7120	WP 010996811	LaaPxDo	Shortperoxidockerin
Nostoc sp PCC7120	WP 010996914	SYspHalNPrx	Nohaem,nometalhaloperoxidase
Nostoc sp PCC7120	WP 010997089	sodA	Superoxide_dismutase_Mn
Nostoc sp PCC7120	WP 010997241	NOspMnCat01	ManganeseCatalase
Nostoc sp PCC7120	WP 010997334	NOspBCP01	Atypical2-Cysteineperoxiredoxin(typeBCP)
Nostoc sp PCC7120	WP 010997497	AUspPxc01	Bacterialperoxicin
Nostoc sp PCC7120	WP 010997803	AUspPxc01	Bacterialperoxicin
Nostoc sp PCC7120	WP 010998001	XooCMD	Carboxymuconolactonedecarboxylase(peroxidaseactivity)
Nostoc sp PCC7120	WP 010998234	AvNadDH	NADHdehydrogenase
Nostoc sp PCC7120	WP 010998539	NOsp1CysPrx	1-Cysteineperoxiredoxin
Nostoc sp PCC7120	WP 010998772	NOspAhpC	AhpClikeperoxiredoxin
Nostoc sp PCC7120	WP 010998999	VchPrxGrx	PrxII-glutoredoxinfusion
Nostoc sp PCC7120	WP 010999094	gor	Glutathione_oxidoreductase
Nostoc sp PCC7120	WP 010999685	LaaPxDo	Shortperoxidockerin
Nostoc sp PCC7120	WP 044520928	RbaYPxDo	Shortperoxidockerin
Nostoc sp PCC7120	WP 044523313	SeBCP01PCC6301	Atypical2-Cysteineperoxiredoxin(typeBCP)
Nostoc sp PCC7120	WP 044523664	RbaYPxDo	Shortperoxidockerin
Novispirillum itersonii ATCC12639	WP 019643490	gor	Glutathione_oxidoreductase
Novispirillum itersonii ATCC12639	WP 019643552	oxyR	Oxidative_and_nitrosative_stress_transcriptional_regulator
Novispirillum itersonii ATCC12639	WP 019643738	AmacPrxGrx	PrxII-glutoredoxinfusion
Novispirillum itersonii ATCC12639	WP 019643766	sodA	Superoxide_dismutase_Mn
Novispirillum itersonii ATCC12639	WP 019644276	STsHCMDn	Hydrolase-CMDfusion(noperoxidaseactivity)
Novispirillum itersonii ATCC12639	WP 019644623	MmagDiHCcP02	Di-haemcytochromeCperoxidase
Novispirillum itersonii ATCC12639	WP 019644692	AtuCMD	Carboxymuconolactonedecarboxylase(peroxidaseactivity)
Novispirillum itersonii ATCC12639	WP 019644736	CtaiDCMD01LMG19424	DoubleCMD(peroxidaseactivity)
Novispirillum itersonii ATCC12639	WP 019644800	DacDiHPOX	Otherdi-haemperoxidase
Novispirillum itersonii ATCC12639	WP 019645140	PatCMD	Carboxymuconolactonedecarboxylase(peroxidaseactivity)
Novispirillum itersonii ATCC12639	WP 019645201	gst	Glutathione_S_transferase
Novispirillum itersonii ATCC12639	WP 019645203	ohrR	Organic hydroperoxide resistance transcriptional regulator
Novispirillum itersonii ATCC12639	WP 019645204	ohr	Organic_hydroperoxide_resistance_protein
Novispirillum itersonii ATCC12639	WP 019645303	RspDiHPOX	Otherdi-haemperoxidase
Novispirillum itersonii ATCC12639	WP 019645419	MxBCP02	Atypical2-Cysteineperoxiredoxin(typeBCP)
Novispirillum itersonii ATCC12639	WP 019645614	CtesDCMD	DoubleCMD(peroxidaseactivity)
Novispirillum itersonii ATCC12639	WP 019645618	NOazAhpC	AhpClikeperoxiredoxin
Novispirillum itersonii ATCC12639	WP 019645886	gssg	Glutathione_synthetase
Novispirillum itersonii ATCC12639	WP 019646145	NOpuPrxGrx	PrxII-glutoredoxinfusion
Novispirillum itersonii ATCC12639	WP 019646146	VchCP01N16961	Catalaseperoxidase
Novispirillum itersonii ATCC12639	WP 019646290	XeuPrxII	Atypical2-Cysteineperoxiredoxin(typeII)
Novispirillum itersonii ATCC12639	WP 019646359	soxS	AraC family transcriptional regulator, mar-sox-rob regulon activator
Novispirillum itersonii ATCC12639	WP 019646397	CtaiGPx02LMG19424	Fungi-Bacteriaglutathioneperoxidase
Novispirillum itersonii ATCC12639	WP 019646540	RruAhpC	AhpClikeperoxiredoxin
Novispirillum itersonii ATCC12639	WP 019646928	RosPxc01	Bacterialperoxicin
Novispirillum itersonii ATCC12639	WP 026345245	gst	Glutathione_S_transferase
Oceanibaculum indicum P24	WP 008942687	ReHCMDnH16	Hydrolase-CMDfusion(noperoxidaseactivity)
Oceanibaculum indicum P24	WP 008942706	CbuBCP	Atypical2-Cysteineperoxiredoxin(typeBCP)
Oceanibaculum indicum P24	WP 008942797	CsalHCMDn	Hydrolase-CMDfusion(noperoxidaseactivity)
Oceanibaculum indicum P24	WP 008942844	RbaYPxDo	Shortperoxidockerin
Oceanibaculum indicum P24	WP 008942936	RbaYPxDo	Shortperoxidockerin
Oceanibaculum indicum P24	WP 008943309	LaaPxDo	Shortperoxidockerin
Oceanibaculum indicum P24	WP 008943413	RsphDiHCcP	Di-haemcytochromeCperoxidase
Oceanibaculum indicum P24	WP 008943655	RbaYPxDo	Shortperoxidockerin
Oceanibaculum indicum P24	WP 008943810	LpnCP02Philadelphia-1	Catalaseperoxidase
Oceanibaculum indicum P24	WP 008943811	oxyR	Oxidative_and_nitrosative_stress_transcriptional_regulator
Oceanibaculum indicum P24	WP 008944073	RbaYPxDo	Shortperoxidockerin
Oceanibaculum indicum P24	WP 008944178	SmeDCMDn	DoubleCMD(noperoxidaseactivity)
Oceanibaculum indicum P24	WP 008944188	FpePxc03	Bacterialperoxicin
Oceanibaculum indicum P24	WP 008944201	RbaYPxDo	Shortperoxidockerin
Oceanibaculum indicum P24	WP 008944228	DgHCMDn	Hydrolase-CMDfusion(noperoxidaseactivity)
Oceanibaculum indicum P24	WP 008944304	HnAhpD	AlkylhydroperoxidaseD
Oceanibaculum indicum P24	WP 008944305	LpnAhpCPhiladelphia-1	AhpClikeperoxiredoxin
Oceanibaculum indicum P24	WP 008944306	oxyR	Oxidative_and_nitrosative_stress_transcriptional_regulator
Oceanibaculum indicum P24	WP 008944399	RpCMDCGA009	Carboxymuconolactonedecarboxylase(peroxidaseactivity)
Oceanibaculum indicum P24	WP 008944446	ohrR	Organic hydroperoxide resistance transcriptional regulator
Oceanibaculum indicum P24	WP 008944447	ohr	Organic_hydroperoxide_resistance_protein
Oceanibaculum indicum P24	WP 008944661	sodA	Superoxide_dismutase_Mn
Oceanibaculum indicum P24	WP 008944845	gst	Glutathione_S_transferase
Oceanibaculum indicum P24	WP 008945218	AUspPxc01	Bacterialperoxicin
Oceanibaculum indicum P24	WP 008945338	gor	Glutathione_oxidoreductase
Oceanibaculum indicum P24	WP 008945391	RbaYPxDo	Shortperoxidockerin
Oceanibaculum indicum P24	WP 008945392	ACmaPxDo-rel	Shortperoxidockerin
Oceanibaculum indicum P24	WP 008945404	RosPxc01	Bacterialperoxicin
Oceanibaculum indicum P24	WP 008945433	soxS	AraC family transcriptional regulator, mar-sox-rob regulon activator
Oceanibaculum indicum P24	WP 008945768	gst	Glutathione_S_transferase
Oceanibaculum indicum P24	WP 008945893	RsoPrxII01GMI1000	Atypical2-Cysteineperoxiredoxin(typeII)
Oceanibaculum indicum P24	WP 008946011	AUspPxc01	Bacterialperoxicin
Oceanibaculum indicum P24	WP 008946177	LaaPxDo	Shortperoxidockerin
Oceanibaculum indicum P24	WP 008946319	RbaYPxDo	Shortperoxidockerin
Oceanibaculum indicum P24	WP 040706358	gssg	Glutathione_synthetase
Oceanibaculum indicum P24	WP 040706862	XooCMD	Carboxymuconolactonedecarboxylase(peroxidaseactivity)
Oceanibaculum indicum P24	WP 051013165	ReGPxH16	Fungi-Bacteriaglutathioneperoxidase
Oceanibaculum pacificum MCCC1A02656	KZD02670	CbuBCP	Atypical2-Cysteineperoxiredoxin(typeBCP)
Oceanibaculum pacificum MCCC1A02656	KZD03354	RbaYPxDo	Shortperoxidockerin
Oceanibaculum pacificum MCCC1A02656	KZD03456	SmeKat02	Catalase
Oceanibaculum pacificum MCCC1A02656	KZD03717	RbaYPxDo	Shortperoxidockerin
Oceanibaculum pacificum MCCC1A02656	KZD03901	sodA	Superoxide_dismutase_Mn
Oceanibaculum pacificum MCCC1A02656	KZD04071	RbaYPxDo	Shortperoxidockerin
Oceanibaculum pacificum MCCC1A02656	KZD04072	RbaYPxDo	Shortperoxidockerin
Oceanibaculum pacificum MCCC1A02656	KZD04074	RbaYPxDo	Shortperoxidockerin
Oceanibaculum pacificum MCCC1A02656	KZD04077	RbaYPxDo	Shortperoxidockerin
Oceanibaculum pacificum MCCC1A02656	KZD04089	ArspPxc01	Bacterialperoxicin
Oceanibaculum pacificum MCCC1A02656	KZD04091	ScoHalNPrx	Nohaem,nometalhaloperoxidase
Oceanibaculum pacificum MCCC1A02656	KZD04859	gst	Glutathione_S_transferase
Oceanibaculum pacificum MCCC1A02656	KZD04903	RbaYPxDo	Shortperoxidockerin
Oceanibaculum pacificum MCCC1A02656	KZD06346	RpCMDCGA009	Carboxymuconolactonedecarboxylase(peroxidaseactivity)
Oceanibaculum pacificum MCCC1A02656	KZD06447	RosPxc01	Bacterialperoxicin
Oceanibaculum pacificum MCCC1A02656	KZD06453	RbaYPxDo	Shortperoxidockerin
Oceanibaculum pacificum MCCC1A02656	KZD06462	RosPxc01	Bacterialperoxicin
Oceanibaculum pacificum MCCC1A02656	KZD07399	CtaiCMDn01LMG19424	Carboxymuconolactonedecarboxylase(noperoxidaseactivity)
Oceanibaculum pacificum MCCC1A02656	KZD07616	SuMnCat02	ManganeseCatalase
Oceanibaculum pacificum MCCC1A02656	KZD07800	LaaPxDo	Shortperoxidockerin
Oceanibaculum pacificum MCCC1A02656	KZD07977	TmeNadOxd01	NADHoxidase
Oceanibaculum pacificum MCCC1A02656	KZD08174	RxCMDn	Carboxymuconolactonedecarboxylase(noperoxidaseactivity)
Oceanibaculum pacificum MCCC1A02656	KZD08766	RbaYPxDo	Shortperoxidockerin
Oceanibaculum pacificum MCCC1A02656	KZD09075	RbaYPxDo	Shortperoxidockerin
Oceanibaculum pacificum MCCC1A02656	KZD09400	ohr	Organic_hydroperoxide_resistance_protein
Oceanibaculum pacificum MCCC1A02656	KZD09401	ohrR	Organic hydroperoxide resistance transcriptional regulator
Oceanibaculum pacificum MCCC1A02656	KZD09402	RpCMDCGA009	Carboxymuconolactonedecarboxylase(peroxidaseactivity)
Oceanibaculum pacificum MCCC1A02656	KZD09875	ArspPxc01	Bacterialperoxicin
Oceanibaculum pacificum MCCC1A02656	KZD10322	SwHCMDn	Hydrolase-CMDfusion(noperoxidaseactivity)
Oceanibaculum pacificum MCCC1A02656	KZD12104	RbaYPxDo	Shortperoxidockerin
Oceanibaculum pacificum MCCC1A02656	KZD12242	gor	Glutathione_oxidoreductase
Oceanibaculum pacificum MCCC1A02656	KZD12243	AUspPxc01	Bacterialperoxicin
Oceanibaculum pacificum MCCC1A02656	KZD12381	soxS	AraC family transcriptional regulator, mar-sox-rob regulon activator
Oceanibaculum pacificum MCCC1A02656	KZD12617	CtaiGPx01LMG19424	Fungi-Bacteriaglutathioneperoxidase
Oceanibaculum pacificum MCCC1A02656	KZD12622	HaurKat01	Catalase
Oceanibaculum pacificum MCCC1A02656	KZD12788	gssg	Glutathione_synthetase
Omnitrophus magneticus SKK01	KJJ84261	TmeNadOxd01	NADHoxidase
Omnitrophus magneticus SKK01	KJJ85425	nro	Rubredoxin_oxygen_oxidoreductase
Omnitrophus magneticus SKK01	KJJ85426	sod	Superoxide_reductase
Omnitrophus magneticus SKK01	KJJ85427	rbr	Rubrerythrin
Omnitrophus magneticus SKK01	KJJ85429	grx52	Glutaredoxin_52
Omnitrophus magneticus SKK01	KJJ85925	AbauAhpC	AhpClikeperoxiredoxin
Pararhodospirillum photometricum DSM122	WP 014413359	CwaPrxGrx	PrxII-glutoredoxinfusion
Pararhodospirillum photometricum DSM122	WP 014413907	gor	Glutathione_oxidoreductase
Pararhodospirillum photometricum DSM122	WP 014414057	LaaPxDo	Shortperoxidockerin
Pararhodospirillum photometricum DSM122	WP 014414672	gssg	Glutathione_synthetase
Pararhodospirillum photometricum DSM122	WP 014415830	HhCMD	Carboxymuconolactonedecarboxylase(peroxidaseactivity)
Pararhodospirillum photometricum DSM122	WP 041794651	LpnCP02Lens	Catalaseperoxidase
Pararhodospirillum photometricum DSM122	WP 041794750	PhaPrxGrx	PrxII-glutoredoxinfusion
Pararhodospirillum photometricum DSM122	WP 041795158	NOazAhpC	AhpClikeperoxiredoxin
Pararhodospirillum photometricum DSM122	WP 041795457	sodA	Superoxide_dismutase_Mn
Pararhodospirillum photometricum DSM122	WP 041797345	MxBCP02	Atypical2-Cysteineperoxiredoxin(typeBCP)
Phaeospirillum fulvum MGUK5	WP 021130506	HhCMD	Carboxymuconolactonedecarboxylase(peroxidaseactivity)
Phaeospirillum fulvum MGUK5	WP 021130556	rbr	Rubredoxin
Phaeospirillum fulvum MGUK5	WP 021130557	rub	Rubredoxin_reductase
Phaeospirillum fulvum MGUK5	WP 021130722	CtaiGPx02LMG19424	Fungi-Bacteriaglutathioneperoxidase
Phaeospirillum fulvum MGUK5	WP 021130809	gssg	Glutathione_synthetase
Phaeospirillum fulvum MGUK5	WP 021130863	RopHCMDn	Hydrolase-CMDfusion(noperoxidaseactivity)
Phaeospirillum fulvum MGUK5	WP 021130948	CtaiCMDn01LMG19424	Carboxymuconolactonedecarboxylase(noperoxidaseactivity)
Phaeospirillum fulvum MGUK5	WP 021131266	sodA	Superoxide_dismutase_Mn
Phaeospirillum fulvum MGUK5	WP 021131597	DarTPxRCB	Thioredoxin-dependentthiolperoxidase
Phaeospirillum fulvum MGUK5	WP 021132457	rub	Rubrerythrin
Phaeospirillum fulvum MGUK5	WP 021132662	MxBCP02	Atypical2-Cysteineperoxiredoxin(typeBCP)
Phaeospirillum fulvum MGUK5	WP 021132821	MspPxc01	Bacterialperoxicin
Phaeospirillum fulvum MGUK5	WP 021132951	SmeKat01	Catalase
Phaeospirillum fulvum MGUK5	WP 021132952	oxyR	Oxidative_and_nitrosative_stress_transcriptional_regulator
Phaeospirillum fulvum MGUK5	WP 021133055	gst	Glutathione_S_transferase
Phaeospirillum fulvum MGUK5	WP 021133288	XooCMD	Carboxymuconolactonedecarboxylase(peroxidaseactivity)
Phaeospirillum fulvum MGUK5	WP 021133570	NOazAhpC	AhpClikeperoxiredoxin
Phaeospirillum fulvum MGUK5	WP 021133674	FnoNadOxd01	NADHoxidase
Phaeospirillum fulvum MGUK5	WP 039852010	SmeKat02	Catalase
Phaeospirillum molischianum DSM120	WP 002725155	rub	Rubredoxin_reductase
Phaeospirillum molischianum DSM120	WP 002725157	rbr	Rubredoxin
Phaeospirillum molischianum DSM120	WP 002725405	rub	Rubrerythrin
Phaeospirillum molischianum DSM120	WP 002725543	MtuTPx	Thioredoxin-dependentthiolperoxidase
Phaeospirillum molischianum DSM120	WP 002726638	gst	Glutathione_S_transferase
Phaeospirillum molischianum DSM120	WP 002726886	LaaPxDo	Shortperoxidockerin
Phaeospirillum molischianum DSM120	WP 002727660	ScoHCMDn01	Hydrolase-CMDfusion(noperoxidaseactivity)
Phaeospirillum molischianum DSM120	WP 002727756	MxBCP02	Atypical2-Cysteineperoxiredoxin(typeBCP)
Phaeospirillum molischianum DSM120	WP 002728209	RopHCMDn	Hydrolase-CMDfusion(noperoxidaseactivity)
Phaeospirillum molischianum DSM120	WP 002728675	CtaiGPx02LMG19424	Fungi-Bacteriaglutathioneperoxidase
Phaeospirillum molischianum DSM120	WP 002728840	NOazAhpC	AhpClikeperoxiredoxin
Phaeospirillum molischianum DSM120	WP 002729029	gssg	Glutathione_synthetase
Phaeospirillum molischianum DSM120	WP 002730263	HinPrxGrx86-028NP	PrxII-glutoredoxinfusion
Phaeospirillum molischianum DSM120	WP 002730391	soxS	AraC family transcriptional regulator, mar-sox-rob regulon activator
Phaeospirillum molischianum DSM120	WP 002731358	XooCMD	Carboxymuconolactonedecarboxylase(peroxidaseactivity)
Phaeospirillum molischianum DSM120	WP 004156750	sodA	Superoxide_dismutase_Mn
Phaeospirillum molischianum DSM120	WP 051002361	HheDCMDn	DoubleCMD(noperoxidaseactivity)
Rhodospirillaceae bacterium BRHc57	KJS33976	AbaPrxGrx	PrxII-glutoredoxinfusion
Rhodospirillaceae bacterium BRHc57	KJS37918	CwaPrxGrx	PrxII-glutoredoxinfusion
Rhodospirillaceae bacterium BRHc57	KJS38190	SmeKat01	Catalase
Rhodospirillaceae bacterium BRHc57	KJS38436	NOazAhpC	AhpClikeperoxiredoxin
Rhodospirillaceae bacterium BRHc57	KJS38821	gor	Glutathione_oxidoreductase
Rhodospirillaceae bacterium BRHc57	KJS39501	LaaPxDo	Shortperoxidockerin
Rhodospirillaceae bacterium BRHc57	KJS39553	MxBCP02	Atypical2-Cysteineperoxiredoxin(typeBCP)
Rhodospirillaceae bacterium BRHc57	KJS39705	Rso1CysPrx01GMI1000	1-Cysteineperoxiredoxin
Rhodospirillaceae bacterium BRHc57	KJS40017	RbaYPxDo	Shortperoxidockerin
Rhodospirillaceae bacterium BRHc57	KJS40078	LaaPxDo	Shortperoxidockerin
Rhodospirillaceae bacterium BRHc57	KJS41360	LaaPxDo	Shortperoxidockerin
Rhodospirillaceae bacterium BRHc57	KJS41665	SscaKat01	Catalase
Rhodospirillaceae bacterium BRHc57	KJS42790	oxyR	Oxidative_and_nitrosative_stress_transcriptional_regulator
Rhodospirillaceae bacterium BRHc57	KJS44000	CtaiDCMD01LMG19424	DoubleCMD(peroxidaseactivity)
Rhodospirillaceae bacterium BRHc57	KJS44232	PstGPx	Fungi-Bacteriaglutathioneperoxidase
Rhodospirillaceae bacterium BRHc57	KJS44358	DgHCMDn	Hydrolase-CMDfusion(noperoxidaseactivity)
Rhodospirillaceae bacterium BRHc57	KJS44565	sodA	Superoxide_dismutase_Mn
Rhodospirillaceae bacterium BRHc57	KJS45476	gssg	Glutathione_synthetase
Rhodospirillum centenum SW	WP 012565516	RmHCMDn	Hydrolase-CMDfusion(noperoxidaseactivity)
Rhodospirillum centenum SW	WP 012565669	oxyR	Oxidative_and_nitrosative_stress_transcriptional_regulator
Rhodospirillum centenum SW	WP 012565670	LpnAhpCPhiladelphia-1	AhpClikeperoxiredoxin
Rhodospirillum centenum SW	WP 012565671	GbeAhpD	AlkylhydroperoxidaseD
Rhodospirillum centenum SW	WP 012566054	ohr	Organic_hydroperoxide_resistance_protein
Rhodospirillum centenum SW	WP 012566179	SuMnCat02	ManganeseCatalase
Rhodospirillum centenum SW	WP 012566257	sodA	Superoxide_dismutase_Mn
Rhodospirillum centenum SW	WP 012566565	ScoHCMDn01	Hydrolase-CMDfusion(noperoxidaseactivity)
Rhodospirillum centenum SW	WP 012566570	CtaiGPx02LMG19424	Fungi-Bacteriaglutathioneperoxidase
Rhodospirillum centenum SW	WP 012566777	gor	Glutathione_oxidoreductase
Rhodospirillum centenum SW	WP 012566812	CbuBCP	Atypical2-Cysteineperoxiredoxin(typeBCP)
Rhodospirillum centenum SW	WP 012567343	ohr	Organic_hydroperoxide_resistance_protein
Rhodospirillum centenum SW	WP 012567344	ACxKat05	Catalase partial
Rhodospirillum centenum SW	WP 012567816	AbaPrxGrx	PrxII-glutoredoxinfusion
Rhodospirillum centenum SW	WP 012567845	MspMnCat	ManganeseCatalase
Rhodospirillum centenum SW	WP 012568026	gssg	Glutathione_synthetase
Rhodospirillum centenum SW	WP 012568130	BRspHalNPrx	Nohaem,nometalhaloperoxidase
Rhodospirillum centenum SW	WP 012568266	CcrHCMDn	Hydrolase-CMDfusion(noperoxidaseactivity)
Rhodospirillum centenum SW	WP 012568447	LaaPxDo	Shortperoxidockerin
Rhodospirillum centenum SW	WP 012568660	CtaiHalNPrx01LMG19424	Nohaem,nometalhaloperoxidase
Rhodospirillum centenum SW	WP 012568679	SmeKat01	Catalase
Rhodospirillum centenum SW	WP 012568680	oxyR	Oxidative_and_nitrosative_stress_transcriptional_regulator
Rhodospirillum centenum SW	WP 012568733	AUspPxc01	Bacterialperoxicin
Rhodospirillum centenum SW	WP 012568771	XccPrxII	Atypical2-Cysteineperoxiredoxin(typeII)
Rhodospirillum centenum SW	WP 012568944	MAGspDiHCcP	Di-haemcytochromeCperoxidase
Rhodospirillum centenum SW	WP 012569156	ohrR	Organic hydroperoxide resistance transcriptional regulator
Rhodospirillum centenum SW	WP 012569157	BphyGPx	Fungi-Bacteriaglutathioneperoxidase
Rhodospirillum centenum SW	WP 041785580	MspPxc01	Bacterialperoxicin
Rhodospirillum centenum SW	WP 041786671	sodA	Superoxide_dismutase_Mn
Rhodospirillum rubrum ATCC11170	YP 425112	BRspGPxORS278	Fungi-Bacteriaglutathioneperoxidase
Rhodospirillum rubrum ATCC11170	YP 425426	oxyR	Oxidative_and_nitrosative_stress_transcriptional_regulator
Rhodospirillum rubrum ATCC11170	YP 425773	gor	Glutathione_oxidoreductase
Rhodospirillum rubrum ATCC11170	YP 425829	YpPrxGrx	PrxII-glutoredoxinfusion
Rhodospirillum rubrum ATCC11170	YP 426121	SuMnCat02	ManganeseCatalase
Rhodospirillum rubrum ATCC11170	YP 426361	RopHCMDn	Hydrolase-CMDfusion(noperoxidaseactivity)
Rhodospirillum rubrum ATCC11170	YP 426444	SmeKat02	Catalase
Rhodospirillum rubrum ATCC11170	YP 426506	RruAhpC	AhpClikeperoxiredoxin
Rhodospirillum rubrum ATCC11170	YP 426534	SuMnCat02	ManganeseCatalase
Rhodospirillum rubrum ATCC11170	YP 426847	sodA	Superoxide_dismutase_Mn
Rhodospirillum rubrum ATCC11170	YP 426876	RruDiHCcP	Di-haemcytochromeCperoxidase
Rhodospirillum rubrum ATCC11170	YP 426950	CtaiGPx02LMG19424	Fungi-Bacteriaglutathioneperoxidase
Rhodospirillum rubrum ATCC11170	YP 427125	CbuBCP	Atypical2-Cysteineperoxiredoxin(typeBCP)
Rhodospirillum rubrum ATCC11170	YP 427396	TmeNadOxd01	NADHoxidase
Rhodospirillum rubrum ATCC11170	YP 427576	SmeKat01	Catalase
Rhodospirillum rubrum ATCC11170	YP 427683	RruDyPrx	DyP-typeperoxidaseA
Rhodospirillum rubrum ATCC11170	YP 427866	oxyR	Oxidative_and_nitrosative_stress_transcriptional_regulator
Rhodospirillum rubrum ATCC11170	YP 427981	SYspAhpC	AhpClikeperoxiredoxin
Rhodospirillum rubrum ATCC11170	YP 428139	SputPrxII	Atypical2-Cysteineperoxiredoxin(typeII)
Rhodospirillum rubrum ATCC11170	YP 428771	gssg	Glutathione_synthetase
Rhodospirillum rubrum F11	WP 011387781	BRspGPxORS278	Fungi-Bacteriaglutathioneperoxidase
Rhodospirillum rubrum F11	WP 011388087	oxyR	Oxidative_and_nitrosative_stress_transcriptional_regulator
Rhodospirillum rubrum F11	WP 011388440	gor	Glutathione_oxidoreductase
Rhodospirillum rubrum F11	WP 011388496	YpPrxGrx	PrxII-glutoredoxinfusion
Rhodospirillum rubrum F11	WP 011388788	SuMnCat02	ManganeseCatalase
Rhodospirillum rubrum F11	WP 011389028	RopHCMDn	Hydrolase-CMDfusion(noperoxidaseactivity)
Rhodospirillum rubrum F11	WP 011389110	SmeKat02	Catalase
Rhodospirillum rubrum F11	WP 011389172	RruAhpC	AhpClikeperoxiredoxin
Rhodospirillum rubrum F11	WP 011389200	SuMnCat02	ManganeseCatalase
Rhodospirillum rubrum F11	WP 011389542	RruDiHCcP	Di-haemcytochromeCperoxidase
Rhodospirillum rubrum F11	WP 011389616	CtaiGPx02LMG19424	Fungi-Bacteriaglutathioneperoxidase
Rhodospirillum rubrum F11	WP 011389791	CbuBCP	Atypical2-Cysteineperoxiredoxin(typeBCP)
Rhodospirillum rubrum F11	WP 011390242	SmeKat01	Catalase
Rhodospirillum rubrum F11	WP 011390349	RruDyPrx	DyP-typeperoxidaseA
Rhodospirillum rubrum F11	WP 011390592	oxyR	Oxidative_and_nitrosative_stress_transcriptional_regulator
Rhodospirillum rubrum F11	WP 011390647	SYspAhpC	AhpClikeperoxiredoxin
Rhodospirillum rubrum F11	WP 011390805	SputPrxII	Atypical2-Cysteineperoxiredoxin(typeII)
Rhodospirillum rubrum F11	WP 011391437	gssg	Glutathione_synthetase
Rhodospirillum rubrum F11	WP 014625946	ohr	Organic_hydroperoxide_resistance_protein
Rhodospirillum rubrum F11	WP 014626350	TmeNadOxd01	NADHoxidase
Rhodospirillum rubrum F11	WP 042440414	sodA	Superoxide_dismutase_Mn
Rhodovibrio salinarum DSM9154	WP 027287223	SavHCMDn02	Hydrolase-CMDfusion(noperoxidaseactivity)
Rhodovibrio salinarum DSM9154	WP 027287522	PhaPrxGrx	PrxII-glutoredoxinfusion
Rhodovibrio salinarum DSM9154	WP 027287855	HhCMD	Carboxymuconolactonedecarboxylase(peroxidaseactivity)
Rhodovibrio salinarum DSM9154	WP 027287946	LspPxc01	Bacterialperoxicin
Rhodovibrio salinarum DSM9154	WP 027287986	SerKat01	Catalase
Rhodovibrio salinarum DSM9154	WP 027288059	RpCMDCGA009	Carboxymuconolactonedecarboxylase(peroxidaseactivity)
Rhodovibrio salinarum DSM9154	WP 027288122	AdAlkyPrxn	Otheralkylhydroperoxidase(noperoxidaseactivity)
Rhodovibrio salinarum DSM9154	WP 027288126	RfeAlkyPrxn	Otheralkylhydroperoxidase(noperoxidaseactivity)
Rhodovibrio salinarum DSM9154	WP 027288348	FnoNadOxd01	NADHoxidase
Rhodovibrio salinarum DSM9154	WP 027288455	gst	Glutathione_S_transferase
Rhodovibrio salinarum DSM9154	WP 027288497	CbuBCP	Atypical2-Cysteineperoxiredoxin(typeBCP)
Rhodovibrio salinarum DSM9154	WP 027288627	Ppu1CysPrx	1-Cysteineperoxiredoxin
Rhodovibrio salinarum DSM9154	WP 027288628	oxyR	Oxidative_and_nitrosative_stress_transcriptional_regulator
Rhodovibrio salinarum DSM9154	WP 027288645	MaqCP01VT8	Catalaseperoxidase
Rhodovibrio salinarum DSM9154	WP 027288731	BviCP01G4	Catalaseperoxidase
Rhodovibrio salinarum DSM9154	WP 027288971	soxS	AraC family transcriptional regulator, mar-sox-rob regulon activator
Rhodovibrio salinarum DSM9154	WP 027289030	sodA	Superoxide_dismutase_Mn
Rhodovibrio salinarum DSM9154	WP 027289202	BdCMDn	Carboxymuconolactonedecarboxylase(noperoxidaseactivity)
Rhodovibrio salinarum DSM9154	WP 027289203	DgHCMDn	Hydrolase-CMDfusion(noperoxidaseactivity)
Rhodovibrio salinarum DSM9154	WP 027289619	Se1CysPrx	1-Cysteineperoxiredoxin
Rhodovibrio salinarum DSM9154	WP 027289788	MaqDiHCcP617	Di-haemcytochromeCperoxidase
Rhodovibrio salinarum DSM9154	WP 037255657	RsoGPx02GMI1000	Fungi-Bacteriaglutathioneperoxidase
Rhodovibrio salinarum DSM9154	WP 037255849	BjaDCMDn	DoubleCMD(noperoxidaseactivity)
Rhodovibrio salinarum DSM9154	WP 037256936	gssg	Glutathione_synthetase
Rhodovibrio salinarum DSM9154	WP 037259226	XeuPrxII	Atypical2-Cysteineperoxiredoxin(typeII)
Rhodovibrio salinarum DSM9154	WP 051431777	RopHCMDn	Hydrolase-CMDfusion(noperoxidaseactivity)
Rhodovibrio salinarum DSM9154	WP 051432066	MflaMauG	Methylamineutilisationprotein
Rhodovibrio salinarum DSM9154	WP 051432416	RsoGPx02GMI1000	Fungi-Bacteriaglutathioneperoxidase
Rivularia sp PCC7116	WP 015116559	RbaYPxDo	Shortperoxidockerin
Rivularia sp PCC7116	WP 015116745	gor	Glutathione_oxidoreductase
Rivularia sp PCC7116	WP 015116746	gor	Glutathione_oxidoreductase
Rivularia sp PCC7116	WP 015116977	PfHalNPrx03PfO1	Nohaem,nometalhaloperoxidase
Rivularia sp PCC7116	WP 015117037	PlmaPxDo01	Shortperoxidockerin
Rivularia sp PCC7116	WP 015117121	gssg	Glutathione_synthetase
Rivularia sp PCC7116	WP 015117122	XooCMD	Carboxymuconolactonedecarboxylase(peroxidaseactivity)
Rivularia sp PCC7116	WP 015117203	NOpuBCP03	Atypical2-Cysteineperoxiredoxin(typeBCP)
Rivularia sp PCC7116	WP 015117419	DgHCMDn	Hydrolase-CMDfusion(noperoxidaseactivity)
Rivularia sp PCC7116	WP 015117445	AUspPxc01	Bacterialperoxicin
Rivularia sp PCC7116	WP 015117610	HinPrxGrx86-028NP	PrxII-glutoredoxinfusion
Rivularia sp PCC7116	WP 015117805	AUspPxc01	Bacterialperoxicin
Rivularia sp PCC7116	WP 015118314	RpNadDHCGA009	NADHdehydrogenase
Rivularia sp PCC7116	WP 015118333	NOpuGPx01	Fungi-Bacteriaglutathioneperoxidase
Rivularia sp PCC7116	WP 015118341	MflaBCP	Atypical2-Cysteineperoxiredoxin(typeBCP)
Rivularia sp PCC7116	WP 015118709	RbaYPxDo	Shortperoxidockerin
Rivularia sp PCC7116	WP 015118710	MspPxc01	Bacterialperoxicin
Rivularia sp PCC7116	WP 015118823	LspMnCat	ManganeseCatalase
Rivularia sp PCC7116	WP 015118825	TmeNadOxd01	NADHoxidase
Rivularia sp PCC7116	WP 015118863	AUspPxc01	Bacterialperoxicin
Rivularia sp PCC7116	WP 015118879	SeBCP01PCC6301	Atypical2-Cysteineperoxiredoxin(typeBCP)
Rivularia sp PCC7116	WP 015118880	NOazAhpC	AhpClikeperoxiredoxin
Rivularia sp PCC7116	WP 015118939	RbaYPxDo	Shortperoxidockerin
Rivularia sp PCC7116	WP 015119152	NOpuBCP04	Atypical2-Cysteineperoxiredoxin(typeBCP)
Rivularia sp PCC7116	WP 015119650	sodA	Superoxide_dismutase_Mn
Rivularia sp PCC7116	WP 015119714	RbaYPxDo	Shortperoxidockerin
Rivularia sp PCC7116	WP 015119767	gst	Glutathione_S_transferase
Rivularia sp PCC7116	WP 015119967	GviPxc01	Bacterialperoxicin
Rivularia sp PCC7116	WP 015119987	ACmaPxDo-rel	Shortperoxidockerin
Rivularia sp PCC7116	WP 015120070	RbaYPxDo	Shortperoxidockerin
Rivularia sp PCC7116	WP 015120114	CYspCP01	Catalaseperoxidase
Rivularia sp PCC7116	WP 015120275	NOpu1CysPrx	1-Cysteineperoxiredoxin
Rivularia sp PCC7116	WP 015120771	MchtPxDo-rel	Shortperoxidockerin
Rivularia sp PCC7116	WP 015121072	FpePxc03	Bacterialperoxicin
Rivularia sp PCC7116	WP 015121117	LaaPxDo	Shortperoxidockerin
Rivularia sp PCC7116	WP 015121119	NOspVCPo	Nohaem,Vanadiumchloroperoxidase
Rivularia sp PCC7116	WP 015121120	RbaYPxDo	Shortperoxidockerin
Rivularia sp PCC7116	WP 015121189	CwaPrxGrx	PrxII-glutoredoxinfusion
Rivularia sp PCC7116	WP 015121226	AUspPxc01	Bacterialperoxicin
Rivularia sp PCC7116	WP 015121392	RbaYPxDo	Shortperoxidockerin
Rivularia sp PCC7116	WP 015121913	LaaPxDo	Shortperoxidockerin
Rivularia sp PCC7116	WP 015122182	sodA	Superoxide_dismutase_Mn
Rivularia sp PCC7116	WP 015122213	RbaYPxDo	Shortperoxidockerin
Rivularia sp PCC7116	WP 015122358	XooCMD	Carboxymuconolactonedecarboxylase(peroxidaseactivity)
Rivularia sp PCC7116	WP 015122464	RbaYPxDo	Shortperoxidockerin
Rivularia sp PCC7116	WP 015122716	AvNadDH	NADHdehydrogenase
Rivularia sp PCC7116	WP 015122767	NspuBCP	Atypical2-Cysteineperoxiredoxin(typeBCP)
Rivularia sp PCC7116	WP 052330831	RbaYPxDo	Shortperoxidockerin
Rivularia sp PCC7116	WP 063721472	GmeDiHCcPGS-15	Di-haemcytochromeCperoxidase
Rivularia sp PCC7116	WP 063721488	LaaPxDo	Shortperoxidockerin
Skermanella aerolata KACC11604	WP 044425375	LaaPxDo	Shortperoxidockerin
Skermanella aerolata KACC11604	WP 044425433	RfeAlkyPrxn	Otheralkylhydroperoxidase(noperoxidaseactivity)
Skermanella aerolata KACC11604	WP 044425503	PstGPx	Fungi-Bacteriaglutathioneperoxidase
Skermanella aerolata KACC11604	WP 044425593	CcrHCMDn	Hydrolase-CMDfusion(noperoxidaseactivity)
Skermanella aerolata KACC11604	WP 044425627	MspPxc01	Bacterialperoxicin
Skermanella aerolata KACC11604	WP 044425636	RbaYPxDo	Shortperoxidockerin
Skermanella aerolata KACC11604	WP 044425708	RHsHCMDnDK17	Hydrolase-CMDfusion(noperoxidaseactivity)
Skermanella aerolata KACC11604	WP 044426062	PfHalNPrx03PfO1	Nohaem,nometalhaloperoxidase
Skermanella aerolata KACC11604	WP 044426323	CtaiDCMD01LMG19424	DoubleCMD(peroxidaseactivity)
Skermanella aerolata KACC11604	WP 044426343	PfHalNPrx03BL914	Nohaem,nometalhaloperoxidase
Skermanella aerolata KACC11604	WP 044426699	RfeAlkyPrxn	Otheralkylhydroperoxidase(noperoxidaseactivity)
Skermanella aerolata KACC11604	WP 044426882	CtaiHalNPrx01LMG19424	Nohaem,nometalhaloperoxidase
Skermanella aerolata KACC11604	WP 044427154	BpKat01	Catalase
Skermanella aerolata KACC11604	WP 044427634	ScoHCMDn01	Hydrolase-CMDfusion(noperoxidaseactivity)
Skermanella aerolata KACC11604	WP 044427645	SavHCMDn01	Hydrolase-CMDfusion(noperoxidaseactivity)
Skermanella aerolata KACC11604	WP 044427915	ohr	Organic_hydroperoxide_resistance_protein
Skermanella aerolata KACC11604	WP 044428067	AUspPxc01	Bacterialperoxicin
Skermanella aerolata KACC11604	WP 044428294	gssg	Glutathione_synthetase
Skermanella aerolata KACC11604	WP 044428647	SmeKat02	Catalase
Skermanella aerolata KACC11604	WP 044428957	SsvKat01	Catalase
Skermanella aerolata KACC11604	WP 044429079	CtesKat1	Catalase
Skermanella aerolata KACC11604	WP 044429110	SavHCMDn01	Hydrolase-CMDfusion(noperoxidaseactivity)
Skermanella aerolata KACC11604	WP 044429195	HhCMD	Carboxymuconolactonedecarboxylase(peroxidaseactivity)
Skermanella aerolata KACC11604	WP 044429225	SuMnCat02	ManganeseCatalase
Skermanella aerolata KACC11604	WP 044429938	PhaPrxGrx	PrxII-glutoredoxinfusion
Skermanella aerolata KACC11604	WP 044430100	TmeNadOxd01	NADHoxidase
Skermanella aerolata KACC11604	WP 044430397	ReHCMDnH16	Hydrolase-CMDfusion(noperoxidaseactivity)
Skermanella aerolata KACC11604	WP 044430431	RpNadDHBisB5	NADHdehydrogenase
Skermanella aerolata KACC11604	WP 044430579	RpCMDCGA009	Carboxymuconolactonedecarboxylase(peroxidaseactivity)
Skermanella aerolata KACC11604	WP 044430715	RbaYPxDo	Shortperoxidockerin
Skermanella aerolata KACC11604	WP 044430737	STsHCMDn	Hydrolase-CMDfusion(noperoxidaseactivity)
Skermanella aerolata KACC11604	WP 044430739	STaHalNPrx02	Nohaem,nometalhaloperoxidase
Skermanella aerolata KACC11604	WP 044431113	MspPxc01	Bacterialperoxicin
Skermanella aerolata KACC11604	WP 044431244	sodA	Superoxide_dismutase_Mn
Skermanella aerolata KACC11604	WP 044431277	FnoNadOxd01	NADHoxidase
Skermanella aerolata KACC11604	WP 044431318	ACxKat05	Catalase partial
Skermanella aerolata KACC11604	WP 044431320	oxyR	Oxidative_and_nitrosative_stress_transcriptional_regulator
Skermanella aerolata KACC11604	WP 044431433	MexMauG	Methylamineutilisationprotein
Skermanella aerolata KACC11604	WP 044431661	XeuPrxII	Atypical2-Cysteineperoxiredoxin(typeII)
Skermanella aerolata KACC11604	WP 044431715	RbaYPxDo	Shortperoxidockerin
Skermanella aerolata KACC11604	WP 044431752	LaaPxDo	Shortperoxidockerin
Skermanella aerolata KACC11604	WP 044431914	PpuNadDHW619	NADHdehydrogenase
Skermanella aerolata KACC11604	WP 044431994	ohr	Organic_hydroperoxide_resistance_protein
Skermanella aerolata KACC11604	WP 044432029	RbaYPxDo	Shortperoxidockerin
Skermanella aerolata KACC11604	WP 044432193	PbeAhpD	AlkylhydroperoxidaseD
Skermanella aerolata KACC11604	WP 044432195	LpnAhpCPhiladelphia-1	AhpClikeperoxiredoxin
Skermanella aerolata KACC11604	WP 044432198	oxyR	Oxidative_and_nitrosative_stress_transcriptional_regulator
Skermanella aerolata KACC11604	WP 044432774	CcrHCMDn	Hydrolase-CMDfusion(noperoxidaseactivity)
Skermanella aerolata KACC11604	WP 044432823	RbaYPxDo	Shortperoxidockerin
Skermanella aerolata KACC11604	WP 044433549	TmeNadOxd01	NADHoxidase
Skermanella aerolata KACC11604	WP 044433917	SerKat02	Catalase
Skermanella aerolata KACC11604	WP 044434180	ohr	Organic_hydroperoxide_resistance_protein
Skermanella aerolata KACC11604	WP 044434355	CbuBCP	Atypical2-Cysteineperoxiredoxin(typeBCP)
Skermanella aerolata KACC11604	WP 044434422	ohrR	Organic hydroperoxide resistance transcriptional regulator
Skermanella aerolata KACC11604	WP 044434779	MspPxc01	Bacterialperoxicin
Skermanella aerolata KACC11604	WP 044435324	LaaPxDo	Shortperoxidockerin
Skermanella aerolata KACC11604	WP 044435563	CsePxc01	Bacterialperoxicin
Skermanella aerolata KACC11604	WP 044435998	MspPxc01	Bacterialperoxicin
Skermanella aerolata KACC11604	WP 044436441	TtMnCatHB27	ManganeseCatalase
Skermanella aerolata KACC11604	WP 044436474	MnoCP01	Catalaseperoxidase
Skermanella aerolata KACC11604	WP 044436504	RbaYPxDo	Shortperoxidockerin
Skermanella aerolata KACC11604	WP 044436691	RopHCMDn	Hydrolase-CMDfusion(noperoxidaseactivity)
Skermanella aerolata KACC11604	WP 044436980	ReHCMDnH16	Hydrolase-CMDfusion(noperoxidaseactivity)
Skermanella aerolata KACC11604	WP 044436982	ReHCMDnH16	Hydrolase-CMDfusion(noperoxidaseactivity)
Skermanella aerolata KACC11604	WP 044437057	CtesKat1	Catalase
Skermanella aerolata KACC11604	WP 044437118	SuMnCat02	ManganeseCatalase
Skermanella aerolata KACC11604	WP 044437636	BRspMnCat	ManganeseCatalase
Skermanella aerolata KACC11604	WP 044437915	RbaYPxDo	Shortperoxidockerin
Skermanella aerolata KACC11604	WP 052830759	MspPxc01	Bacterialperoxicin
Skermanella aerolata KACC11604	WP 052830865	BRspVCPo	Nohaem,Vanadiumchloroperoxidase
Skermanella aerolata KACC11604	WP 052830881	MspPxc01	Bacterialperoxicin
Skermanella aerolata KACC11604	WP 052831282	PfHalNPrx03BL914	Nohaem,nometalhaloperoxidase
Skermanella aerolata KACC11604	WP 052831314	RosPxc01	Bacterialperoxicin
Skermanella aerolata KACC11604	WP 052831350	DraDiHPOX	Otherdi-haemperoxidase
Skermanella aerolata KACC11604	WP 052831365	RbaYPxDo	Shortperoxidockerin
Skermanella aerolata KACC11604	WP 052831390	DraDiHPOX	Otherdi-haemperoxidase
Skermanella aerolata KACC11604	WP 052831392	MspPxc01	Bacterialperoxicin
Skermanella aerolata KACC11604	WP 052831474	RbaYPxDo	Shortperoxidockerin
Skermanella aerolata KACC11604	WP 052831493	RbaYPxDo	Shortperoxidockerin
Skermanella aerolata KACC11604	WP 052831579	MspPxc01	Bacterialperoxicin
Skermanella aerolata KACC11604	WP 052831815	RosPxc01	Bacterialperoxicin
Skermanella aerolata KACC11604	WP 052831953	CtesDiHCcP	Di-haemcytochromeCperoxidase
Skermanella aerolata KACC11604	WP 052832140	LaaPxDo	Shortperoxidockerin
Skermanella aerolata KACC11604	WP 052832416	AUspPxc01	Bacterialperoxicin
Skermanella aerolata KACC11604	WP 052832417	RpPxc02	Bacterialperoxicin theoreticaltranslation/pseudogene
Skermanella aerolata KACC11604	WP 052832486	RbaYPxDo	Shortperoxidockerin
Skermanella aerolata KACC11604	WP 052832505	DraDiHPOX	Otherdi-haemperoxidase
Skermanella aerolata KACC11604	WP 052832575	AUspPxc01	Bacterialperoxicin
Skermanella aerolata KACC11604	WP 052832720	MAGspDiHCcP	Di-haemcytochromeCperoxidase
Skermanella stibiiresistens SB22	WP 037445800	PfHalNPrx03PfO1	Nohaem,nometalhaloperoxidase
Skermanella stibiiresistens SB22	WP 037445871	RbaYPxDo	Shortperoxidockerin
Skermanella stibiiresistens SB22	WP 037446015	LaaPxDo	Shortperoxidockerin
Skermanella stibiiresistens SB22	WP 037446183	HinPrxGrxKW20	PrxII-glutoredoxinfusion
Skermanella stibiiresistens SB22	WP 037446287	RpCMDCGA009	Carboxymuconolactonedecarboxylase(peroxidaseactivity)
Skermanella stibiiresistens SB22	WP 037447056	MspPxc01	Bacterialperoxicin
Skermanella stibiiresistens SB22	WP 037447058	HaurKat01	Catalase
Skermanella stibiiresistens SB22	WP 037447155	SavHCMDn01	Hydrolase-CMDfusion(noperoxidaseactivity)
Skermanella stibiiresistens SB22	WP 037447451	HhCMD	Carboxymuconolactonedecarboxylase(peroxidaseactivity)
Skermanella stibiiresistens SB22	WP 037447561	FnoNadOxd01	NADHoxidase
Skermanella stibiiresistens SB22	WP 037447621	ohr	Organic_hydroperoxide_resistance_protein
Skermanella stibiiresistens SB22	WP 037447697	gor	Glutathione_oxidoreductase
Skermanella stibiiresistens SB22	WP 037448082	CtesKat1	Catalase
Skermanella stibiiresistens SB22	WP 037448250	BjaHalNPrx01USDA110	Nohaem,nometalhaloperoxidase
Skermanella stibiiresistens SB22	WP 037448317	ReHCMDnH16	Hydrolase-CMDfusion(noperoxidaseactivity)
Skermanella stibiiresistens SB22	WP 037448917	RbaYPxDo	Shortperoxidockerin
Skermanella stibiiresistens SB22	WP 037449063	oxyR	Oxidative_and_nitrosative_stress_transcriptional_regulator
Skermanella stibiiresistens SB22	WP 037449066	LpnAhpCPhiladelphia-1	AhpClikeperoxiredoxin
Skermanella stibiiresistens SB22	WP 037449069	GbeAhpD	AlkylhydroperoxidaseD
Skermanella stibiiresistens SB22	WP 037450139	sodA	Superoxide_dismutase_Mn
Skermanella stibiiresistens SB22	WP 037451450	gssg	Glutathione_synthetase
Skermanella stibiiresistens SB22	WP 037453293	MspPxc01	Bacterialperoxicin
Skermanella stibiiresistens SB22	WP 037453309	LaaPxDo	Shortperoxidockerin
Skermanella stibiiresistens SB22	WP 037453413	CtaiDCMD01LMG19424	DoubleCMD(peroxidaseactivity)
Skermanella stibiiresistens SB22	WP 037453919	PfHalNPrx03BL914	Nohaem,nometalhaloperoxidase
Skermanella stibiiresistens SB22	WP 037454034	ScoHCMDn01	Hydrolase-CMDfusion(noperoxidaseactivity)
Skermanella stibiiresistens SB22	WP 037454230	ReHCMDnJMP134	Hydrolase-CMDfusion(noperoxidaseactivity)
Skermanella stibiiresistens SB22	WP 037454309	RbaYPxDo	Shortperoxidockerin
Skermanella stibiiresistens SB22	WP 037454375	SuMnCat02	ManganeseCatalase
Skermanella stibiiresistens SB22	WP 037455072	XeuPrxII	Atypical2-Cysteineperoxiredoxin(typeII)
Skermanella stibiiresistens SB22	WP 037455196	BviGPx	Fungi-Bacteriaglutathioneperoxidase
Skermanella stibiiresistens SB22	WP 037457533	ohrR	Organic hydroperoxide resistance transcriptional regulator
Skermanella stibiiresistens SB22	WP 037457649	ohr	Organic_hydroperoxide_resistance_protein
Skermanella stibiiresistens SB22	WP 037457653	RopHCMDn	Hydrolase-CMDfusion(noperoxidaseactivity)
Skermanella stibiiresistens SB22	WP 037457655	DgHCMDn	Hydrolase-CMDfusion(noperoxidaseactivity)
Skermanella stibiiresistens SB22	WP 037457724	ohrR	Organic hydroperoxide resistance transcriptional regulator
Skermanella stibiiresistens SB22	WP 037457816	STsHCMDn	Hydrolase-CMDfusion(noperoxidaseactivity)
Skermanella stibiiresistens SB22	WP 037457828	MEsMnCat	ManganeseCatalase
Skermanella stibiiresistens SB22	WP 037458040	SmeKat02	Catalase
Skermanella stibiiresistens SB22	WP 037458061	SsvKat01	Catalase
Skermanella stibiiresistens SB22	WP 037458744	gst	Glutathione_S_transferase
Skermanella stibiiresistens SB22	WP 037459632	sodA	Superoxide_dismutase_Mn
Skermanella stibiiresistens SB22	WP 037459796	MnoCP01	Catalaseperoxidase
Skermanella stibiiresistens SB22	WP 037460402	TtMnCatHB27	ManganeseCatalase
Skermanella stibiiresistens SB22	WP 037460665	ReHCMDnH16	Hydrolase-CMDfusion(noperoxidaseactivity)
Skermanella stibiiresistens SB22	WP 037460690	SuMnCat02	ManganeseCatalase
Skermanella stibiiresistens SB22	WP 037460771	LaaPxDo	Shortperoxidockerin
Skermanella stibiiresistens SB22	WP 037460785	RbaYPxDo	Shortperoxidockerin
Skermanella stibiiresistens SB22	WP 037461007	RfeAlkyPrxn	Otheralkylhydroperoxidase(noperoxidaseactivity)
Skermanella stibiiresistens SB22	WP 037461317	ohr	Organic_hydroperoxide_resistance_protein
Skermanella stibiiresistens SB22	WP 037461327	SmeCMD	Carboxymuconolactonedecarboxylase(peroxidaseactivity)
Skermanella stibiiresistens SB22	WP 037461449	CbuBCP	Atypical2-Cysteineperoxiredoxin(typeBCP)
Skermanella stibiiresistens SB22	WP 037461539	ReHCMDnH16	Hydrolase-CMDfusion(noperoxidaseactivity)
Skermanella stibiiresistens SB22	WP 037462010	MspPxc01	Bacterialperoxicin
Skermanella stibiiresistens SB22	WP 051511480	MmeMauG	Methylamineutilisationprotein
Skermanella stibiiresistens SB22	WP 051511487	oxyR	Oxidative_and_nitrosative_stress_transcriptional_regulator
Skermanella stibiiresistens SB22	WP 051511577	BjaDCMDn	DoubleCMD(noperoxidaseactivity)
Skermanella stibiiresistens SB22	WP 051511736	AUspPxc01	Bacterialperoxicin
Skermanella stibiiresistens SB22	WP 051511841	Rso1CysPrx01GMI1000	1-Cysteineperoxiredoxin
Skermanella stibiiresistens SB22	WP 051512504	TmeNadOxd01	NADHoxidase
Skermanella stibiiresistens SB22	WP 051512511	BpKat01	Catalase
Skermanella stibiiresistens SB22	WP 051512580	MspPxc01	Bacterialperoxicin
Skermanella stibiiresistens SB22	WP 051512607	MspPxc01	Bacterialperoxicin
Skermanella stibiiresistens SB22	WP 051512733	RosPxc01	Bacterialperoxicin
Skermanella stibiiresistens SB22	WP 051513126	MspPxc01	Bacterialperoxicin
Skermanella stibiiresistens SB22	WP 051513353	CcrHCMDn	Hydrolase-CMDfusion(noperoxidaseactivity)
Skermanella stibiiresistens SB22	WP 051513423	RpPxc02	Bacterialperoxicin theoreticaltranslation/pseudogene
Skermanella stibiiresistens SB22	WP 051513432	MspPxc01	Bacterialperoxicin
Skermanella stibiiresistens SB22	WP 051513737	RpDiHCcPBisB18	Di-haemcytochromeCperoxidase
Skermanella stibiiresistens SB22	WP 051513785	ReHCMDnH16	Hydrolase-CMDfusion(noperoxidaseactivity)
Skermanella stibiiresistens SB22	WP 051513976	BRspHalNPrx	Nohaem,nometalhaloperoxidase
Skermanella stibiiresistens SB22	WP 063833912	SavHCMDn01	Hydrolase-CMDfusion(noperoxidaseactivity)
Skermanella stibiiresistens SB22	WP 063833960	NoDiHCcP	Di-haemcytochromeCperoxidase
Synechococcus elongatus PCC6301	WP 011242580	AUspPxc01	Bacterialperoxicin
Synechococcus elongatus PCC6301	WP 011242650	NOpuGPx01	Fungi-Bacteriaglutathioneperoxidase
Synechococcus elongatus PCC6301	WP 011243010	gor	Glutathione_oxidoreductase
Synechococcus elongatus PCC6301	WP 011243074	ScoHalNPrx	Nohaem,nometalhaloperoxidase
Synechococcus elongatus PCC6301	WP 011243195	NOpuBCP04	Atypical2-Cysteineperoxiredoxin(typeBCP)
Synechococcus elongatus PCC6301	WP 011243715	RpNadDHHaA2	NADHdehydrogenase
Synechococcus elongatus PCC6301	WP 011243908	PfNadDHPfO1	NADHdehydrogenase
Synechococcus elongatus PCC6301	WP 011243967	Se1CysPrx	1-Cysteineperoxiredoxin
Synechococcus elongatus PCC6301	WP 011244088	gssg	Glutathione_synthetase
Synechococcus elongatus PCC6301	WP 011244089	PatPrxGrx	PrxII-glutoredoxinfusion
Synechococcus elongatus PCC6301	WP 011244225	SeBCP03PCC6301	Atypical2-Cysteineperoxiredoxin(typeBCP)
Synechococcus elongatus PCC6301	WP 011244462	SeBCP01PCC6301	Atypical2-Cysteineperoxiredoxin(typeBCP)
Synechococcus elongatus PCC6301	WP 011244597	SeBCP02PCC6301	Atypical2-Cysteineperoxiredoxin(typeBCP)
Synechococcus elongatus PCC6301	WP 011244741	SeCP01PCC7942	Catalaseperoxidase
Synechococcus elongatus PCC6301	WP 011378400	NOspAhpC	AhpClikeperoxiredoxin
Synechococcus elongatus PCC6301	WP 041676946	sodA	Superoxide_dismutase_Mn
Synechococcus sp CC9902	WP 009789803	NOspAhpC	AhpClikeperoxiredoxin
Synechococcus sp CC9902	WP 011358902	LaaPxDo	Shortperoxidockerin
Synechococcus sp CC9902	WP 011359211	SeBCP02PCC6301	Atypical2-Cysteineperoxiredoxin(typeBCP)
Synechococcus sp CC9902	WP 011359692	FnoNadOxd01	NADHoxidase
Synechococcus sp CC9902	WP 011359875	MxBCP02	Atypical2-Cysteineperoxiredoxin(typeBCP)
Synechococcus sp CC9902	WP 011360105	SspBCPCC9902	Atypical2-Cysteineperoxiredoxin(typeBCP)
Synechococcus sp CC9902	WP 011360863	gssg	Glutathione_synthetase
Synechococcus sp CC9902	WP 011360864	AmacPrxGrx	PrxII-glutoredoxinfusion
Synechococcus sp CC9902	WP 041424704	NOpuGPx01	Fungi-Bacteriaglutathioneperoxidase
Thalassobaculum salexigens DSM19539	WP 028792837	gor	Glutathione_oxidoreductase
Thalassobaculum salexigens DSM19539	WP 028792867	oxyR	Oxidative_and_nitrosative_stress_transcriptional_regulator
Thalassobaculum salexigens DSM19539	WP 028792906	RosPxc01	Bacterialperoxicin
Thalassobaculum salexigens DSM19539	WP 028792932	BdCMDn	Carboxymuconolactonedecarboxylase(noperoxidaseactivity)
Thalassobaculum salexigens DSM19539	WP 028792951	RbaYPxDo	Shortperoxidockerin
Thalassobaculum salexigens DSM19539	WP 028793004	RpCMDCGA009	Carboxymuconolactonedecarboxylase(peroxidaseactivity)
Thalassobaculum salexigens DSM19539	WP 028793336	PatPrxGrx	PrxII-glutoredoxinfusion
Thalassobaculum salexigens DSM19539	WP 028793412	RbaYPxDo	Shortperoxidockerin
Thalassobaculum salexigens DSM19539	WP 028793623	SmeKat02	Catalase
Thalassobaculum salexigens DSM19539	WP 028793689	SputPrxII	Atypical2-Cysteineperoxiredoxin(typeII)
Thalassobaculum salexigens DSM19539	WP 028793751	gst	Glutathione_S_transferase
Thalassobaculum salexigens DSM19539	WP 028794004	CbuBCP	Atypical2-Cysteineperoxiredoxin(typeBCP)
Thalassobaculum salexigens DSM19539	WP 028794071	ScoHCMDn01	Hydrolase-CMDfusion(noperoxidaseactivity)
Thalassobaculum salexigens DSM19539	WP 028794187	RbaYPxDo	Shortperoxidockerin
Thalassobaculum salexigens DSM19539	WP 028794809	RbaYPxDo	Shortperoxidockerin
Thalassobaculum salexigens DSM19539	WP 028795037	CwaPrxGrx	PrxII-glutoredoxinfusion
Thalassobaculum salexigens DSM19539	WP 028795296	LspPxc01	Bacterialperoxicin
Thalassobaculum salexigens DSM19539	WP 028795305	RbaYPxDo	Shortperoxidockerin
Thalassobaculum salexigens DSM19539	WP 028795317	RosPxc01	Bacterialperoxicin
Thalassobaculum salexigens DSM19539	WP 028795535	sodA	Superoxide_dismutase_Mn
Thalassobaculum salexigens DSM19539	WP 028795596	gst	Glutathione_S_transferase
[truncated: 513 more rows]

## Sheet: Table S4 B
Table S4 B Iron related genes from the Rhodospirillaceae members
Bacteria strain	NCBI No.	Gene	Annotation
Azospirillum brasilense Az39	WP 014240606	bfr	Bacterioferritin
Azospirillum brasilense Az39	WP 038528897	bfr	Bacterioferritin
Azospirillum brasilense Az39	WP 038529301	bfr	Bacterioferritin
Azospirillum brasilense Az39	WP 040133934	bfr	Bacterioferritin
Azospirillum brasilense Az39	WP 040137830	btuC	vitamin B12 ABC transporter permease
Azospirillum brasilense Az39	WP 035675596	DpsA	DNA-binding ferritin-like protein (oxidative damage protectant)
Azospirillum brasilense Az39	WP 014240513	ExbB	TonB accessory protein
Azospirillum brasilense Az39	WP 040136506	ExbB	TonB accessory protein
Azospirillum brasilense Az39	WP 014240514	ExbD	TonB accessory protein
Azospirillum brasilense Az39	WP 014241770	ExbD	TonB accessory protein
Azospirillum brasilense Az39	WP 040133841	FatC	Iron-compound ABC transporter permease
Azospirillum brasilense Az39	WP 040135203	FatD	Iron-compound ABC transporter permease
Azospirillum brasilense Az39	WP 040137798	fbpB	Ferric transport system permease protein FbpB
Azospirillum brasilense Az39	WP 014198283	fbpC	Ferric transporter ATP-binding protein
Azospirillum brasilense Az39	WP 014199535	fbpC	Ferric transporter ATP-binding protein
Azospirillum brasilense Az39	WP 038525531	fbpC	Ferric transporter ATP-binding protein
Azospirillum brasilense Az39	WP 038526718	fbpC	Ferric transporter ATP-binding protein
Azospirillum brasilense Az39	WP 038526759	fbpC	Ferric transporter ATP-binding protein
Azospirillum brasilense Az39	WP 038527007	fbpC	Ferric transporter ATP-binding protein
Azospirillum brasilense Az39	WP 038527526	fbpC	Ferric transporter ATP-binding protein
Azospirillum brasilense Az39	WP 038527654	fbpC	Ferric transporter ATP-binding protein
Azospirillum brasilense Az39	WP 038527850	fbpC	Ferric transporter ATP-binding protein
Azospirillum brasilense Az39	WP 038529728	fbpC	Ferric transporter ATP-binding protein
Azospirillum brasilense Az39	WP 038529926	fbpC	Ferric transporter ATP-binding protein
Azospirillum brasilense Az39	WP 038529976	fbpC	Ferric transporter ATP-binding protein
Azospirillum brasilense Az39	WP 038530037	fbpC	Ferric transporter ATP-binding protein
Azospirillum brasilense Az39	WP 038530143	fbpC	Ferric transporter ATP-binding protein
Azospirillum brasilense Az39	WP 038530531	fbpC	Ferric transporter ATP-binding protein
Azospirillum brasilense Az39	WP 038530854	fbpC	Ferric transporter ATP-binding protein
Azospirillum brasilense Az39	WP 040133834	fbpC	Ferric transporter ATP-binding protein
Azospirillum brasilense Az39	WP 040134254	fbpC	Ferric transporter ATP-binding protein
Azospirillum brasilense Az39	WP 040134573	fbpC	Ferric transporter ATP-binding protein
Azospirillum brasilense Az39	WP 040135656	fbpC	Ferric transporter ATP-binding protein
Azospirillum brasilense Az39	WP 040136268	fbpC	Ferric transporter ATP-binding protein
Azospirillum brasilense Az39	WP 040136348	fbpC	Ferric transporter ATP-binding protein
Azospirillum brasilense Az39	WP 040136587	fbpC	Ferric transporter ATP-binding protein
Azospirillum brasilense Az39	WP 040136807	fbpC	Ferric transporter ATP-binding protein
Azospirillum brasilense Az39	WP 040136936	fbpC	Ferric transporter ATP-binding protein
Azospirillum brasilense Az39	WP 040137172	fbpC	Ferric transporter ATP-binding protein
Azospirillum brasilense Az39	WP 040137207	fbpC	Ferric transporter ATP-binding protein
Azospirillum brasilense Az39	WP 040137559	fbpC	Ferric transporter ATP-binding protein
Azospirillum brasilense Az39	WP 040137564	fbpC	Ferric transporter ATP-binding protein
Azospirillum brasilense Az39	WP 040137643	fbpC	Ferric transporter ATP-binding protein
Azospirillum brasilense Az39	WP 040137707	fbpC	Ferric transporter ATP-binding protein
Azospirillum brasilense Az39	WP 040137769	fbpC	Ferric transporter ATP-binding protein
Azospirillum brasilense Az39	WP 040137879	fbpC	Ferric transporter ATP-binding protein
Azospirillum brasilense Az39	WP 040138103	fbpC	Ferric transporter ATP-binding protein
Azospirillum brasilense Az39	WP 040138123	fbpC	Ferric transporter ATP-binding protein
Azospirillum brasilense Az39	WP 040138302	fbpC	Ferric transporter ATP-binding protein
Azospirillum brasilense Az39	WP 040138512	fbpC	Ferric transporter ATP-binding protein
Azospirillum brasilense Az39	WP 051657870	fbpC	Ferric transporter ATP-binding protein
Azospirillum brasilense Az39	WP 051658061	fbpC	Ferric transporter ATP-binding protein
Azospirillum brasilense Az39	WP 051658255	fbpC	Ferric transporter ATP-binding protein
Azospirillum brasilense Az39	WP 051658309	fbpC	Ferric transporter ATP-binding protein
Azospirillum brasilense Az39	WP 051658387	fbpC	Ferric transporter ATP-binding protein
Azospirillum brasilense Az39	WP 051658415	fbpC	Ferric transporter ATP-binding protein
Azospirillum brasilense Az39	WP 051658731	fbpC	Ferric transporter ATP-binding protein
Azospirillum brasilense Az39	WP 038526125	fecA	Ferric citrate outer membrane transporter
Azospirillum brasilense Az39	WP 038526161	fecA	Ferric citrate outer membrane transporter
Azospirillum brasilense Az39	WP 038530148	fecA	Ferric citrate outer membrane transporter
Azospirillum brasilense Az39	WP 038531486	fecA	Ferric citrate outer membrane transporter
Azospirillum brasilense Az39	WP 040133968	fecA	Ferric citrate outer membrane transporter
Azospirillum brasilense Az39	WP 040134196	fecA	Ferric citrate outer membrane transporter
Azospirillum brasilense Az39	WP 040136752	fecA	Ferric citrate outer membrane transporter
Azospirillum brasilense Az39	WP 040136765	fecA	Ferric citrate outer membrane transporter
Azospirillum brasilense Az39	WP 040136983	fecA	Ferric citrate outer membrane transporter
Azospirillum brasilense Az39	WP 040137515	fecA	Ferric citrate outer membrane transporter
Azospirillum brasilense Az39	WP 040138120	fecA	Ferric citrate outer membrane transporter
Azospirillum brasilense Az39	WP 040138217	fecA	Ferric citrate outer membrane transporter
Azospirillum brasilense Az39	WP 051658434	fecA	Ferric citrate outer membrane transporter
Azospirillum brasilense Az39	WP 051658377	feoA	Ferrous iron transport protein
Azospirillum brasilense Az39	WP 040135129	feoB	Ferrous iron transport protein
Azospirillum brasilense Az39	WP 040137928	fepB	Iron-enterobactin ABC transporter substrate-binding protein
Azospirillum brasilense Az39	WP 038525728	fepC	ABC-type cobalt transport system, ATPase component
Azospirillum brasilense Az39	WP 038526532	fepC	ABC-type cobalt transport system, ATPase component
Azospirillum brasilense Az39	WP 038530238	fepC	ABC-type cobalt transport system, ATPase component
Azospirillum brasilense Az39	WP 040134409	fepC	ABC-type cobalt transport system, ATPase component
Azospirillum brasilense Az39	WP 040134624	fepC	ABC-type cobalt transport system, ATPase component
Azospirillum brasilense Az39	WP 040136165	fepC	ABC-type cobalt transport system, ATPase component
Azospirillum brasilense Az39	WP 040136673	fepC	ABC-type cobalt transport system, ATPase component
Azospirillum brasilense Az39	WP 040136835	fepC	ABC-type cobalt transport system, ATPase component
Azospirillum brasilense Az39	WP 040137828	fepC	ABC-type cobalt transport system, ATPase component
Azospirillum brasilense Az39	WP 040138169	fepC	ABC-type cobalt transport system, ATPase component
Azospirillum brasilense Az39	WP 051658635	fepC	ABC-type cobalt transport system, ATPase component
Azospirillum brasilense Az39	WP 051658641	fepC	ABC-type cobalt transport system, ATPase component
Azospirillum brasilense Az39	WP 040133842	fetC	ferric iron ABC superfamily ATP binding cassette transporter, ABC protein
Azospirillum brasilense Az39	WP 040133915	fetC	ferric iron ABC superfamily ATP binding cassette transporter, ABC protein
Azospirillum brasilense Az39	WP 040137460	fetC	ferric iron ABC superfamily ATP binding cassette transporter, ABC protein
Azospirillum brasilense Az39	WP 040137461	fhuA	Ferrichrome outer membrane transporter
Azospirillum brasilense Az39	WP 040137655	fhuA	Ferrichrome outer membrane transporter
Azospirillum brasilense Az39	WP 063922751	fhuA	Ferrichrome outer membrane transporter
Azospirillum brasilense Az39	WP 063922759	fhuA	Ferrichrome outer membrane transporter
Azospirillum brasilense Az39	WP 040134664	fhuB	Ferrichrome ABC transporter permease
Azospirillum brasilense Az39	WP 014197869	fhuC	Ferrichrome transport ATP-binding protein
Azospirillum brasilense Az39	WP 035680117	fhuC	Ferrichrome transport ATP-binding protein
Azospirillum brasilense Az39	WP 038528928	fhuC	Ferrichrome transport ATP-binding protein
Azospirillum brasilense Az39	WP 038531584	fhuC	Ferrichrome transport ATP-binding protein
Azospirillum brasilense Az39	WP 040133830	fhuC	Ferrichrome transport ATP-binding protein
Azospirillum brasilense Az39	WP 040133978	fhuC	Ferrichrome transport ATP-binding protein
Azospirillum brasilense Az39	WP 040136037	fhuC	Ferrichrome transport ATP-binding protein
Azospirillum brasilense Az39	WP 040137593	fhuC	Ferrichrome transport ATP-binding protein
Azospirillum brasilense Az39	WP 040137654	fhuC	Ferrichrome transport ATP-binding protein
Azospirillum brasilense Az39	WP 040138035	fhuC	Ferrichrome transport ATP-binding protein
Azospirillum brasilense Az39	WP 051657710	fhuC	Ferrichrome transport ATP-binding protein
Azospirillum brasilense Az39	WP 051658624	fhuD	Ferrichrome-binding periplasmic protein
Azospirillum brasilense Az39	WP 051658681	fhuD	Ferrichrome-binding periplasmic protein
Azospirillum brasilense Az39	WP 040134172	flav	Flavodoxin
Azospirillum brasilense Az39	WP 040135071	flav	Flavodoxin
Azospirillum brasilense Az39	WP 040136364	flav	Flavodoxin
Azospirillum brasilense Az39	WP 038530867	fnr	putative Ferric reductase
Azospirillum brasilense Az39	WP 035677391	fur	Ferric iron uptake transcription regulator
Azospirillum brasilense Az39	WP 038525613	fur	Ferric iron uptake transcription regulator
Azospirillum brasilense Az39	WP 038527312	fur	Ferric iron uptake transcription regulator
Azospirillum brasilense Az39	WP 038531609	fur	Ferric iron uptake transcription regulator
Azospirillum brasilense Az39	WP 051657984	fur	Ferric iron uptake transcription regulator
Azospirillum brasilense Az39	WP 040134538	futB	Iron ABC transport system permease protein
Azospirillum brasilense Az39	WP 038525638	hasR	Heme uptake outer membrane receptor
Azospirillum brasilense Az39	WP 040133977	hatB	ABC-type high affinity transport system ATPase
Azospirillum brasilense Az39	WP 040136981	hatC	ABC-type high affinity transport system permease
Azospirillum brasilense Az39	WP 051658254	hemH	Ferrochelatase
Azospirillum brasilense Az39	WP 051658676	hemS	Hemin transport protein
Azospirillum brasilense Az39	WP 051658677	hmuT	ABC transporter, periplasmic hemin-binding protein
Azospirillum brasilense Az39	WP 040138367	hmuU	Hemin transport system permease protein
Azospirillum brasilense Az39	WP 063922758	hmuU	Hemin transport system permease protein
Azospirillum brasilense Az39	WP 014197340	hmuV	Hemin import ATP-binding protein
Azospirillum brasilense Az39	WP 014198613	hmuV	Hemin import ATP-binding protein
Azospirillum brasilense Az39	WP 014238630	hmuV	Hemin import ATP-binding protein
Azospirillum brasilense Az39	WP 038526281	hmuV	Hemin import ATP-binding protein
Azospirillum brasilense Az39	WP 038530505	hmuV	Hemin import ATP-binding protein
Azospirillum brasilense Az39	WP 040136275	hmuV	Hemin import ATP-binding protein
Azospirillum brasilense Az39	WP 040137385	hmuV	Hemin import ATP-binding protein
Azospirillum brasilense Az39	WP 040137639	hmuV	Hemin import ATP-binding protein
Azospirillum brasilense Az39	WP 040137892	hmuV	Hemin import ATP-binding protein
Azospirillum brasilense Az39	WP 051657881	hmuV	Hemin import ATP-binding protein
Azospirillum brasilense Az39	WP 038525913	idi	Iron deficiency-induced protein A
Azospirillum brasilense Az39	WP 038525546	mco	putative multicopper oxidase
Azospirillum brasilense Az39	WP 040138184	mco	putative multicopper oxidase
Azospirillum brasilense Az39	WP 040133827	phuR	heme/hemoglobin uptake outer membrane receptor PhuR
Azospirillum brasilense Az39	WP 040137641	phuR	heme/hemoglobin uptake outer membrane receptor PhuR
Azospirillum brasilense Az39	WP 040133829	phuU	hemin ABC transporter, permease protein PhuU
Azospirillum brasilense Az39	WP 038529482	phuV	Hemin ABC transporter, ATP-binding protein
Azospirillum brasilense Az39	WP 040137841	PSEAE	Iron pyochelin receptor
Azospirillum brasilense Az39	WP 040137500	sfuC	Iron transport ATP-binding protein
Azospirillum brasilense Az39	WP 040137578	sfuC	Iron transport ATP-binding protein
Azospirillum brasilense Az39	WP 038525599	yfeA	Iron-chelated ABC transporter substrate-binding protein
Azospirillum brasilense Az39	WP 014199601	yfeB	Iron (chelated) transporter ATP-binding protein
Azospirillum brasilense Az39	WP 014238681	yfeB	Iron (chelated) transporter ATP-binding protein
Azospirillum brasilense Az39	WP 014241091	yfeB	Iron (chelated) transporter ATP-binding protein
Azospirillum brasilense Az39	WP 038525598	yfeB	Iron (chelated) transporter ATP-binding protein
Azospirillum brasilense Az39	WP 038526325	yfeB	Iron (chelated) transporter ATP-binding protein
Azospirillum brasilense Az39	WP 038527746	yfeB	Iron (chelated) transporter ATP-binding protein
Azospirillum brasilense Az39	WP 038529480	yfeB	Iron (chelated) transporter ATP-binding protein
Azospirillum brasilense Az39	WP 040133983	yfeB	Iron (chelated) transporter ATP-binding protein
Azospirillum brasilense Az39	WP 040134461	yfeB	Iron (chelated) transporter ATP-binding protein
Azospirillum brasilense Az39	WP 040137443	yfeB	Iron (chelated) transporter ATP-binding protein
Azospirillum brasilense Az39	WP 040137661	yfeB	Iron (chelated) transporter ATP-binding protein
Azospirillum brasilense Az39	WP 040137683	yfeB	Iron (chelated) transporter ATP-binding protein
Azospirillum brasilense Az39	WP 051657845	yfeB	Iron (chelated) transporter ATP-binding protein
Azospirillum brasilense Az39	WP 051658057	yfeB	Iron (chelated) transporter ATP-binding protein
Azospirillum brasilense Az39	WP 051658684	yfeB	Iron (chelated) transporter ATP-binding protein
Azospirillum brasilense Az39	WP 038525595	yfeC	Iron (chelated) ABC transporter permease
Azospirillum brasilense Az39	WP 051657713	yfeC	Iron (chelated) ABC transporter permease
Azospirillum brasilense Az39	WP 014199230	yfeD	Iron (chelated) ABC transporter permease
Azospirillum brasilense FP2	WP 035671636	bfr	Bacterioferritin
Azospirillum brasilense FP2	WP 035672382	bfr	Bacterioferritin
Azospirillum brasilense FP2	WP 035674243	bfr	Bacterioferritin
Azospirillum brasilense FP2	WP 035674005	ExbB	TonB accessory protein
Azospirillum brasilense FP2	WP 051140677	ExbB	TonB accessory protein
Azospirillum brasilense FP2	WP 035679503	ExbD	TonB accessory protein
Azospirillum brasilense FP2	WP 035678100	FatC	Iron-compound ABC transporter permease
Azospirillum brasilense FP2	WP 035678134	FatD	Iron-compound ABC transporter permease
Azospirillum brasilense FP2	WP 035669296	fbpC	Ferric transporter ATP-binding protein
Azospirillum brasilense FP2	WP 035669471	fbpC	Ferric transporter ATP-binding protein
Azospirillum brasilense FP2	WP 035669683	fbpC	Ferric transporter ATP-binding protein
Azospirillum brasilense FP2	WP 035670660	fbpC	Ferric transporter ATP-binding protein
Azospirillum brasilense FP2	WP 035670887	fbpC	Ferric transporter ATP-binding protein
Azospirillum brasilense FP2	WP 035672339	fbpC	Ferric transporter ATP-binding protein
Azospirillum brasilense FP2	WP 035673869	fbpC	Ferric transporter ATP-binding protein
Azospirillum brasilense FP2	WP 035673951	fbpC	Ferric transporter ATP-binding protein
Azospirillum brasilense FP2	WP 035674630	fbpC	Ferric transporter ATP-binding protein
Azospirillum brasilense FP2	WP 035674867	fbpC	Ferric transporter ATP-binding protein
Azospirillum brasilense FP2	WP 035675098	fbpC	Ferric transporter ATP-binding protein
Azospirillum brasilense FP2	WP 035675177	fbpC	Ferric transporter ATP-binding protein
Azospirillum brasilense FP2	WP 035676286	fbpC	Ferric transporter ATP-binding protein
Azospirillum brasilense FP2	WP 035676500	fbpC	Ferric transporter ATP-binding protein
Azospirillum brasilense FP2	WP 035677565	fbpC	Ferric transporter ATP-binding protein
Azospirillum brasilense FP2	WP 035679351	fbpC	Ferric transporter ATP-binding protein
Azospirillum brasilense FP2	WP 035680230	fbpC	Ferric transporter ATP-binding protein
Azospirillum brasilense FP2	WP 035680427	fbpC	Ferric transporter ATP-binding protein
Azospirillum brasilense FP2	WP 035680774	fbpC	Ferric transporter ATP-binding protein
Azospirillum brasilense FP2	WP 035681183	fbpC	Ferric transporter ATP-binding protein
Azospirillum brasilense FP2	WP 035681366	fbpC	Ferric transporter ATP-binding protein
Azospirillum brasilense FP2	WP 035681616	fbpC	Ferric transporter ATP-binding protein
Azospirillum brasilense FP2	WP 035681892	fbpC	Ferric transporter ATP-binding protein
Azospirillum brasilense FP2	WP 035681903	fbpC	Ferric transporter ATP-binding protein
Azospirillum brasilense FP2	WP 035682128	fbpC	Ferric transporter ATP-binding protein
Azospirillum brasilense FP2	WP 035682468	fbpC	Ferric transporter ATP-binding protein
Azospirillum brasilense FP2	WP 035682988	fbpC	Ferric transporter ATP-binding protein
Azospirillum brasilense FP2	WP 035683306	fbpC	Ferric transporter ATP-binding protein
Azospirillum brasilense FP2	WP 051140198	fbpC	Ferric transporter ATP-binding protein
Azospirillum brasilense FP2	WP 051140319	fbpC	Ferric transporter ATP-binding protein
Azospirillum brasilense FP2	WP 051140354	fbpC	Ferric transporter ATP-binding protein
Azospirillum brasilense FP2	WP 051140415	fbpC	Ferric transporter ATP-binding protein
Azospirillum brasilense FP2	WP 051140691	fbpC	Ferric transporter ATP-binding protein
Azospirillum brasilense FP2	WP 051140824	fbpC	Ferric transporter ATP-binding protein
Azospirillum brasilense FP2	WP 035670450	fecA	Ferric citrate outer membrane transporter
Azospirillum brasilense FP2	WP 035670884	fecA	Ferric citrate outer membrane transporter
Azospirillum brasilense FP2	WP 035671329	fecA	Ferric citrate outer membrane transporter
Azospirillum brasilense FP2	WP 035679055	fecA	Ferric citrate outer membrane transporter
Azospirillum brasilense FP2	WP 035680134	fecA	Ferric citrate outer membrane transporter
Azospirillum brasilense FP2	WP 035681217	fecA	Ferric citrate outer membrane transporter
Azospirillum brasilense FP2	WP 035682548	fecA	Ferric citrate outer membrane transporter
Azospirillum brasilense FP2	WP 051140707	fecA	Ferric citrate outer membrane transporter
Azospirillum brasilense FP2	WP 051140957	fecA	Ferric citrate outer membrane transporter
Azospirillum brasilense FP2	WP 035677527	feoB	Ferrous iron transport protein
Azospirillum brasilense FP2	WP 035682171	fepB	Iron-enterobactin ABC transporter substrate-binding protein
Azospirillum brasilense FP2	WP 014199587	fepC	ABC-type cobalt transport system, ATPase component
Azospirillum brasilense FP2	WP 014241208	fepC	ABC-type cobalt transport system, ATPase component
Azospirillum brasilense FP2	WP 035669693	fepC	ABC-type cobalt transport system, ATPase component
Azospirillum brasilense FP2	WP 035670275	fepC	ABC-type cobalt transport system, ATPase component
Azospirillum brasilense FP2	WP 035675051	fepC	ABC-type cobalt transport system, ATPase component
Azospirillum brasilense FP2	WP 035676698	fepC	ABC-type cobalt transport system, ATPase component
Azospirillum brasilense FP2	WP 035677587	fepC	ABC-type cobalt transport system, ATPase component
Azospirillum brasilense FP2	WP 035679727	fepC	ABC-type cobalt transport system, ATPase component
Azospirillum brasilense FP2	WP 035682185	fepC	ABC-type cobalt transport system, ATPase component
Azospirillum brasilense FP2	WP 035682602	fepC	ABC-type cobalt transport system, ATPase component
Azospirillum brasilense FP2	WP 051140296	fepC	ABC-type cobalt transport system, ATPase component
Azospirillum brasilense FP2	WP 051140805	fepC	ABC-type cobalt transport system, ATPase component
Azospirillum brasilense FP2	WP 051140836	fepC	ABC-type cobalt transport system, ATPase component
Azospirillum brasilense FP2	WP 035677826	fetC	ferric iron ABC superfamily ATP binding cassette transporter, ABC protein
Azospirillum brasilense FP2	WP 035678097	fetC	ferric iron ABC superfamily ATP binding cassette transporter, ABC protein
Azospirillum brasilense FP2	WP 035681151	fetC	ferric iron ABC superfamily ATP binding cassette transporter, ABC protein
Azospirillum brasilense FP2	WP 035679929	fhuA	Ferrichrome outer membrane transporter
Azospirillum brasilense FP2	WP 035681261	fhuA	Ferrichrome outer membrane transporter
Azospirillum brasilense FP2	WP 035683753	fhuA	Ferrichrome outer membrane transporter
Azospirillum brasilense FP2	WP 051140515	fhuA	Ferrichrome outer membrane transporter
Azospirillum brasilense FP2	WP 051140722	fhuA	Ferrichrome outer membrane transporter
Azospirillum brasilense FP2	WP 035677680	fhuB	Ferrichrome ABC transporter permease
Azospirillum brasilense FP2	WP 035670260	fhuC	Ferrichrome transport ATP-binding protein
Azospirillum brasilense FP2	WP 035672772	fhuC	Ferrichrome transport ATP-binding protein
Azospirillum brasilense FP2	WP 035673373	fhuC	Ferrichrome transport ATP-binding protein
Azospirillum brasilense FP2	WP 035676784	fhuC	Ferrichrome transport ATP-binding protein
Azospirillum brasilense FP2	WP 035677545	fhuC	Ferrichrome transport ATP-binding protein
Azospirillum brasilense FP2	WP 035682130	fhuC	Ferrichrome transport ATP-binding protein
Azospirillum brasilense FP2	WP 051140930	fhuC	Ferrichrome transport ATP-binding protein
Azospirillum brasilense FP2	WP 035679158	flav	Flavodoxin
Azospirillum brasilense FP2	WP 035680791	flav	Flavodoxin
Azospirillum brasilense FP2	WP 035673963	fnr	putative Ferric reductase
Azospirillum brasilense FP2	WP 035670117	fur	Ferric iron uptake transcription regulator
Azospirillum brasilense FP2	WP 035674160	fur	Ferric iron uptake transcription regulator
Azospirillum brasilense FP2	WP 035679968	fur	Ferric iron uptake transcription regulator
Azospirillum brasilense FP2	WP 051140376	fur	Ferric iron uptake transcription regulator
Azospirillum brasilense FP2	WP 035669819	hasR	Heme uptake outer membrane receptor
Azospirillum brasilense FP2	WP 035680136	hatC	ABC-type high affinity transport system permease
Azospirillum brasilense FP2	WP 051140414	hemH	Ferrochelatase
Azospirillum brasilense FP2	WP 035682183	hmuU	Hemin transport system permease protein
Azospirillum brasilense FP2	WP 035678928	hmuV	Hemin import ATP-binding protein
Azospirillum brasilense FP2	WP 051140405	hmuV	Hemin import ATP-binding protein
Azospirillum brasilense FP2	WP 035671104	idi	Iron deficiency-induced protein A
Azospirillum brasilense FP2	WP 035682652	mco	putative multicopper oxidase
Azospirillum brasilense FP2	WP 035678154	phuR	heme/hemoglobin uptake outer membrane receptor PhuR
Azospirillum brasilense FP2	WP 051140916	phuR	heme/hemoglobin uptake outer membrane receptor PhuR
Azospirillum brasilense FP2	WP 035681504	PSEAE	Iron pyochelin receptor
Azospirillum brasilense FP2	WP 035681437	sfuC	Iron transport ATP-binding protein
Azospirillum brasilense FP2	WP 051140299	sfuC	Iron transport ATP-binding protein
Azospirillum brasilense FP2	WP 051141086	tpd	high-affinity ferrous iron transport
Azospirillum brasilense FP2	WP 035679980	yfeA	Iron-chelated ABC transporter substrate-binding protein
Azospirillum brasilense FP2	WP 035669699	yfeB	Iron (chelated) transporter ATP-binding protein
Azospirillum brasilense FP2	WP 035671192	yfeB	Iron (chelated) transporter ATP-binding protein
Azospirillum brasilense FP2	WP 035673736	yfeB	Iron (chelated) transporter ATP-binding protein
Azospirillum brasilense FP2	WP 035675129	yfeB	Iron (chelated) transporter ATP-binding protein
Azospirillum brasilense FP2	WP 035675671	yfeB	Iron (chelated) transporter ATP-binding protein
Azospirillum brasilense FP2	WP 035679547	yfeB	Iron (chelated) transporter ATP-binding protein
Azospirillum brasilense FP2	WP 035681809	yfeB	Iron (chelated) transporter ATP-binding protein
Azospirillum brasilense FP2	WP 035681957	yfeB	Iron (chelated) transporter ATP-binding protein
Azospirillum brasilense FP2	WP 051140010	yfeC	Iron (chelated) ABC transporter permease
Azospirillum brasilense FP2	WP 051140725	yfeC	Iron (chelated) ABC transporter permease
Azospirillum brasilense FP2	WP 035681956	yfeD	Iron (chelated) ABC transporter permease
Azospirillum brasilense SP245	WP 014239532	bfr	Bacterioferritin
Azospirillum brasilense SP245	WP 014239829	bfr	Bacterioferritin
Azospirillum brasilense SP245	WP 041812345	bfr	Bacterioferritin
Azospirillum brasilense SP245	WP 014197853	btuC	vitamin B12 ABC transporter permease
Azospirillum brasilense SP245	WP 041812393	FatC	Iron-compound ABC transporter permease
Azospirillum brasilense SP245	WP 041812831	FatD	Iron-compound ABC transporter permease
Azospirillum brasilense SP245	WP 014197297	fbpC	Ferric transporter ATP-binding protein
Azospirillum brasilense SP245	WP 014197359	fbpC	Ferric transporter ATP-binding protein
Azospirillum brasilense SP245	WP 014197906	fbpC	Ferric transporter ATP-binding protein
Azospirillum brasilense SP245	WP 014197911	fbpC	Ferric transporter ATP-binding protein
Azospirillum brasilense SP245	WP 014198142	fbpC	Ferric transporter ATP-binding protein
Azospirillum brasilense SP245	WP 014198523	fbpC	Ferric transporter ATP-binding protein
Azospirillum brasilense SP245	WP 014198922	fbpC	Ferric transporter ATP-binding protein
Azospirillum brasilense SP245	WP 014199043	fbpC	Ferric transporter ATP-binding protein
Azospirillum brasilense SP245	WP 014199136	fbpC	Ferric transporter ATP-binding protein
Azospirillum brasilense SP245	WP 014199147	fbpC	Ferric transporter ATP-binding protein
Azospirillum brasilense SP245	WP 014199210	fbpC	Ferric transporter ATP-binding protein
Azospirillum brasilense SP245	WP 014199214	fbpC	Ferric transporter ATP-binding protein
Azospirillum brasilense SP245	WP 014199600	fbpC	Ferric transporter ATP-binding protein
Azospirillum brasilense SP245	WP 014200181	fbpC	Ferric transporter ATP-binding protein
Azospirillum brasilense SP245	WP 014200203	fbpC	Ferric transporter ATP-binding protein
Azospirillum brasilense SP245	WP 014200271	fbpC	Ferric transporter ATP-binding protein
Azospirillum brasilense SP245	WP 014238550	fbpC	Ferric transporter ATP-binding protein
Azospirillum brasilense SP245	WP 014238810	fbpC	Ferric transporter ATP-binding protein
Azospirillum brasilense SP245	WP 014238965	fbpC	Ferric transporter ATP-binding protein
Azospirillum brasilense SP245	WP 014239032	fbpC	Ferric transporter ATP-binding protein
Azospirillum brasilense SP245	WP 014239810	fbpC	Ferric transporter ATP-binding protein
Azospirillum brasilense SP245	WP 014240224	fbpC	Ferric transporter ATP-binding protein
Azospirillum brasilense SP245	WP 014240433	fbpC	Ferric transporter ATP-binding protein
Azospirillum brasilense SP245	WP 014240468	fbpC	Ferric transporter ATP-binding protein
Azospirillum brasilense SP245	WP 014240760	fbpC	Ferric transporter ATP-binding protein
Azospirillum brasilense SP245	WP 014240893	fbpC	Ferric transporter ATP-binding protein
Azospirillum brasilense SP245	WP 014241081	fbpC	Ferric transporter ATP-binding protein
Azospirillum brasilense SP245	WP 014241114	fbpC	Ferric transporter ATP-binding protein
Azospirillum brasilense SP245	WP 014241390	fbpC	Ferric transporter ATP-binding protein
Azospirillum brasilense SP245	WP 014241399	fbpC	Ferric transporter ATP-binding protein
Azospirillum brasilense SP245	WP 014242110	fbpC	Ferric transporter ATP-binding protein
Azospirillum brasilense SP245	WP 014242266	fbpC	Ferric transporter ATP-binding protein
Azospirillum brasilense SP245	WP 014242404	fbpC	Ferric transporter ATP-binding protein
Azospirillum brasilense SP245	WP 014242461	fbpC	Ferric transporter ATP-binding protein
Azospirillum brasilense SP245	WP 014242525	fbpC	Ferric transporter ATP-binding protein
Azospirillum brasilense SP245	WP 041810859	fbpC	Ferric transporter ATP-binding protein
Azospirillum brasilense SP245	WP 041811998	fbpC	Ferric transporter ATP-binding protein
Azospirillum brasilense SP245	WP 041813325	fbpC	Ferric transporter ATP-binding protein
Azospirillum brasilense SP245	WP 041813954	fbpC	Ferric transporter ATP-binding protein
Azospirillum brasilense SP245	WP 041814298	fbpC	Ferric transporter ATP-binding protein
Azospirillum brasilense SP245	WP 041814319	fbpC	Ferric transporter ATP-binding protein
Azospirillum brasilense SP245	WP 041814346	fbpC	Ferric transporter ATP-binding protein
Azospirillum brasilense SP245	WP 014198675	fecA	Ferric citrate outer membrane transporter
Azospirillum brasilense SP245	WP 014198820	fecA	Ferric citrate outer membrane transporter
Azospirillum brasilense SP245	WP 014198839	fecA	Ferric citrate outer membrane transporter
Azospirillum brasilense SP245	WP 014199900	fecA	Ferric citrate outer membrane transporter
Azospirillum brasilense SP245	WP 014238962	fecA	Ferric citrate outer membrane transporter
Azospirillum brasilense SP245	WP 014241865	fecA	Ferric citrate outer membrane transporter
Azospirillum brasilense SP245	WP 014242395	fecA	Ferric citrate outer membrane transporter
Azospirillum brasilense SP245	WP 041811387	fecA	Ferric citrate outer membrane transporter
Azospirillum brasilense SP245	WP 041813140	fecA	Ferric citrate outer membrane transporter
Azospirillum brasilense SP245	WP 041813751	fecA	Ferric citrate outer membrane transporter
Azospirillum brasilense SP245	WP 041814616	fecA	Ferric citrate outer membrane transporter
Azospirillum brasilense SP245	WP 052584321	fecA	Ferric citrate outer membrane transporter
Azospirillum brasilense SP245	WP 014197764	feoB	Ferrous iron transport protein
Azospirillum brasilense SP245	WP 014199628	fepB	Iron-enterobactin ABC transporter substrate-binding protein
Azospirillum brasilense SP245	WP 014197879	fepC	ABC-type cobalt transport system, ATPase component
Azospirillum brasilense SP245	WP 014198510	fepC	ABC-type cobalt transport system, ATPase component
Azospirillum brasilense SP245	WP 014198838	fepC	ABC-type cobalt transport system, ATPase component
Azospirillum brasilense SP245	WP 014199349	fepC	ABC-type cobalt transport system, ATPase component
Azospirillum brasilense SP245	WP 014199940	fepC	ABC-type cobalt transport system, ATPase component
Azospirillum brasilense SP245	WP 014238685	fepC	ABC-type cobalt transport system, ATPase component
Azospirillum brasilense SP245	WP 014238899	fepC	ABC-type cobalt transport system, ATPase component
Azospirillum brasilense SP245	WP 014241866	fepC	ABC-type cobalt transport system, ATPase component
Azospirillum brasilense SP245	WP 014197980	fetC	ferric iron ABC superfamily ATP binding cassette transporter, ABC protein
Azospirillum brasilense SP245	WP 014198100	fetC	ferric iron ABC superfamily ATP binding cassette transporter, ABC protein
Azospirillum brasilense SP245	WP 014241941	fetC	ferric iron ABC superfamily ATP binding cassette transporter, ABC protein
Azospirillum brasilense SP245	WP 014198902	fhuA	Ferrichrome outer membrane transporter
Azospirillum brasilense SP245	WP 014241937	fhuA	Ferrichrome outer membrane transporter
Azospirillum brasilense SP245	WP 041812355	fhuA	Ferrichrome outer membrane transporter
Azospirillum brasilense SP245	WP 052584453	fhuA	Ferrichrome outer membrane transporter
Azospirillum brasilense SP245	WP 014197921	fhuB	Ferrichrome ABC transporter permease
Azospirillum brasilense SP245	WP 014197855	fhuC	Ferrichrome transport ATP-binding protein
Azospirillum brasilense SP245	WP 014198511	fhuC	Ferrichrome transport ATP-binding protein
Azospirillum brasilense SP245	WP 014198894	fhuC	Ferrichrome transport ATP-binding protein
Azospirillum brasilense SP245	WP 014199831	fhuC	Ferrichrome transport ATP-binding protein
Azospirillum brasilense SP245	WP 014200096	fhuC	Ferrichrome transport ATP-binding protein
Azospirillum brasilense SP245	WP 014238778	fhuC	Ferrichrome transport ATP-binding protein
Azospirillum brasilense SP245	WP 014241964	fhuC	Ferrichrome transport ATP-binding protein
Azospirillum brasilense SP245	WP 014242062	fhuC	Ferrichrome transport ATP-binding protein
Azospirillum brasilense SP245	WP 041811343	fhuC	Ferrichrome transport ATP-binding protein
Azospirillum brasilense SP245	WP 052584393	fhuC	Ferrichrome transport ATP-binding protein
Azospirillum brasilense SP245	WP 014197854	fhuD	Ferrichrome-binding periplasmic protein
Azospirillum brasilense SP245	WP 014241938	fhuD	Ferrichrome-binding periplasmic protein
Azospirillum brasilense SP245	WP 014197651	flav	Flavodoxin
Azospirillum brasilense SP245	WP 014198270	flav	Flavodoxin
Azospirillum brasilense SP245	WP 014198707	flav	Flavodoxin
Azospirillum brasilense SP245	WP 041813256	flav	Flavodoxin
Azospirillum brasilense SP245	WP 041811763	fnr	putative Ferric reductase
Azospirillum brasilense SP245	WP 014238753	fur	Ferric iron uptake transcription regulator
Azospirillum brasilense SP245	WP 014238832	fur	Ferric iron uptake transcription regulator
Azospirillum brasilense SP245	WP 014240557	fur	Ferric iron uptake transcription regulator
Azospirillum brasilense SP245	WP 052584308	fur	Ferric iron uptake transcription regulator
Azospirillum brasilense SP245	WP 014198200	futB	Iron ABC transport system permease protein
Azospirillum brasilense SP245	WP 014238735	hasR	Heme uptake outer membrane receptor
Azospirillum brasilense SP245	WP 014242072	hatC	ABC-type high affinity transport system permease
Azospirillum brasilense SP245	WP 014197357	hemH	Ferrochelatase
Azospirillum brasilense SP245	WP 014199539	hemS	Hemin transport protein
Azospirillum brasilense SP245	WP 014199540	hmuT	ABC transporter, periplasmic hemin-binding protein
Azospirillum brasilense SP245	WP 041814441	hmuU	Hemin transport system permease protein
Azospirillum brasilense SP245	WP 063958453	hmuU	Hemin transport system permease protein
Azospirillum brasilense SP245	WP 014198818	hmuV	Hemin import ATP-binding protein
Azospirillum brasilense SP245	WP 014198858	hmuV	Hemin import ATP-binding protein
Azospirillum brasilense SP245	WP 014199542	hmuV	Hemin import ATP-binding protein
Azospirillum brasilense SP245	WP 014242436	hmuV	Hemin import ATP-binding protein
Azospirillum brasilense SP245	WP 041811453	hmuV	Hemin import ATP-binding protein
Azospirillum brasilense SP245	WP 041813656	hmuV	Hemin import ATP-binding protein
Azospirillum brasilense SP245	WP 041813890	hmuV	Hemin import ATP-binding protein
Azospirillum brasilense SP245	WP 041814218	hmuV	Hemin import ATP-binding protein
Azospirillum brasilense SP245	WP 014239252	idi	Iron deficiency-induced protein A
Azospirillum brasilense SP245	WP 014238799	mco	putative multicopper oxidase
Azospirillum brasilense SP245	WP 014198114	phuR	heme/hemoglobin uptake outer membrane receptor PhuR
Azospirillum brasilense SP245	WP 014199545	phuR	heme/hemoglobin uptake outer membrane receptor PhuR
Azospirillum brasilense SP245	WP 014198112	phuU	hemin ABC transporter, permease protein PhuU
Azospirillum brasilense SP245	WP 014199067	PSEAE	Iron pyochelin receptor
Azospirillum brasilense SP245	WP 014199187	sfuC	Iron transport ATP-binding protein
Azospirillum brasilense SP245	WP 014238759	yfeA	Iron-chelated ABC transporter substrate-binding protein
Azospirillum brasilense SP245	WP 014199178	yfeB	Iron (chelated) transporter ATP-binding protein
Azospirillum brasilense SP245	WP 014199231	yfeB	Iron (chelated) transporter ATP-binding protein
Azospirillum brasilense SP245	WP 014199280	yfeB	Iron (chelated) transporter ATP-binding protein
Azospirillum brasilense SP245	WP 014238760	yfeB	Iron (chelated) transporter ATP-binding protein
Azospirillum brasilense SP245	WP 014239305	yfeB	Iron (chelated) transporter ATP-binding protein
Azospirillum brasilense SP245	WP 014239633	yfeB	Iron (chelated) transporter ATP-binding protein
Azospirillum brasilense SP245	WP 014240351	yfeB	Iron (chelated) transporter ATP-binding protein
Azospirillum brasilense SP245	WP 014240399	yfeB	Iron (chelated) transporter ATP-binding protein
Azospirillum brasilense SP245	WP 014241334	yfeB	Iron (chelated) transporter ATP-binding protein
Azospirillum brasilense SP245	WP 014241449	yfeB	Iron (chelated) transporter ATP-binding protein
Azospirillum brasilense SP245	WP 041812312	yfeB	Iron (chelated) transporter ATP-binding protein
Azospirillum brasilense SP245	WP 014238761	yfeC	Iron (chelated) ABC transporter permease
Azospirillum brasilense SP245	WP 014238762	yfeC	Iron (chelated) ABC transporter permease
Azospirillum brasilense SP7	ALJ34803	bfr	Bacterioferritin
Azospirillum brasilense SP7	ALJ35523	bfr	Bacterioferritin
Azospirillum brasilense SP7	ALJ35963	bfr	Bacterioferritin
Azospirillum brasilense SP7	ALJ38005	btuC	vitamin B12 ABC transporter permease
Azospirillum brasilense SP7	ALJ34532	DpsA	DNA-binding ferritin-like protein (oxidative damage protectant)
Azospirillum brasilense SP7	ALJ35595	ExbB	TonB accessory protein
Azospirillum brasilense SP7	ALJ38344	ExbB	TonB accessory protein
Azospirillum brasilense SP7	ALJ35594	ExbD	TonB accessory protein
Azospirillum brasilense SP7	ALJ38343	ExbD	TonB accessory protein
Azospirillum brasilense SP7	ALJ37861	FatC	Iron-compound ABC transporter permease
Azospirillum brasilense SP7	ALJ38120	FatD	Iron-compound ABC transporter permease
Azospirillum brasilense SP7	ALJ33971	fbpC	Ferric transporter ATP-binding protein
Azospirillum brasilense SP7	ALJ34089	fbpC	Ferric transporter ATP-binding protein
Azospirillum brasilense SP7	ALJ34341	fbpC	Ferric transporter ATP-binding protein
Azospirillum brasilense SP7	ALJ34514	fbpC	Ferric transporter ATP-binding protein
Azospirillum brasilense SP7	ALJ34786	fbpC	Ferric transporter ATP-binding protein
Azospirillum brasilense SP7	ALJ35117	fbpC	Ferric transporter ATP-binding protein
Azospirillum brasilense SP7	ALJ35346	fbpC	Ferric transporter ATP-binding protein
Azospirillum brasilense SP7	ALJ35398	fbpC	Ferric transporter ATP-binding protein
Azospirillum brasilense SP7	ALJ35674	fbpC	Ferric transporter ATP-binding protein
Azospirillum brasilense SP7	ALJ35819	fbpC	Ferric transporter ATP-binding protein
Azospirillum brasilense SP7	ALJ35839	fbpC	Ferric transporter ATP-binding protein
Azospirillum brasilense SP7	ALJ35911	fbpC	Ferric transporter ATP-binding protein
Azospirillum brasilense SP7	ALJ36261	fbpC	Ferric transporter ATP-binding protein
Azospirillum brasilense SP7	ALJ36294	fbpC	Ferric transporter ATP-binding protein
Azospirillum brasilense SP7	ALJ36383	fbpC	Ferric transporter ATP-binding protein
Azospirillum brasilense SP7	ALJ36466	fbpC	Ferric transporter ATP-binding protein
Azospirillum brasilense SP7	ALJ36528	fbpC	Ferric transporter ATP-binding protein
Azospirillum brasilense SP7	ALJ36576	fbpC	Ferric transporter ATP-binding protein
Azospirillum brasilense SP7	ALJ36660	fbpC	Ferric transporter ATP-binding protein
Azospirillum brasilense SP7	ALJ37038	fbpC	Ferric transporter ATP-binding protein
Azospirillum brasilense SP7	ALJ37659	fbpC	Ferric transporter ATP-binding protein
Azospirillum brasilense SP7	ALJ37823	fbpC	Ferric transporter ATP-binding protein
Azospirillum brasilense SP7	ALJ38016	fbpC	Ferric transporter ATP-binding protein
Azospirillum brasilense SP7	ALJ38033	fbpC	Ferric transporter ATP-binding protein
Azospirillum brasilense SP7	ALJ38039	fbpC	Ferric transporter ATP-binding protein
Azospirillum brasilense SP7	ALJ38110	fbpC	Ferric transporter ATP-binding protein
Azospirillum brasilense SP7	ALJ38224	fbpC	Ferric transporter ATP-binding protein
Azospirillum brasilense SP7	ALJ38238	fbpC	Ferric transporter ATP-binding protein
Azospirillum brasilense SP7	ALJ38288	fbpC	Ferric transporter ATP-binding protein
Azospirillum brasilense SP7	ALJ38491	fbpC	Ferric transporter ATP-binding protein
Azospirillum brasilense SP7	ALJ38534	fbpC	Ferric transporter ATP-binding protein
Azospirillum brasilense SP7	ALJ38720	fbpC	Ferric transporter ATP-binding protein
Azospirillum brasilense SP7	ALJ38912	fbpC	Ferric transporter ATP-binding protein
Azospirillum brasilense SP7	ALJ38937	fbpC	Ferric transporter ATP-binding protein
Azospirillum brasilense SP7	ALJ38947	fbpC	Ferric transporter ATP-binding protein
Azospirillum brasilense SP7	ALJ39115	fbpC	Ferric transporter ATP-binding protein
Azospirillum brasilense SP7	ALJ39159	fbpC	Ferric transporter ATP-binding protein
Azospirillum brasilense SP7	ALJ39531	fbpC	Ferric transporter ATP-binding protein
Azospirillum brasilense SP7	ALJ33973	fecA	Ferric citrate outer membrane transporter
Azospirillum brasilense SP7	ALJ36072	fecA	Ferric citrate outer membrane transporter
Azospirillum brasilense SP7	ALJ36262	fecA	Ferric citrate outer membrane transporter
Azospirillum brasilense SP7	ALJ36601	fecA	Ferric citrate outer membrane transporter
Azospirillum brasilense SP7	ALJ37387	fecA	Ferric citrate outer membrane transporter
Azospirillum brasilense SP7	ALJ38189	fecA	Ferric citrate outer membrane transporter
Azospirillum brasilense SP7	ALJ38594	fecA	Ferric citrate outer membrane transporter
Azospirillum brasilense SP7	ALJ39157	fecA	Ferric citrate outer membrane transporter
Azospirillum brasilense SP7	ALJ39255	fecA	Ferric citrate outer membrane transporter
Azospirillum brasilense SP7	ALJ36707	feoA	Ferrous iron transport protein
Azospirillum brasilense SP7	ALJ36708	feoB	Ferrous iron transport protein
Azospirillum brasilense SP7	ALJ38970	fepB	Iron-enterobactin ABC transporter substrate-binding protein
Azospirillum brasilense SP7	ALJ34021	fepC	ABC-type cobalt transport system, ATPase component
Azospirillum brasilense SP7	ALJ34203	fepC	ABC-type cobalt transport system, ATPase component
Azospirillum brasilense SP7	ALJ34649	fepC	ABC-type cobalt transport system, ATPase component
Azospirillum brasilense SP7	ALJ36569	fepC	ABC-type cobalt transport system, ATPase component
Azospirillum brasilense SP7	ALJ36680	fepC	ABC-type cobalt transport system, ATPase component
Azospirillum brasilense SP7	ALJ36998	fepC	ABC-type cobalt transport system, ATPase component
Azospirillum brasilense SP7	ALJ38188	fepC	ABC-type cobalt transport system, ATPase component
Azospirillum brasilense SP7	ALJ38451	fepC	ABC-type cobalt transport system, ATPase component
Azospirillum brasilense SP7	ALJ39195	fepC	ABC-type cobalt transport system, ATPase component
Azospirillum brasilense SP7	ALJ39301	fepC	ABC-type cobalt transport system, ATPase component
Azospirillum brasilense SP7	ALJ37862	fetC	ferric iron ABC superfamily ATP binding cassette transporter, ABC protein
Azospirillum brasilense SP7	ALJ37964	fetC	ferric iron ABC superfamily ATP binding cassette transporter, ABC protein
Azospirillum brasilense SP7	ALJ36697	fhuA	Ferrichrome outer membrane transporter
Azospirillum brasilense SP7	ALJ39339	fhuA	Ferrichrome outer membrane transporter
Azospirillum brasilense SP7	ALJ36648	fhuB	Ferrichrome ABC transporter permease
Azospirillum brasilense SP7	ALJ34944	fhuC	Ferrichrome transport ATP-binding protein
Azospirillum brasilense SP7	ALJ36424	fhuC	Ferrichrome transport ATP-binding protein
Azospirillum brasilense SP7	ALJ36689	fhuC	Ferrichrome transport ATP-binding protein
Azospirillum brasilense SP7	ALJ36698	fhuC	Ferrichrome transport ATP-binding protein
Azospirillum brasilense SP7	ALJ36964	fhuC	Ferrichrome transport ATP-binding protein
Azospirillum brasilense SP7	ALJ37850	fhuC	Ferrichrome transport ATP-binding protein
Azospirillum brasilense SP7	ALJ38601	fhuC	Ferrichrome transport ATP-binding protein
Azospirillum brasilense SP7	ALJ38672	fhuC	Ferrichrome transport ATP-binding protein
Azospirillum brasilense SP7	ALJ38948	fhuC	Ferrichrome transport ATP-binding protein
Azospirillum brasilense SP7	ALJ39067	fhuC	Ferrichrome transport ATP-binding protein
Azospirillum brasilense SP7	ALJ39100	fhuC	Ferrichrome transport ATP-binding protein
Azospirillum brasilense SP7	ALJ36699	fhuD	Ferrichrome-binding periplasmic protein
Azospirillum brasilense SP7	ALJ37360	flav	Flavodoxin
Azospirillum brasilense SP7	ALJ38483	flav	Flavodoxin
Azospirillum brasilense SP7	ALJ36530	fnr	putative Ferric reductase
Azospirillum brasilense SP7	ALJ34134	fur	Ferric iron uptake transcription regulator
Azospirillum brasilense SP7	ALJ34347	fur	Ferric iron uptake transcription regulator
Azospirillum brasilense SP7	ALJ35557	fur	Ferric iron uptake transcription regulator
Azospirillum brasilense SP7	ALJ36429	fur	Ferric iron uptake transcription regulator
Azospirillum brasilense SP7	ALJ38103	fur	Ferric iron uptake transcription regulator
Azospirillum brasilense SP7	ALJ34151	hasR	Heme uptake outer membrane receptor
Azospirillum brasilense SP7	ALJ38593	hatC	ABC-type high affinity transport system permease
Azospirillum brasilense SP7	ALJ38035	hemH	Ferrochelatase
Azospirillum brasilense SP7	ALJ39300	hmuU	Hemin transport system permease protein
Azospirillum brasilense SP7	ALJ34272	hmuV	Hemin import ATP-binding protein
Azospirillum brasilense SP7	ALJ36017	hmuV	Hemin import ATP-binding protein
Azospirillum brasilense SP7	ALJ36597	hmuV	Hemin import ATP-binding protein
Azospirillum brasilense SP7	ALJ37126	hmuV	Hemin import ATP-binding protein
Azospirillum brasilense SP7	ALJ37436	hmuV	Hemin import ATP-binding protein
Azospirillum brasilense SP7	ALJ36183	idi	Iron deficiency-induced protein A
Azospirillum brasilense SP7	ALJ34097	mco	putative multicopper oxidase
Azospirillum brasilense SP7	ALJ39212	mco	putative multicopper oxidase
Azospirillum brasilense SP7	ALJ37847	phuR	heme/hemoglobin uptake outer membrane receptor PhuR
Azospirillum brasilense SP7	ALJ38399	phuR	heme/hemoglobin uptake outer membrane receptor PhuR
Azospirillum brasilense SP7	ALJ37849	phuU	hemin ABC transporter, permease protein PhuU
Azospirillum brasilense SP7	ALJ39337	phuU	hemin ABC transporter, permease protein PhuU
Azospirillum brasilense SP7	ALJ38729	sfuC	Iron transport ATP-binding protein
Azospirillum brasilense SP7	ALJ39441	tpd	high-affinity ferrous iron transport
Azospirillum brasilense SP7	ALJ34130	yfeA	Iron-chelated ABC transporter substrate-binding protein
Azospirillum brasilense SP7	ALJ34201	yfeB	Iron (chelated) transporter ATP-binding protein
Azospirillum brasilense SP7	ALJ34559	yfeB	Iron (chelated) transporter ATP-binding protein
Azospirillum brasilense SP7	ALJ35237	yfeB	Iron (chelated) transporter ATP-binding protein
Azospirillum brasilense SP7	ALJ35281	yfeB	Iron (chelated) transporter ATP-binding protein
Azospirillum brasilense SP7	ALJ35825	yfeB	Iron (chelated) transporter ATP-binding protein
Azospirillum brasilense SP7	ALJ36138	yfeB	Iron (chelated) transporter ATP-binding protein
Azospirillum brasilense SP7	ALJ36461	yfeB	Iron (chelated) transporter ATP-binding protein
Azospirillum brasilense SP7	ALJ37142	yfeB	Iron (chelated) transporter ATP-binding protein
Azospirillum brasilense SP7	ALJ34127	yfeC	Iron (chelated) ABC transporter permease
Azospirillum brasilense SP7	ALJ34128	yfeC	Iron (chelated) ABC transporter permease
Azospirillum halopraeferens DSM3675	WP 29007099	bfr	Bacterioferritin
Azospirillum halopraeferens DSM3675	WP 29007710	bfr	Bacterioferritin
Azospirillum halopraeferens DSM3675	WP 29008024	bfr	Bacterioferritin
Azospirillum halopraeferens DSM3675	WP 29009103	DpsA	DNA-binding ferritin-like protein (oxidative damage protectant)
Azospirillum halopraeferens DSM3675	WP 29008021	ExbB	TonB accessory protein
Azospirillum halopraeferens DSM3675	WP 29010375	ExbB	TonB accessory protein
Azospirillum halopraeferens DSM3675	WP 29008022	ExbD	TonB accessory protein
Azospirillum halopraeferens DSM3675	WP 29010376	ExbD	TonB accessory protein
Azospirillum halopraeferens DSM3675	WP 29010141	FatC	Iron-compound ABC transporter permease
Azospirillum halopraeferens DSM3675	WP 29007026	fbpC	Ferric transporter ATP-binding protein
Azospirillum halopraeferens DSM3675	WP 29007469	fbpC	Ferric transporter ATP-binding protein
Azospirillum halopraeferens DSM3675	WP 29007681	fbpC	Ferric transporter ATP-binding protein
Azospirillum halopraeferens DSM3675	WP 29008068	fbpC	Ferric transporter ATP-binding protein
Azospirillum halopraeferens DSM3675	WP 29008099	fbpC	Ferric transporter ATP-binding protein
Azospirillum halopraeferens DSM3675	WP 29008912	fbpC	Ferric transporter ATP-binding protein
Azospirillum halopraeferens DSM3675	WP 29009154	fbpC	Ferric transporter ATP-binding protein
Azospirillum halopraeferens DSM3675	WP 29009330	fbpC	Ferric transporter ATP-binding protein
Azospirillum halopraeferens DSM3675	WP 29009499	fbpC	Ferric transporter ATP-binding protein
Azospirillum halopraeferens DSM3675	WP 29009815	fbpC	Ferric transporter ATP-binding protein
Azospirillum halopraeferens DSM3675	WP 29009910	fbpC	Ferric transporter ATP-binding protein
Azospirillum halopraeferens DSM3675	WP 35691521	fbpC	Ferric transporter ATP-binding protein
Azospirillum halopraeferens DSM3675	WP 51340734	fbpC	Ferric transporter ATP-binding protein
Azospirillum halopraeferens DSM3675	WP 29010029	fecA	Ferric citrate outer membrane transporter
Azospirillum halopraeferens DSM3675	WP 35692201	fecA	Ferric citrate outer membrane transporter
Azospirillum halopraeferens DSM3675	WP 51340471	fecA	Ferric citrate outer membrane transporter
Azospirillum halopraeferens DSM3675	WP 51340499	fecA	Ferric citrate outer membrane transporter
Azospirillum halopraeferens DSM3675	WP 51340542	fecA	Ferric citrate outer membrane transporter
Azospirillum halopraeferens DSM3675	WP 29009798	feoA	Ferrous iron transport protein
Azospirillum halopraeferens DSM3675	WP 29009797	feoB	Ferrous iron transport protein
Azospirillum halopraeferens DSM3675	WP 29007358	fepC	ABC-type cobalt transport system, ATPase component
Azospirillum halopraeferens DSM3675	WP 29008790	fepC	ABC-type cobalt transport system, ATPase component
Azospirillum halopraeferens DSM3675	WP 29008882	fhuC	Ferrichrome transport ATP-binding protein
Azospirillum halopraeferens DSM3675	WP 51340598	fhuC	Ferrichrome transport ATP-binding protein
Azospirillum halopraeferens DSM3675	WP 51340621	fhuC	Ferrichrome transport ATP-binding protein
Azospirillum halopraeferens DSM3675	WP 51340710	fhuC	Ferrichrome transport ATP-binding protein
Azospirillum halopraeferens DSM3675	WP 29006983	flav	Flavodoxin
Azospirillum halopraeferens DSM3675	WP 29007298	flav	Flavodoxin
Azospirillum halopraeferens DSM3675	WP 29009984	flav	Flavodoxin
Azospirillum halopraeferens DSM3675	WP 29006739	fur	Ferric iron uptake transcription regulator
Azospirillum halopraeferens DSM3675	WP 29007700	hmuV	Hemin import ATP-binding protein
Azospirillum halopraeferens DSM3675	WP 29008694	hmuV	Hemin import ATP-binding protein
Azospirillum halopraeferens DSM3675	WP 29009618	hmuV	Hemin import ATP-binding protein
Azospirillum halopraeferens DSM3675	WP 29009893	hmuV	Hemin import ATP-binding protein
Azospirillum halopraeferens DSM3675	WP 35690819	hmuV	Hemin import ATP-binding protein
Azospirillum halopraeferens DSM3675	WP 51341194	hmuV	Hemin import ATP-binding protein
Azospirillum halopraeferens DSM3675	WP 29009324	rhbB	Rhizobactin siderophore biosynthesis protein
Azospirillum halopraeferens DSM3675	WP 29010146	rhbF	Rhizobactin siderophore biosynthesis protein
Azospirillum halopraeferens DSM3675	WP 29008710	sfuC	Iron transport ATP-binding protein
Azospirillum halopraeferens DSM3675	WP 35693460	sfuC	Iron transport ATP-binding protein
Azospirillum halopraeferens DSM3675	WP 29010269	yfeA	Iron-chelated ABC transporter substrate-binding protein
Azospirillum halopraeferens DSM3675	WP 29007339	yfeB	Iron (chelated) transporter ATP-binding protein
Azospirillum halopraeferens DSM3675	WP 29008798	yfeB	Iron (chelated) transporter ATP-binding protein
Azospirillum halopraeferens DSM3675	WP 35693548	yfeB	Iron (chelated) transporter ATP-binding protein
Azospirillum halopraeferens DSM3675	WP 51341178	yfeB	Iron (chelated) transporter ATP-binding protein
Azospirillum halopraeferens DSM3675	WP 29010267	yfeC	Iron (chelated) ABC transporter permease
Azospirillum halopraeferens DSM3675	WP 29010266	yfeD	Iron (chelated) ABC transporter permease
Azospirillum humicireducens SgZ5	WP 063635225	bfr	Bacterioferritin
Azospirillum humicireducens SgZ5	WP 063635229	bfr	Bacterioferritin
Azospirillum humicireducens SgZ5	WP 063635230	bfr	Bacterioferritin
Azospirillum humicireducens SgZ5	WP 063635462	DpsA	DNA-binding ferritin-like protein (oxidative damage protectant)
Azospirillum humicireducens SgZ5	WP 014247212	ExbB	TonB accessory protein
Azospirillum humicireducens SgZ5	WP 063634119	ExbD	TonB accessory protein
Azospirillum humicireducens SgZ5	WP 063633417	fbpC	Ferric transporter ATP-binding protein
Azospirillum humicireducens SgZ5	WP 063633849	fbpC	Ferric transporter ATP-binding protein
Azospirillum humicireducens SgZ5	WP 063633850	fbpC	Ferric transporter ATP-binding protein
Azospirillum humicireducens SgZ5	WP 063633943	fbpC	Ferric transporter ATP-binding protein
Azospirillum humicireducens SgZ5	WP 063634307	fbpC	Ferric transporter ATP-binding protein
Azospirillum humicireducens SgZ5	WP 063634441	fbpC	Ferric transporter ATP-binding protein
Azospirillum humicireducens SgZ5	WP 063634716	fbpC	Ferric transporter ATP-binding protein
Azospirillum humicireducens SgZ5	WP 063635383	fbpC	Ferric transporter ATP-binding protein
Azospirillum humicireducens SgZ5	WP 063635836	fbpC	Ferric transporter ATP-binding protein
Azospirillum humicireducens SgZ5	WP 063633758	fecA	Ferric citrate outer membrane transporter
Azospirillum humicireducens SgZ5	WP 063635381	fecA	Ferric citrate outer membrane transporter
Azospirillum humicireducens SgZ5	WP 063634695	fepC	ABC-type cobalt transport system, ATPase component
Azospirillum humicireducens SgZ5	WP 063634975	fepC	ABC-type cobalt transport system, ATPase component
Azospirillum humicireducens SgZ5	WP 063635710	fepC	ABC-type cobalt transport system, ATPase component
Azospirillum humicireducens SgZ5	WP 063635968	fepC	ABC-type cobalt transport system, ATPase component
Azospirillum humicireducens SgZ5	WP 063636204	fepC	ABC-type cobalt transport system, ATPase component
Azospirillum humicireducens SgZ5	WP 063635962	fetC	ferric iron ABC superfamily ATP binding cassette transporter, ABC protein
Azospirillum humicireducens SgZ5	WP 063635108	fhuC	Ferrichrome transport ATP-binding protein
Azospirillum humicireducens SgZ5	WP 063636058	fhuC	Ferrichrome transport ATP-binding protein
Azospirillum humicireducens SgZ5	WP 063636245	fhuC	Ferrichrome transport ATP-binding protein
Azospirillum humicireducens SgZ5	WP 063636286	fhuC	Ferrichrome transport ATP-binding protein
Azospirillum humicireducens SgZ5	WP 063635777	fnr	putative Ferric reductase
Azospirillum humicireducens SgZ5	WP 063634500	ftr2	High-affinity Fe2+/Pb2+ permease
Azospirillum humicireducens SgZ5	WP 063634904	fur	Ferric iron uptake transcription regulator
Azospirillum humicireducens SgZ5	WP 063635327	fur	Ferric iron uptake transcription regulator
Azospirillum humicireducens SgZ5	WP 063636046	fur	Ferric iron uptake transcription regulator
Azospirillum humicireducens SgZ5	WP 063636226	fur	Ferric iron uptake transcription regulator
Azospirillum humicireducens SgZ5	WP 063634317	futB	Iron ABC transport system permease protein
Azospirillum humicireducens SgZ5	WP 063635636	hemH	Ferrochelatase
Azospirillum humicireducens SgZ5	WP 063636041	hmuT	ABC transporter, periplasmic hemin-binding protein
Azospirillum humicireducens SgZ5	WP 063635022	hmuV	Hemin import ATP-binding protein
Azospirillum humicireducens SgZ5	WP 063634305	idi	Iron deficiency-induced protein A
Azospirillum humicireducens SgZ5	WP 063634678	mco	putative multicopper oxidase
Azospirillum humicireducens SgZ5	WP 063633454	phuU	hemin ABC transporter, permease protein PhuU
Azospirillum humicireducens SgZ5	WP 063634760	yfeB	Iron (chelated) transporter ATP-binding protein
Azospirillum humicireducens SgZ5	WP 063635709	yfeB	Iron (chelated) transporter ATP-binding protein
Azospirillum humicireducens SgZ5	WP 063636069	yfeB	Iron (chelated) transporter ATP-binding protein
Azospirillum lipoferum 4B	WP 014248660	bfr	Bacterioferritin
Azospirillum lipoferum 4B	WP 014248665	bfr	Bacterioferritin
Azospirillum lipoferum 4B	WP 044550044	bfr	Bacterioferritin
Azospirillum lipoferum 4B	WP 044550105	DpsA	DNA-binding ferritin-like protein (oxidative damage protectant)
Azospirillum lipoferum 4B	WP 044553193	ExbB	TonB accessory protein
Azospirillum lipoferum 4B	WP 014189637	ExbD	TonB accessory protein
Azospirillum lipoferum 4B	WP 044549594	ExbD	TonB accessory protein
Azospirillum lipoferum 4B	WP 014189019	FatC	Iron-compound ABC transporter permease
Azospirillum lipoferum 4B	WP 014189020	FatD	Iron-compound ABC transporter permease
Azospirillum lipoferum 4B	WP 014188786	fbpB	Ferric transport system permease protein FbpB
Azospirillum lipoferum 4B	WP 014188124	fbpC	Ferric transporter ATP-binding protein
Azospirillum lipoferum 4B	WP 014188212	fbpC	Ferric transporter ATP-binding protein
Azospirillum lipoferum 4B	WP 014188239	fbpC	Ferric transporter ATP-binding protein
Azospirillum lipoferum 4B	WP 014188515	fbpC	Ferric transporter ATP-binding protein
Azospirillum lipoferum 4B	WP 014188524	fbpC	Ferric transporter ATP-binding protein
Azospirillum lipoferum 4B	WP 014188580	fbpC	Ferric transporter ATP-binding protein
Azospirillum lipoferum 4B	WP 014188785	fbpC	Ferric transporter ATP-binding protein
Azospirillum lipoferum 4B	WP 014188853	fbpC	Ferric transporter ATP-binding protein
Azospirillum lipoferum 4B	WP 014189103	fbpC	Ferric transporter ATP-binding protein
Azospirillum lipoferum 4B	WP 014189187	fbpC	Ferric transporter ATP-binding protein
Azospirillum lipoferum 4B	WP 014189211	fbpC	Ferric transporter ATP-binding protein
Azospirillum lipoferum 4B	WP 014189285	fbpC	Ferric transporter ATP-binding protein
Azospirillum lipoferum 4B	WP 014189382	fbpC	Ferric transporter ATP-binding protein
Azospirillum lipoferum 4B	WP 014189803	fbpC	Ferric transporter ATP-binding protein
Azospirillum lipoferum 4B	WP 014246514	fbpC	Ferric transporter ATP-binding protein
Azospirillum lipoferum 4B	WP 014246856	fbpC	Ferric transporter ATP-binding protein
Azospirillum lipoferum 4B	WP 014246859	fbpC	Ferric transporter ATP-binding protein
Azospirillum lipoferum 4B	WP 014246981	fbpC	Ferric transporter ATP-binding protein
Azospirillum lipoferum 4B	WP 014247268	fbpC	Ferric transporter ATP-binding protein
Azospirillum lipoferum 4B	WP 014247400	fbpC	Ferric transporter ATP-binding protein
Azospirillum lipoferum 4B	WP 014247888	fbpC	Ferric transporter ATP-binding protein
Azospirillum lipoferum 4B	WP 014247940	fbpC	Ferric transporter ATP-binding protein
Azospirillum lipoferum 4B	WP 014248847	fbpC	Ferric transporter ATP-binding protein
Azospirillum lipoferum 4B	WP 014249601	fbpC	Ferric transporter ATP-binding protein
Azospirillum lipoferum 4B	WP 014249648	fbpC	Ferric transporter ATP-binding protein
Azospirillum lipoferum 4B	WP 014250015	fbpC	Ferric transporter ATP-binding protein
Azospirillum lipoferum 4B	WP 014250213	fbpC	Ferric transporter ATP-binding protein
Azospirillum lipoferum 4B	WP 044550551	fbpC	Ferric transporter ATP-binding protein
Azospirillum lipoferum 4B	WP 044551740	fbpC	Ferric transporter ATP-binding protein
Azospirillum lipoferum 4B	WP 044552564	fbpC	Ferric transporter ATP-binding protein
Azospirillum lipoferum 4B	WP 044552993	fbpC	Ferric transporter ATP-binding protein
Azospirillum lipoferum 4B	WP 044553391	fbpC	Ferric transporter ATP-binding protein
Azospirillum lipoferum 4B	WP 014188863	fecA	Ferric citrate outer membrane transporter
Azospirillum lipoferum 4B	WP 014246751	fecA	Ferric citrate outer membrane transporter
Azospirillum lipoferum 4B	WP 014247270	fecA	Ferric citrate outer membrane transporter
Azospirillum lipoferum 4B	WP 014248845	fecA	Ferric citrate outer membrane transporter
Azospirillum lipoferum 4B	WP 014249664	fecA	Ferric citrate outer membrane transporter
Azospirillum lipoferum 4B	WP 044551780	fecA	Ferric citrate outer membrane transporter
Azospirillum lipoferum 4B	WP 044552525	fecA	Ferric citrate outer membrane transporter
Azospirillum lipoferum 4B	WP 044553304	fecA	Ferric citrate outer membrane transporter
Azospirillum lipoferum 4B	WP 014189088	feoA	Ferrous iron transport protein
Azospirillum lipoferum 4B	WP 014189089	feoB	Ferrous iron transport protein
Azospirillum lipoferum 4B	WP 014247865	fepC	ABC-type cobalt transport system, ATPase component
Azospirillum lipoferum 4B	WP 014248335	fepC	ABC-type cobalt transport system, ATPase component
Azospirillum lipoferum 4B	WP 014248592	fepC	ABC-type cobalt transport system, ATPase component
Azospirillum lipoferum 4B	WP 014249272	fepC	ABC-type cobalt transport system, ATPase component
Azospirillum lipoferum 4B	WP 014249448	fepC	ABC-type cobalt transport system, ATPase component
Azospirillum lipoferum 4B	WP 014249579	fepC	ABC-type cobalt transport system, ATPase component
Azospirillum lipoferum 4B	WP 014250185	fepC	ABC-type cobalt transport system, ATPase component
Azospirillum lipoferum 4B	WP 044551652	fepC	ABC-type cobalt transport system, ATPase component
Azospirillum lipoferum 4B	WP 044552133	fepC	ABC-type cobalt transport system, ATPase component
Azospirillum lipoferum 4B	WP 014189018	fetC	ferric iron ABC superfamily ATP binding cassette transporter, ABC protein
Azospirillum lipoferum 4B	WP 014189148	fetC	ferric iron ABC superfamily ATP binding cassette transporter, ABC protein
Azospirillum lipoferum 4B	WP 014250178	fetC	ferric iron ABC superfamily ATP binding cassette transporter, ABC protein
Azospirillum lipoferum 4B	WP 014188131	fhuA	Ferrichrome outer membrane transporter
Azospirillum lipoferum 4B	WP 014188751	fhuA	Ferrichrome outer membrane transporter
Azospirillum lipoferum 4B	WP 014189043	fhuA	Ferrichrome outer membrane transporter
Azospirillum lipoferum 4B	WP 014189152	fhuA	Ferrichrome outer membrane transporter
Azospirillum lipoferum 4B	WP 014249964	fhuA	Ferrichrome outer membrane transporter
Azospirillum lipoferum 4B	WP 014187994	fhuC	Ferrichrome transport ATP-binding protein
Azospirillum lipoferum 4B	WP 014188870	fhuC	Ferrichrome transport ATP-binding protein
Azospirillum lipoferum 4B	WP 014188944	fhuC	Ferrichrome transport ATP-binding protein
Azospirillum lipoferum 4B	WP 014189003	fhuC	Ferrichrome transport ATP-binding protein
Azospirillum lipoferum 4B	WP 014189044	fhuC	Ferrichrome transport ATP-binding protein
Azospirillum lipoferum 4B	WP 014189344	fhuC	Ferrichrome transport ATP-binding protein
Azospirillum lipoferum 4B	WP 014248506	fhuC	Ferrichrome transport ATP-binding protein
Azospirillum lipoferum 4B	WP 014249033	fhuC	Ferrichrome transport ATP-binding protein
Azospirillum lipoferum 4B	WP 014249445	fhuC	Ferrichrome transport ATP-binding protein
Azospirillum lipoferum 4B	WP 014249496	fhuC	Ferrichrome transport ATP-binding protein
Azospirillum lipoferum 4B	WP 044553586	fhuC	Ferrichrome transport ATP-binding protein
Azospirillum lipoferum 4B	WP 014189045	fhuD	Ferrichrome-binding periplasmic protein
Azospirillum lipoferum 4B	WP 014249745	flav	Flavodoxin
Azospirillum lipoferum 4B	WP 014247618	ftr2	High-affinity Fe2+/Pb2+ permease
Azospirillum lipoferum 4B	WP 014248150	fur	Ferric iron uptake transcription regulator
Azospirillum lipoferum 4B	WP 044550067	fur	Ferric iron uptake transcription regulator
Azospirillum lipoferum 4B	WP 044550226	fur	Ferric iron uptake transcription regulator
Azospirillum lipoferum 4B	WP 044550826	fur	Ferric iron uptake transcription regulator
Azospirillum lipoferum 4B	WP 014247023	futB	Iron ABC transport system permease protein
Azospirillum lipoferum 4B	WP 014247405	futB	Iron ABC transport system permease protein
Azospirillum lipoferum 4B	WP 044551538	hatC	ABC-type high affinity transport system permease
Azospirillum lipoferum 4B	WP 014249177	hemH	Ferrochelatase
Azospirillum lipoferum 4B	WP 014189204	hemS	Hemin transport protein
Azospirillum lipoferum 4B	WP 014189203	hmuT	ABC transporter, periplasmic hemin-binding protein
Azospirillum lipoferum 4B	WP 014189202	hmuU	Hemin transport system permease protein
Azospirillum lipoferum 4B	WP 014189201	hmuV	Hemin import ATP-binding protein
Azospirillum lipoferum 4B	WP 014189358	hmuV	Hemin import ATP-binding protein
Azospirillum lipoferum 4B	WP 014248393	hmuV	Hemin import ATP-binding protein
Azospirillum lipoferum 4B	WP 044550279	hmuV	Hemin import ATP-binding protein
Azospirillum lipoferum 4B	WP 014247399	idi	Iron deficiency-induced protein A
Azospirillum lipoferum 4B	WP 014247843	mco	putative multicopper oxidase
Azospirillum lipoferum 4B	WP 014249430	mco	putative multicopper oxidase
Azospirillum lipoferum 4B	WP 014189197	phuR	heme/hemoglobin uptake outer membrane receptor PhuR
Azospirillum lipoferum 4B	WP 014188749	phuU	hemin ABC transporter, permease protein PhuU
Azospirillum lipoferum 4B	WP 014189150	phuU	hemin ABC transporter, permease protein PhuU
Azospirillum lipoferum 4B	WP 044551272	phuU	hemin ABC transporter, permease protein PhuU
Azospirillum lipoferum 4B	WP 044553502	phuU	hemin ABC transporter, permease protein PhuU
Azospirillum lipoferum 4B	WP 014189039	phuV	Hemin ABC transporter, ATP-binding protein
Azospirillum lipoferum 4B	WP 014248639	phuW	Iron transporter
Azospirillum lipoferum 4B	WP 048816476	PSEAE	Iron pyochelin receptor
Azospirillum lipoferum 4B	WP 044552332	rhbF	Rhizobactin siderophore biosynthesis protein
Azospirillum lipoferum 4B	WP 014188108	sfuC	Iron transport ATP-binding protein
Azospirillum lipoferum 4B	WP 014188025	yfeA	Iron-chelated ABC transporter substrate-binding protein
Azospirillum lipoferum 4B	WP 014247516	yfeA	Iron-chelated ABC transporter substrate-binding protein
Azospirillum lipoferum 4B	WP 014188305	yfeB	Iron (chelated) transporter ATP-binding protein
Azospirillum lipoferum 4B	WP 014189251	yfeB	Iron (chelated) transporter ATP-binding protein
Azospirillum lipoferum 4B	WP 014189608	yfeB	Iron (chelated) transporter ATP-binding protein
Azospirillum lipoferum 4B	WP 014247517	yfeB	Iron (chelated) transporter ATP-binding protein
Azospirillum lipoferum 4B	WP 014249268	yfeB	Iron (chelated) transporter ATP-binding protein
Azospirillum lipoferum 4B	WP 044550313	yfeB	Iron (chelated) transporter ATP-binding protein
Azospirillum lipoferum 4B	WP 044551761	yfeB	Iron (chelated) transporter ATP-binding protein
Azospirillum lipoferum 4B	WP 044553136	yfeB	Iron (chelated) transporter ATP-binding protein
Azospirillum lipoferum 4B	WP 044553440	yfeB	Iron (chelated) transporter ATP-binding protein
Azospirillum lipoferum 4B	WP 014188026	yfeD	Iron (chelated) ABC transporter permease
Azospirillum lipoferum 4B	WP 014189837	yfeD	Iron (chelated) ABC transporter permease
Azospirillum lipoferum 4B	WP 014247518	yfeD	Iron (chelated) ABC transporter permease
Azospirillum sp B506	WP 042695746	bfr	Bacterioferritin
Azospirillum sp B506	WP 042695749	bfr	Bacterioferritin
Azospirillum sp B506	WP 042700912	EfeU	Ferrous iron permease
Azospirillum sp B506	WP 042702922	ExbB	TonB accessory protein
Azospirillum sp B506	WP 042698748	ExbD	TonB accessory protein
Azospirillum sp B506	WP 042702924	ExbD	TonB accessory protein
Azospirillum sp B506	WP 042694068	fbpB	Ferric transport system permease protein FbpB
Azospirillum sp B506	WP 042698414	fbpB	Ferric transport system permease protein FbpB
Azospirillum sp B506	WP 042688811	fbpC	Ferric transporter ATP-binding protein
Azospirillum sp B506	WP 042689099	fbpC	Ferric transporter ATP-binding protein
Azospirillum sp B506	WP 042689149	fbpC	Ferric transporter ATP-binding protein
Azospirillum sp B506	WP 042690314	fbpC	Ferric transporter ATP-binding protein
Azospirillum sp B506	WP 042692217	fbpC	Ferric transporter ATP-binding protein
Azospirillum sp B506	WP 042692464	fbpC	Ferric transporter ATP-binding protein
Azospirillum sp B506	WP 042692782	fbpC	Ferric transporter ATP-binding protein
Azospirillum sp B506	WP 042692789	fbpC	Ferric transporter ATP-binding protein
Azospirillum sp B506	WP 042693745	fbpC	Ferric transporter ATP-binding protein
Azospirillum sp B506	WP 042694070	fbpC	Ferric transporter ATP-binding protein
Azospirillum sp B506	WP 042694263	fbpC	Ferric transporter ATP-binding protein
Azospirillum sp B506	WP 042694803	fbpC	Ferric transporter ATP-binding protein
Azospirillum sp B506	WP 042695045	fbpC	Ferric transporter ATP-binding protein
Azospirillum sp B506	WP 042695147	fbpC	Ferric transporter ATP-binding protein
Azospirillum sp B506	WP 042695154	fbpC	Ferric transporter ATP-binding protein
Azospirillum sp B506	WP 042695519	fbpC	Ferric transporter ATP-binding protein
Azospirillum sp B506	WP 042695878	fbpC	Ferric transporter ATP-binding protein
Azospirillum sp B506	WP 042696014	fbpC	Ferric transporter ATP-binding protein
Azospirillum sp B506	WP 042696927	fbpC	Ferric transporter ATP-binding protein
Azospirillum sp B506	WP 042697419	fbpC	Ferric transporter ATP-binding protein
Azospirillum sp B506	WP 042697503	fbpC	Ferric transporter ATP-binding protein
Azospirillum sp B506	WP 042697787	fbpC	Ferric transporter ATP-binding protein
Azospirillum sp B506	WP 042697839	fbpC	Ferric transporter ATP-binding protein
Azospirillum sp B506	WP 042698073	fbpC	Ferric transporter ATP-binding protein
Azospirillum sp B506	WP 042698159	fbpC	Ferric transporter ATP-binding protein
Azospirillum sp B506	WP 042698189	fbpC	Ferric transporter ATP-binding protein
Azospirillum sp B506	WP 042698417	fbpC	Ferric transporter ATP-binding protein
Azospirillum sp B506	WP 042698429	fbpC	Ferric transporter ATP-binding protein
Azospirillum sp B506	WP 042698697	fbpC	Ferric transporter ATP-binding protein
Azospirillum sp B506	WP 042699311	fbpC	Ferric transporter ATP-binding protein
Azospirillum sp B506	WP 042700514	fbpC	Ferric transporter ATP-binding protein
Azospirillum sp B506	WP 042700565	fbpC	Ferric transporter ATP-binding protein
Azospirillum sp B506	WP 042702381	fbpC	Ferric transporter ATP-binding protein
Azospirillum sp B506	WP 042704066	fbpC	Ferric transporter ATP-binding protein
Azospirillum sp B506	WP 049975957	fbpC	Ferric transporter ATP-binding protein
Azospirillum sp B506	WP 049976049	fbpC	Ferric transporter ATP-binding protein
Azospirillum sp B506	WP 049976162	fbpC	Ferric transporter ATP-binding protein
Azospirillum sp B506	WP 049976351	fbpC	Ferric transporter ATP-binding protein
Azospirillum sp B506	WP 049976374	fbpC	Ferric transporter ATP-binding protein
Azospirillum sp B506	WP 042691644	fecA	Ferric citrate outer membrane transporter
Azospirillum sp B506	WP 042694164	fecA	Ferric citrate outer membrane transporter
Azospirillum sp B506	WP 042695657	fecA	Ferric citrate outer membrane transporter
Azospirillum sp B506	WP 042695669	fecA	Ferric citrate outer membrane transporter
Azospirillum sp B506	WP 042696292	fecA	Ferric citrate outer membrane transporter
Azospirillum sp B506	WP 042698195	fecA	Ferric citrate outer membrane transporter
Azospirillum sp B506	WP 042701984	fecA	Ferric citrate outer membrane transporter
Azospirillum sp B506	WP 042703115	fecA	Ferric citrate outer membrane transporter
Azospirillum sp B506	WP 042704176	fecA	Ferric citrate outer membrane transporter
Azospirillum sp B506	WP 049976166	fecA	Ferric citrate outer membrane transporter
Azospirillum sp B506	WP 042704118	fecB	Iron-dicitrate transporter substrate-binding subunit
Azospirillum sp B506	WP 042695444	feoB	Ferrous iron transport protein
Azospirillum sp B506	WP 042688632	fepC	ABC-type cobalt transport system, ATPase component
Azospirillum sp B506	WP 042691410	fepC	ABC-type cobalt transport system, ATPase component
Azospirillum sp B506	WP 042693460	fepC	ABC-type cobalt transport system, ATPase component
Azospirillum sp B506	WP 042697204	fepC	ABC-type cobalt transport system, ATPase component
Azospirillum sp B506	WP 042699822	fepC	ABC-type cobalt transport system, ATPase component
Azospirillum sp B506	WP 042701838	fepC	ABC-type cobalt transport system, ATPase component
Azospirillum sp B506	WP 042703484	fepC	ABC-type cobalt transport system, ATPase component
Azospirillum sp B506	WP 042703642	fepC	ABC-type cobalt transport system, ATPase component
Azospirillum sp B506	WP 049975997	fepC	ABC-type cobalt transport system, ATPase component
Azospirillum sp B506	WP 049976469	fepC	ABC-type cobalt transport system, ATPase component
Azospirillum sp B506	WP 042690721	fetC	ferric iron ABC superfamily ATP binding cassette transporter, ABC protein
Azospirillum sp B506	WP 042693776	fetC	ferric iron ABC superfamily ATP binding cassette transporter, ABC protein
Azospirillum sp B506	WP 042697965	fhuA	Ferrichrome outer membrane transporter
Azospirillum sp B506	WP 042702765	fhuA	Ferrichrome outer membrane transporter
Azospirillum sp B506	WP 049976439	fhuA	Ferrichrome outer membrane transporter
Azospirillum sp B506	WP 049976450	fhuA	Ferrichrome outer membrane transporter
Azospirillum sp B506	WP 042697983	fhuB	Ferrichrome ABC transporter permease
Azospirillum sp B506	WP 049975993	fhuB	Ferrichrome ABC transporter permease
Azospirillum sp B506	WP 042688891	fhuC	Ferrichrome transport ATP-binding protein
Azospirillum sp B506	WP 042690818	fhuC	Ferrichrome transport ATP-binding protein
Azospirillum sp B506	WP 042691589	fhuC	Ferrichrome transport ATP-binding protein
Azospirillum sp B506	WP 042695663	fhuC	Ferrichrome transport ATP-binding protein
Azospirillum sp B506	WP 042696155	fhuC	Ferrichrome transport ATP-binding protein
Azospirillum sp B506	WP 042697071	fhuC	Ferrichrome transport ATP-binding protein
Azospirillum sp B506	WP 042700891	fhuC	Ferrichrome transport ATP-binding protein
Azospirillum sp B506	WP 042703105	fhuC	Ferrichrome transport ATP-binding protein
Azospirillum sp B506	WP 042704060	fhuC	Ferrichrome transport ATP-binding protein
Azospirillum sp B506	WP 042704122	fhuC	Ferrichrome transport ATP-binding protein
Azospirillum sp B506	WP 042704406	fhuC	Ferrichrome transport ATP-binding protein
Azospirillum sp B506	WP 049976232	fhuD	Ferrichrome-binding periplasmic protein
Azospirillum sp B506	WP 042695691	flav	Flavodoxin
Azospirillum sp B506	WP 042695960	flav	Flavodoxin
Azospirillum sp B506	WP 042701351	flav	Flavodoxin
Azospirillum sp B506	WP 049975914	fptA	Iron pyochelin outer membrane receptor
Azospirillum sp B506	WP 042693085	fpvA	TonB-dependent outermembrane ferripyoverdine receptor
Azospirillum sp B506	WP 042694601	ftnA	Ferritin
Azospirillum sp B506	WP 042695762	ftr2	High-affinity Fe2+/Pb2+ permease
Azospirillum sp B506	WP 042695850	fur	Ferric iron uptake transcription regulator
Azospirillum sp B506	WP 042696237	fur	Ferric iron uptake transcription regulator
Azospirillum sp B506	WP 042699657	fur	Ferric iron uptake transcription regulator
Azospirillum sp B506	WP 042701979	fur	Ferric iron uptake transcription regulator
Azospirillum sp B506	WP 049976330	futB	Iron ABC transport system permease protein
Azospirillum sp B506	WP 049975915	hmuT	ABC transporter, periplasmic hemin-binding protein
Azospirillum sp B506	WP 049976431	hmuT	ABC transporter, periplasmic hemin-binding protein
Azospirillum sp B506	WP 042704120	hmuU	Hemin transport system permease protein
Azospirillum sp B506	WP 042690666	hmuV	Hemin import ATP-binding protein
Azospirillum sp B506	WP 042693877	hmuV	Hemin import ATP-binding protein
Azospirillum sp B506	WP 042696303	hmuV	Hemin import ATP-binding protein
Azospirillum sp B506	WP 042697346	hmuV	Hemin import ATP-binding protein
Azospirillum sp B506	WP 042698171	hmuV	Hemin import ATP-binding protein
Azospirillum sp B506	WP 042698281	hmuV	Hemin import ATP-binding protein
Azospirillum sp B506	WP 042703752	hmuV	Hemin import ATP-binding protein
Azospirillum sp B506	WP 042703777	hmuV	Hemin import ATP-binding protein
Azospirillum sp B506	WP 049976231	hmuV	Hemin import ATP-binding protein
Azospirillum sp B506	WP 049976243	hmuV	Hemin import ATP-binding protein
Azospirillum sp B506	WP 042700568	idi	Iron deficiency-induced protein A
Azospirillum sp B506	WP 042697962	iucB	Aerobactin siderophore synthesis protein
Azospirillum sp B506	WP 042694228	mco	putative multicopper oxidase
Azospirillum sp B506	WP 042704576	mco	putative multicopper oxidase
Azospirillum sp B506	WP 042691031	phuU	hemin ABC transporter, permease protein PhuU
Azospirillum sp B506	WP 042704789	phuU	hemin ABC transporter, permease protein PhuU
Azospirillum sp B506	WP 042696914	sfuC	Iron transport ATP-binding protein
Azospirillum sp B506	WP 042701410	sfuC	Iron transport ATP-binding protein
Azospirillum sp B506	WP 042700917	tpd	high-affinity ferrous iron transport
Azospirillum sp B506	WP 042695897	yfeA	Iron-chelated ABC transporter substrate-binding protein
Azospirillum sp B506	WP 012975460	yfeB	Iron (chelated) transporter ATP-binding protein
Azospirillum sp B506	WP 042688768	yfeB	Iron (chelated) transporter ATP-binding protein
Azospirillum sp B506	WP 042695895	yfeB	Iron (chelated) transporter ATP-binding protein
Azospirillum sp B506	WP 042696344	yfeB	Iron (chelated) transporter ATP-binding protein
Azospirillum sp B506	WP 042696420	yfeB	Iron (chelated) transporter ATP-binding protein
Azospirillum sp B506	WP 042698051	yfeB	Iron (chelated) transporter ATP-binding protein
Azospirillum sp B506	WP 042699829	yfeB	Iron (chelated) transporter ATP-binding protein
Azospirillum sp B506	WP 042704762	yfeB	Iron (chelated) transporter ATP-binding protein
Azospirillum sp B506	WP 042695896	yfeD	Iron (chelated) ABC transporter permease
Azospirillum sp B506	WP 042696337	yfeD	Iron (chelated) ABC transporter permease
Azospirillum sp B510	WP 012974944	bfr	Bacterioferritin
Azospirillum sp B510	WP 012974948	bfr	Bacterioferritin
Azospirillum sp B510	WP 012974949	bfr	Bacterioferritin
Azospirillum sp B510	WP 042442283	DpsA	DNA-binding ferritin-like protein (oxidative damage protectant)
Azospirillum sp B510	WP 012973605	ExbB	TonB accessory protein
Azospirillum sp B510	WP 063828257	ExbB	TonB accessory protein
Azospirillum sp B510	WP 012973606	ExbD	TonB accessory protein
Azospirillum sp B510	WP 012976386	ExbD	TonB accessory protein
Azospirillum sp B510	WP 012976387	ExbD	TonB accessory protein
Azospirillum sp B510	WP 012976388	ExbD	TonB accessory protein
Azospirillum sp B510	WP 012976389	ExbD	TonB accessory protein
Azospirillum sp B510	WP 012976390	ExbD	TonB accessory protein
Azospirillum sp B510	WP 012976392	ExbD	TonB accessory protein
Azospirillum sp B510	WP 012977828	ExbD	TonB accessory protein
Azospirillum sp B510	WP 052293720	ExbD	TonB accessory protein
Azospirillum sp B510	WP 052293721	ExbD	TonB accessory protein
Azospirillum sp B510	WP 012976458	fbpB	Ferric transport system permease protein FbpB
Azospirillum sp B510	WP 042442431	fbpB	Ferric transport system permease protein FbpB
Azospirillum sp B510	WP 012972985	fbpC	Ferric transporter ATP-binding protein
Azospirillum sp B510	WP 012973177	fbpC	Ferric transporter ATP-binding protein
Azospirillum sp B510	WP 012973181	fbpC	Ferric transporter ATP-binding protein
Azospirillum sp B510	WP 012973232	fbpC	Ferric transporter ATP-binding protein
Azospirillum sp B510	WP 012973295	fbpC	Ferric transporter ATP-binding protein
Azospirillum sp B510	WP 012973505	fbpC	Ferric transporter ATP-binding protein
Azospirillum sp B510	WP 012973861	fbpC	Ferric transporter ATP-binding protein
Azospirillum sp B510	WP 012974259	fbpC	Ferric transporter ATP-binding protein
Azospirillum sp B510	WP 012975224	fbpC	Ferric transporter ATP-binding protein
Azospirillum sp B510	WP 012975497	fbpC	Ferric transporter ATP-binding protein
Azospirillum sp B510	WP 012975553	fbpC	Ferric transporter ATP-binding protein
Azospirillum sp B510	WP 012975729	fbpC	Ferric transporter ATP-binding protein
Azospirillum sp B510	WP 012975925	fbpC	Ferric transporter ATP-binding protein
Azospirillum sp B510	WP 012976003	fbpC	Ferric transporter ATP-binding protein
Azospirillum sp B510	WP 012976125	fbpC	Ferric transporter ATP-binding protein
Azospirillum sp B510	WP 012976194	fbpC	Ferric transporter ATP-binding protein
Azospirillum sp B510	WP 012976201	fbpC	Ferric transporter ATP-binding protein
Azospirillum sp B510	WP 012976372	fbpC	Ferric transporter ATP-binding protein
Azospirillum sp B510	WP 012976433	fbpC	Ferric transporter ATP-binding protein
Azospirillum sp B510	WP 012976459	fbpC	Ferric transporter ATP-binding protein
Azospirillum sp B510	WP 012976892	fbpC	Ferric transporter ATP-binding protein
Azospirillum sp B510	WP 012976896	fbpC	Ferric transporter ATP-binding protein
Azospirillum sp B510	WP 012976924	fbpC	Ferric transporter ATP-binding protein
Azospirillum sp B510	WP 012976936	fbpC	Ferric transporter ATP-binding protein
Azospirillum sp B510	WP 012976991	fbpC	Ferric transporter ATP-binding protein
Azospirillum sp B510	WP 012977018	fbpC	Ferric transporter ATP-binding protein
Azospirillum sp B510	WP 012977051	fbpC	Ferric transporter ATP-binding protein
Azospirillum sp B510	WP 012977146	fbpC	Ferric transporter ATP-binding protein
Azospirillum sp B510	WP 012977194	fbpC	Ferric transporter ATP-binding protein
Azospirillum sp B510	WP 012977307	fbpC	Ferric transporter ATP-binding protein
Azospirillum sp B510	WP 012977454	fbpC	Ferric transporter ATP-binding protein
Azospirillum sp B510	WP 012977643	fbpC	Ferric transporter ATP-binding protein
Azospirillum sp B510	WP 012977786	fbpC	Ferric transporter ATP-binding protein
Azospirillum sp B510	WP 012978021	fbpC	Ferric transporter ATP-binding protein
Azospirillum sp B510	WP 012978363	fbpC	Ferric transporter ATP-binding protein
Azospirillum sp B510	WP 012978441	fbpC	Ferric transporter ATP-binding protein
Azospirillum sp B510	WP 012978692	fbpC	Ferric transporter ATP-binding protein
Azospirillum sp B510	WP 042443604	fbpC	Ferric transporter ATP-binding protein
Azospirillum sp B510	WP 042444677	fbpC	Ferric transporter ATP-binding protein
Azospirillum sp B510	WP 042445058	fbpC	Ferric transporter ATP-binding protein
Azospirillum sp B510	WP 012972927	fecA	Ferric citrate outer membrane transporter
Azospirillum sp B510	WP 012972987	fecA	Ferric citrate outer membrane transporter
Azospirillum sp B510	WP 012975530	fecA	Ferric citrate outer membrane transporter
Azospirillum sp B510	WP 012976237	fecA	Ferric citrate outer membrane transporter
Azospirillum sp B510	WP 012976439	fecA	Ferric citrate outer membrane transporter
Azospirillum sp B510	WP 012976837	fecA	Ferric citrate outer membrane transporter
Azospirillum sp B510	WP 012976922	fecA	Ferric citrate outer membrane transporter
Azospirillum sp B510	WP 042442382	fecA	Ferric citrate outer membrane transporter
Azospirillum sp B510	WP 042444444	fecA	Ferric citrate outer membrane transporter
Azospirillum sp B510	WP 042444505	fecA	Ferric citrate outer membrane transporter
Azospirillum sp B510	WP 042444547	fecA	Ferric citrate outer membrane transporter
Azospirillum sp B510	WP 042446438	fecA	Ferric citrate outer membrane transporter
Azospirillum sp B510	WP 012976969	feoA	Ferrous iron transport protein
Azospirillum sp B510	WP 012976968	feoB	Ferrous iron transport protein
Azospirillum sp B510	WP 012974107	fepC	ABC-type cobalt transport system, ATPase component
Azospirillum sp B510	WP 012974422	fepC	ABC-type cobalt transport system, ATPase component
Azospirillum sp B510	WP 012974634	fepC	ABC-type cobalt transport system, ATPase component
Azospirillum sp B510	WP 012974686	fepC	ABC-type cobalt transport system, ATPase component
Azospirillum sp B510	WP 012975341	fepC	ABC-type cobalt transport system, ATPase component
Azospirillum sp B510	WP 012975517	fepC	ABC-type cobalt transport system, ATPase component
Azospirillum sp B510	WP 012976424	fepC	ABC-type cobalt transport system, ATPase component
Azospirillum sp B510	WP 012977458	fepC	ABC-type cobalt transport system, ATPase component
Azospirillum sp B510	WP 012977563	fepC	ABC-type cobalt transport system, ATPase component
Azospirillum sp B510	WP 012978134	fepC	ABC-type cobalt transport system, ATPase component
Azospirillum sp B510	WP 012978494	fepC	ABC-type cobalt transport system, ATPase component
Azospirillum sp B510	WP 042446213	fepC	ABC-type cobalt transport system, ATPase component
Azospirillum sp B510	WP 012973110	fetC	ferric iron ABC superfamily ATP binding cassette transporter, ABC protein
Azospirillum sp B510	WP 012978257	fetC	ferric iron ABC superfamily ATP binding cassette transporter, ABC protein
Azospirillum sp B510	WP 012978488	fetC	ferric iron ABC superfamily ATP binding cassette transporter, ABC protein
Azospirillum sp B510	WP 012973107	fhuA	Ferrichrome outer membrane transporter
Azospirillum sp B510	WP 042446216	fhuA	Ferrichrome outer membrane transporter
Azospirillum sp B510	WP 012978259	fhuB	Ferrichrome ABC transporter permease
Azospirillum sp B510	WP 042444644	fhuB	Ferrichrome ABC transporter permease
Azospirillum sp B510	WP 012975947	fhuC	Ferrichrome transport ATP-binding protein
Azospirillum sp B510	WP 012977402	fhuC	Ferrichrome transport ATP-binding protein
Azospirillum sp B510	WP 012977467	fhuC	Ferrichrome transport ATP-binding protein
Azospirillum sp B510	WP 012977481	fhuC	Ferrichrome transport ATP-binding protein
Azospirillum sp B510	WP 012978380	fhuC	Ferrichrome transport ATP-binding protein
Azospirillum sp B510	WP 042443311	fhuC	Ferrichrome transport ATP-binding protein
Azospirillum sp B510	WP 042443329	fhuC	Ferrichrome transport ATP-binding protein
Azospirillum sp B510	WP 042443395	fhuC	Ferrichrome transport ATP-binding protein
Azospirillum sp B510	WP 042443769	fhuC	Ferrichrome transport ATP-binding protein
Azospirillum sp B510	WP 042444462	fhuC	Ferrichrome transport ATP-binding protein
Azospirillum sp B510	WP 042446870	fhuC	Ferrichrome transport ATP-binding protein
Azospirillum sp B510	WP 063828256	fhuC	Ferrichrome transport ATP-binding protein
Azospirillum sp B510	WP 012977596	flav	Flavodoxin
Azospirillum sp B510	WP 012974170	ftr2	High-affinity Fe2+/Pb2+ permease
Azospirillum sp B510	WP 012973004	fur	Ferric iron uptake transcription regulator
Azospirillum sp B510	WP 012974551	fur	Ferric iron uptake transcription regulator
Azospirillum sp B510	WP 012975048	fur	Ferric iron uptake transcription regulator
Azospirillum sp B510	WP 042443859	fur	Ferric iron uptake transcription regulator
Azospirillum sp B510	WP 012973867	futB	Iron ABC transport system permease protein
Azospirillum sp B510	WP 042442472	futB	Iron ABC transport system permease protein
Azospirillum sp B510	WP 012977258	hatC	ABC-type high affinity transport system permease
Azospirillum sp B510	WP 042443942	hemH	Ferrochelatase
Azospirillum sp B510	WP 012975200	hmuT	ABC transporter, periplasmic hemin-binding protein
Azospirillum sp B510	WP 012975543	hmuV	Hemin import ATP-binding protein
Azospirillum sp B510	WP 012975564	hmuV	Hemin import ATP-binding protein
Azospirillum sp B510	WP 012975914	hmuV	Hemin import ATP-binding protein
Azospirillum sp B510	WP 012975920	hmuV	Hemin import ATP-binding protein
Azospirillum sp B510	WP 012976099	hmuV	Hemin import ATP-binding protein
Azospirillum sp B510	WP 012977254	hmuV	Hemin import ATP-binding protein
Azospirillum sp B510	WP 012977692	hmuV	Hemin import ATP-binding protein
Azospirillum sp B510	WP 042443275	hmuV	Hemin import ATP-binding protein
Azospirillum sp B510	WP 042446234	hmuV	Hemin import ATP-binding protein
Azospirillum sp B510	WP 012973860	idi	Iron deficiency-induced protein A
Azospirillum sp B510	WP 012973726	mco	putative multicopper oxidase
Azospirillum sp B510	WP 012977377	mco	putative multicopper oxidase
Azospirillum sp B510	WP 012973108	phuU	hemin ABC transporter, permease protein PhuU
Azospirillum sp B510	WP 012973407	phuU	hemin ABC transporter, permease protein PhuU
Azospirillum sp B510	WP 012975199	phuU	hemin ABC transporter, permease protein PhuU
Azospirillum sp B510	WP 012978258	phuU	hemin ABC transporter, permease protein PhuU
Azospirillum sp B510	WP 012975576	pvsA	Vibrioferrin ligase/carboxylase protein
Azospirillum sp B510	WP 012975827	sfuC	Iron transport ATP-binding protein
Azospirillum sp B510	WP 012973103	yfeA	Iron-chelated ABC transporter substrate-binding protein
Azospirillum sp B510	WP 012973105	yfeB	Iron (chelated) transporter ATP-binding protein
Azospirillum sp B510	WP 012973173	yfeB	Iron (chelated) transporter ATP-binding protein
Azospirillum sp B510	WP 012975019	yfeB	Iron (chelated) transporter ATP-binding protein
Azospirillum sp B510	WP 012977264	yfeB	Iron (chelated) transporter ATP-binding protein
Azospirillum sp B510	WP 042446263	yfeB	Iron (chelated) transporter ATP-binding protein
Azospirillum sp B510	WP 012973104	yfeD	Iron (chelated) ABC transporter permease
Azospirillum sp B510	WP 012977710	yfeD	Iron (chelated) ABC transporter permease
Azospirillum sp BVS	WP 045580933	bfr	Bacterioferritin
Azospirillum sp BVS	WP 045580937	bfr	Bacterioferritin
Azospirillum sp BVS	WP 045580938	bfr	Bacterioferritin
Azospirillum sp BVS	WP 045581209	DpsA	DNA-binding ferritin-like protein (oxidative damage protectant)
Azospirillum sp BVS	WP 045580587	ExbB	TonB accessory protein
Azospirillum sp BVS	WP 045583586	ExbB	TonB accessory protein
Azospirillum sp BVS	WP 045580586	ExbD	TonB accessory protein
Azospirillum sp BVS	WP 045583585	ExbD	TonB accessory protein
Azospirillum sp BVS	WP 045582883	FatC	Iron-compound ABC transporter permease
Azospirillum sp BVS	WP 045582882	FatD	Iron-compound ABC transporter permease
Azospirillum sp BVS	WP 045582722	fbpB	Ferric transport system permease protein FbpB
Azospirillum sp BVS	WP 045580209	fbpC	Ferric transporter ATP-binding protein
Azospirillum sp BVS	WP 045581132	fbpC	Ferric transporter ATP-binding protein
Azospirillum sp BVS	WP 045581426	fbpC	Ferric transporter ATP-binding protein
Azospirillum sp BVS	WP 045581786	fbpC	Ferric transporter ATP-binding protein
Azospirillum sp BVS	WP 045581887	fbpC	Ferric transporter ATP-binding protein
Azospirillum sp BVS	WP 045582114	fbpC	Ferric transporter ATP-binding protein
Azospirillum sp BVS	WP 045582257	fbpC	Ferric transporter ATP-binding protein
Azospirillum sp BVS	WP 045582320	fbpC	Ferric transporter ATP-binding protein
Azospirillum sp BVS	WP 045582503	fbpC	Ferric transporter ATP-binding protein
Azospirillum sp BVS	WP 045582681	fbpC	Ferric transporter ATP-binding protein
Azospirillum sp BVS	WP 045582713	fbpC	Ferric transporter ATP-binding protein
Azospirillum sp BVS	WP 045582723	fbpC	Ferric transporter ATP-binding protein
Azospirillum sp BVS	WP 045582741	fbpC	Ferric transporter ATP-binding protein
Azospirillum sp BVS	WP 045582827	fbpC	Ferric transporter ATP-binding protein
Azospirillum sp BVS	WP 045582892	fbpC	Ferric transporter ATP-binding protein
Azospirillum sp BVS	WP 045582945	fbpC	Ferric transporter ATP-binding protein
Azospirillum sp BVS	WP 045583356	fbpC	Ferric transporter ATP-binding protein
Azospirillum sp BVS	WP 045583638	fbpC	Ferric transporter ATP-binding protein
Azospirillum sp BVS	WP 045583711	fbpC	Ferric transporter ATP-binding protein
Azospirillum sp BVS	WP 045583770	fbpC	Ferric transporter ATP-binding protein
Azospirillum sp BVS	WP 045583822	fbpC	Ferric transporter ATP-binding protein
Azospirillum sp BVS	WP 045583940	fbpC	Ferric transporter ATP-binding protein
Azospirillum sp BVS	WP 045584307	fbpC	Ferric transporter ATP-binding protein
Azospirillum sp BVS	WP 045584471	fbpC	Ferric transporter ATP-binding protein
Azospirillum sp BVS	WP 045584564	fbpC	Ferric transporter ATP-binding protein
Azospirillum sp BVS	WP 045584696	fbpC	Ferric transporter ATP-binding protein
Azospirillum sp BVS	WP 045585082	fbpC	Ferric transporter ATP-binding protein
Azospirillum sp BVS	WP 045585183	fbpC	Ferric transporter ATP-binding protein
Azospirillum sp BVS	WP 045585255	fbpC	Ferric transporter ATP-binding protein
Azospirillum sp BVS	WP 045585582	fbpC	Ferric transporter ATP-binding protein
Azospirillum sp BVS	WP 045585733	fbpC	Ferric transporter ATP-binding protein
Azospirillum sp BVS	WP 045585818	fbpC	Ferric transporter ATP-binding protein
Azospirillum sp BVS	WP 045585972	fbpC	Ferric transporter ATP-binding protein
Azospirillum sp BVS	WP 045585992	fbpC	Ferric transporter ATP-binding protein
Azospirillum sp BVS	WP 045586202	fbpC	Ferric transporter ATP-binding protein
Azospirillum sp BVS	WP 045586238	fbpC	Ferric transporter ATP-binding protein
Azospirillum sp BVS	WP 045581077	fecA	Ferric citrate outer membrane transporter
Azospirillum sp BVS	WP 045581130	fecA	Ferric citrate outer membrane transporter
Azospirillum sp BVS	WP 045582759	fecA	Ferric citrate outer membrane transporter
Azospirillum sp BVS	WP 045582771	fecA	Ferric citrate outer membrane transporter
Azospirillum sp BVS	WP 045582828	fecA	Ferric citrate outer membrane transporter
Azospirillum sp BVS	WP 045582914	fecA	Ferric citrate outer membrane transporter
Azospirillum sp BVS	WP 045582947	fecA	Ferric citrate outer membrane transporter
Azospirillum sp BVS	WP 045584001	fecA	Ferric citrate outer membrane transporter
Azospirillum sp BVS	WP 045584116	fecA	Ferric citrate outer membrane transporter
Azospirillum sp BVS	WP 045586288	fecA	Ferric citrate outer membrane transporter
Azospirillum sp BVS	WP 045585949	feoA	Ferrous iron transport protein
Azospirillum sp BVS	WP 045585635	feoB	Ferrous iron transport protein
Azospirillum sp BVS	WP 045580343	fepC	ABC-type cobalt transport system, ATPase component
Azospirillum sp BVS	WP 045580684	fepC	ABC-type cobalt transport system, ATPase component
Azospirillum sp BVS	WP 045580731	fepC	ABC-type cobalt transport system, ATPase component
Azospirillum sp BVS	WP 045581250	fepC	ABC-type cobalt transport system, ATPase component
Azospirillum sp BVS	WP 045581256	fepC	ABC-type cobalt transport system, ATPase component
Azospirillum sp BVS	WP 045582415	fepC	ABC-type cobalt transport system, ATPase component
Azospirillum sp BVS	WP 045583066	fepC	ABC-type cobalt transport system, ATPase component
Azospirillum sp BVS	WP 045583079	fepC	ABC-type cobalt transport system, ATPase component
Azospirillum sp BVS	WP 045583403	fepC	ABC-type cobalt transport system, ATPase component
Azospirillum sp BVS	WP 045583466	fepC	ABC-type cobalt transport system, ATPase component
Azospirillum sp BVS	WP 045583706	fepC	ABC-type cobalt transport system, ATPase component
Azospirillum sp BVS	WP 045583737	fepC	ABC-type cobalt transport system, ATPase component
Azospirillum sp BVS	WP 045584542	fepC	ABC-type cobalt transport system, ATPase component
Azospirillum sp BVS	WP 045584809	fepC	ABC-type cobalt transport system, ATPase component
Azospirillum sp BVS	WP 045585234	fepC	ABC-type cobalt transport system, ATPase component
Azospirillum sp BVS	WP 060721739	fepC	ABC-type cobalt transport system, ATPase component
Azospirillum sp BVS	WP 045582884	fetC	ferric iron ABC superfamily ATP binding cassette transporter, ABC protein
Azospirillum sp BVS	WP 045583631	fetC	ferric iron ABC superfamily ATP binding cassette transporter, ABC protein
Azospirillum sp BVS	WP 045584855	fetC	ferric iron ABC superfamily ATP binding cassette transporter, ABC protein
Azospirillum sp BVS	WP 045584367	fhuA	Ferrichrome outer membrane transporter
Azospirillum sp BVS	WP 045584584	fhuA	Ferrichrome outer membrane transporter
Azospirillum sp BVS	WP 045584852	fhuA	Ferrichrome outer membrane transporter
Azospirillum sp BVS	WP 052710172	fhuA	Ferrichrome outer membrane transporter
Azospirillum sp BVS	WP 052710263	fhuA	Ferrichrome outer membrane transporter
Azospirillum sp BVS	WP 045584368	fhuB	Ferrichrome ABC transporter permease
Azospirillum sp BVS	WP 045580813	fhuC	Ferrichrome transport ATP-binding protein
Azospirillum sp BVS	WP 045582922	fhuC	Ferrichrome transport ATP-binding protein
Azospirillum sp BVS	WP 045582931	fhuC	Ferrichrome transport ATP-binding protein
Azospirillum sp BVS	WP 045582980	fhuC	Ferrichrome transport ATP-binding protein
Azospirillum sp BVS	WP 045583049	fhuC	Ferrichrome transport ATP-binding protein
Azospirillum sp BVS	WP 045583103	fhuC	Ferrichrome transport ATP-binding protein
Azospirillum sp BVS	WP 045584199	fhuC	Ferrichrome transport ATP-binding protein
Azospirillum sp BVS	WP 045585273	fhuC	Ferrichrome transport ATP-binding protein
Azospirillum sp BVS	WP 045585592	fhuC	Ferrichrome transport ATP-binding protein
Azospirillum sp BVS	WP 045585628	fhuC	Ferrichrome transport ATP-binding protein
Azospirillum sp BVS	WP 045585762	fhuC	Ferrichrome transport ATP-binding protein
Azospirillum sp BVS	WP 045586287	fhuC	Ferrichrome transport ATP-binding protein
Azospirillum sp BVS	WP 052710054	fhuC	Ferrichrome transport ATP-binding protein
Azospirillum sp BVS	WP 052710259	fhuC	Ferrichrome transport ATP-binding protein
Azospirillum sp BVS	WP 052710257	fhuD	Ferrichrome-binding periplasmic protein
Azospirillum sp BVS	WP 045586121	flav	Flavodoxin
Azospirillum sp BVS	WP 045580051	ftr2	High-affinity Fe2+/Pb2+ permease
Azospirillum sp BVS	WP 045581023	fur	Ferric iron uptake transcription regulator
Azospirillum sp BVS	WP 045582036	fur	Ferric iron uptake transcription regulator
Azospirillum sp BVS	WP 045582456	fur	Ferric iron uptake transcription regulator
Azospirillum sp BVS	WP 045582554	fur	Ferric iron uptake transcription regulator
Azospirillum sp BVS	WP 052710006	futB	Iron ABC transport system permease protein
Azospirillum sp BVS	WP 045586014	hatC	ABC-type high affinity transport system permease
Azospirillum sp BVS	WP 045581330	hemH	Ferrochelatase
Azospirillum sp BVS	WP 045581257	hmuV	Hemin import ATP-binding protein
Azospirillum sp BVS	WP 045581355	hmuV	Hemin import ATP-binding protein
Azospirillum sp BVS	WP 045581787	hmuV	Hemin import ATP-binding protein
Azospirillum sp BVS	WP 045582451	hmuV	Hemin import ATP-binding protein
Azospirillum sp BVS	WP 045582841	hmuV	Hemin import ATP-binding protein
Azospirillum sp BVS	WP 045583065	hmuV	Hemin import ATP-binding protein
Azospirillum sp BVS	WP 045583635	hmuV	Hemin import ATP-binding protein
Azospirillum sp BVS	WP 045584314	hmuV	Hemin import ATP-binding protein
Azospirillum sp BVS	WP 045584665	hmuV	Hemin import ATP-binding protein
Azospirillum sp BVS	WP 045584989	hmuV	Hemin import ATP-binding protein
Azospirillum sp BVS	WP 045585143	hmuV	Hemin import ATP-binding protein
Azospirillum sp BVS	WP 045585165	hmuV	Hemin import ATP-binding protein
Azospirillum sp BVS	WP 045585217	hmuV	Hemin import ATP-binding protein
Azospirillum sp BVS	WP 052710162	hmuV	Hemin import ATP-binding protein
Azospirillum sp BVS	WP 060721750	hmuV	Hemin import ATP-binding protein
Azospirillum sp BVS	WP 045582113	idi	Iron deficiency-induced protein A
Azospirillum sp BVS	WP 045584366	iucB	Aerobactin siderophore synthesis protein
Azospirillum sp BVS	WP 045583054	mco	putative multicopper oxidase
Azospirillum sp BVS	WP 052710126	phuR	heme/hemoglobin uptake outer membrane receptor PhuR
Azospirillum sp BVS	WP 045584853	phuU	hemin ABC transporter, permease protein PhuU
Azospirillum sp BVS	WP 045584266	phuV	Hemin ABC transporter, ATP-binding protein
Azospirillum sp BVS	WP 045582422	phuW	Iron transporter
Azospirillum sp BVS	WP 045584178	PSEAE	Iron pyochelin receptor
Azospirillum sp BVS	WP 045584433	sfuC	Iron transport ATP-binding protein
Azospirillum sp BVS	WP 045584181	yfeA	Iron-chelated ABC transporter substrate-binding protein
Azospirillum sp BVS	WP 045584849	yfeA	Iron-chelated ABC transporter substrate-binding protein
Azospirillum sp BVS	WP 045580082	yfeB	Iron (chelated) transporter ATP-binding protein
Azospirillum sp BVS	WP 045582604	yfeB	Iron (chelated) transporter ATP-binding protein
Azospirillum sp BVS	WP 045583289	yfeB	Iron (chelated) transporter ATP-binding protein
Azospirillum sp BVS	WP 045583887	yfeB	Iron (chelated) transporter ATP-binding protein
Azospirillum sp BVS	WP 045583980	yfeB	Iron (chelated) transporter ATP-binding protein
Azospirillum sp BVS	WP 045584850	yfeB	Iron (chelated) transporter ATP-binding protein
Azospirillum sp BVS	WP 045583677	yfeD	Iron (chelated) ABC transporter permease
Azospirillum sp BVS	WP 045584180	yfeD	Iron (chelated) ABC transporter permease
Azospirillum sp BVS	WP 045585244	yfeD	Iron (chelated) ABC transporter permease
Azospirillum sp CAG239	WP 022195605	bfr	Bacterioferritin
Azospirillum sp CAG239	WP 022195606	bfr	Bacterioferritin
Azospirillum sp CAG239	WP 022196446	ExbB	TonB accessory protein
Azospirillum sp CAG239	WP 022196445	ExbD	TonB accessory protein
Azospirillum sp CAG239	WP 022195812	fbpC	Ferric transporter ATP-binding protein
Azospirillum sp CAG239	WP 022195813	fecA	Ferric citrate outer membrane transporter
Azospirillum sp CAG239	WP 022196329	feoB	Ferrous iron transport protein
Azospirillum sp CAG239	WP 022196194	fepC	ABC-type cobalt transport system, ATPase component
Azospirillum sp CAG239	WP 022195156	flav	Flavodoxin
Azospirillum sp CAG239	WP 022195735	flav	Flavodoxin
Azospirillum sp CAG239	WP 022196742	flav	Flavodoxin
Azospirillum sp CAG239	WP 022195157	fur	Ferric iron uptake transcription regulator
Azospirillum sp CAG239	WP 022196748	fur	Ferric iron uptake transcription regulator
Azospirillum sp CAG239	WP 022195254	hatB	ABC-type high affinity transport system ATPase
Azospirillum sp CAG239	WP 022195622	hmuV	Hemin import ATP-binding protein
Azospirillum sp CAG239	WP 022195877	phuV	Hemin ABC transporter, ATP-binding protein
Azospirillum sp CAG239	WP 022196554	phuV	Hemin ABC transporter, ATP-binding protein
Azospirillum sp CAG260	WP 022187381	bfr	Bacterioferritin
Azospirillum sp CAG260	WP 022187701	bfr	Bacterioferritin
Azospirillum sp CAG260	WP 022187702	bfr	Bacterioferritin
Azospirillum sp CAG260	WP 022187841	ExbB	TonB accessory protein
Azospirillum sp CAG260	WP 022187842	ExbD	TonB accessory protein
Azospirillum sp CAG260	WP 022187691	fecA	Ferric citrate outer membrane transporter
Azospirillum sp CAG260	WP 022187432	fepC	ABC-type cobalt transport system, ATPase component
Azospirillum sp CAG260	WP 022187565	fhuC	Ferrichrome transport ATP-binding protein
Azospirillum sp CAG260	WP 022187692	fhuC	Ferrichrome transport ATP-binding protein
Azospirillum sp CAG260	WP 022186158	flav	Flavodoxin
Azospirillum sp CAG260	WP 022186530	flav	Flavodoxin
Azospirillum sp CAG260	WP 022187451	flav	Flavodoxin
Azospirillum sp CAG260	WP 022186159	fur	Ferric iron uptake transcription regulator
Azospirillum sp CAG260	WP 022187392	hmuV	Hemin import ATP-binding protein
Azospirillum sp CAG260	WP 022186259	phuV	Hemin ABC transporter, ATP-binding protein
Azospirillum sp DSM21654	WP 045583705	fepC	ABC-type cobalt transport system, ATPase component
Azospirillum sp DSM21654	WP 045584835	fetC	ferric iron ABC superfamily ATP binding cassette transporter, ABC protein
Azospirillum_halopraeferens_DSM3675	WP 029007099	bfr	bacterioferritin
Azospirillum_halopraeferens_DSM3675	WP 029008024	bfr	bacterioferritin
Azospirillum_halopraeferens_DSM3675	WP 029006761	fbpC	Ferric transporter ATP-binding protein
Azospirillum_halopraeferens_DSM3675	WP 029007026	fbpC	Ferric transporter ATP-binding protein
Azospirillum_halopraeferens_DSM3675	WP 029007469	fbpC	Ferric transporter ATP-binding protein
Azospirillum_halopraeferens_DSM3675	WP 029007624	fbpC	Ferric transporter ATP-binding protein
Azospirillum_halopraeferens_DSM3675	WP 029007681	fbpC	Ferric transporter ATP-binding protein
Azospirillum_halopraeferens_DSM3675	WP 029008068	fbpC	Ferric transporter ATP-binding protein
Azospirillum_halopraeferens_DSM3675	WP 029008075	fbpC	Ferric transporter ATP-binding protein
Azospirillum_halopraeferens_DSM3675	WP 029008473	fbpC	Ferric transporter ATP-binding protein
Azospirillum_halopraeferens_DSM3675	WP 029008710	fbpC	Ferric transporter ATP-binding protein
Azospirillum_halopraeferens_DSM3675	WP 029008798	fbpC	Ferric transporter ATP-binding protein
Azospirillum_halopraeferens_DSM3675	WP 029008882	fbpC	Ferric transporter ATP-binding protein
Azospirillum_halopraeferens_DSM3675	WP 029008912	fbpC	Ferric transporter ATP-binding protein
Azospirillum_halopraeferens_DSM3675	WP 029009065	fbpC	Ferric transporter ATP-binding protein
Azospirillum_halopraeferens_DSM3675	WP 029009066	fbpC	Ferric transporter ATP-binding protein
Azospirillum_halopraeferens_DSM3675	WP 029009154	fbpC	Ferric transporter ATP-binding protein
Azospirillum_halopraeferens_DSM3675	WP 029009330	fbpC	Ferric transporter ATP-binding protein
Azospirillum_halopraeferens_DSM3675	WP 029009499	fbpC	Ferric transporter ATP-binding protein
Azospirillum_halopraeferens_DSM3675	WP 029009618	fbpC	Ferric transporter ATP-binding protein
Azospirillum_halopraeferens_DSM3675	WP 029009774	fbpC	Ferric transporter ATP-binding protein
Azospirillum_halopraeferens_DSM3675	WP 029009910	fbpC	Ferric transporter ATP-binding protein
Azospirillum_halopraeferens_DSM3675	WP 029009974	fbpC	Ferric transporter ATP-binding protein
Azospirillum_halopraeferens_DSM3675	WP 029010029	fbpC	Ferric transporter ATP-binding protein
Azospirillum_halopraeferens_DSM3675	WP 029010391	fbpC	Ferric transporter ATP-binding protein
Azospirillum_halopraeferens_DSM3675	WP 035690996	fbpC	Ferric transporter ATP-binding protein
Azospirillum_halopraeferens_DSM3675	WP 035691521	fbpC	Ferric transporter ATP-binding protein
Azospirillum_halopraeferens_DSM3675	WP 035692037	fbpC	Ferric transporter ATP-binding protein
Azospirillum_halopraeferens_DSM3675	WP 035693460	fbpC	Ferric transporter ATP-binding protein
Azospirillum_halopraeferens_DSM3675	WP 051340170	fbpC	Ferric transporter ATP-binding protein
Azospirillum_halopraeferens_DSM3675	WP 051340288	fbpC	Ferric transporter ATP-binding protein
Azospirillum_halopraeferens_DSM3675	WP 051340598	fbpC	Ferric transporter ATP-binding protein
Azospirillum_halopraeferens_DSM3675	WP 051340670	fbpC	Ferric transporter ATP-binding protein
Azospirillum_halopraeferens_DSM3675	WP 051340734	fbpC	Ferric transporter ATP-binding protein
Azospirillum_halopraeferens_DSM3675	WP 051340774	fbpC	Ferric transporter ATP-binding protein
Azospirillum_halopraeferens_DSM3675	WP 051340862	fbpC	Ferric transporter ATP-binding protein
Azospirillum_halopraeferens_DSM3675	WP 029006979	fepC	ABC-type cobalt transport system, ATPase component
Azospirillum_halopraeferens_DSM3675	WP 029007339	fepC	ABC-type cobalt transport system, ATPase component
Azospirillum_halopraeferens_DSM3675	WP 029009008	fepC	ABC-type cobalt transport system, ATPase component
Azospirillum_halopraeferens_DSM3675	WP 029009086	fepC	ABC-type cobalt transport system, ATPase component
Azospirillum_halopraeferens_DSM3675	WP 029009591	fepC	ABC-type cobalt transport system, ATPase component
Azospirillum_halopraeferens_DSM3675	WP 035690686	fepC	ABC-type cobalt transport system, ATPase component
Azospirillum_halopraeferens_DSM3675	WP 035693547	fepC	ABC-type cobalt transport system, ATPase component
Azospirillum_halopraeferens_DSM3675	WP 051340138	fepC	ABC-type cobalt transport system, ATPase component
Azospirillum_halopraeferens_DSM3675	WP 029008790	fetC	ferric iron ABC superfamily ATP binding cassette transporter, ABC protein
Azospirillum_halopraeferens_DSM3675	WP 029010140	fetC	ferric iron ABC superfamily ATP binding cassette transporter, ABC protein
Azospirillum_halopraeferens_DSM3675	WP 029010142	fetD	ferric enterobactin uptake system permease
Azospirillum_halopraeferens_DSM3675	WP 029008011	hemH	Ferrochelatase
Azospirillum_halopraeferens_DSM3675	WP 029008086	hmuT	ABC transporter, periplasmic hemin-binding protein
Azospirillum_halopraeferens_DSM3675	WP 035693228	mco	putative multicopper oxidase
Azospirillum_halopraeferens_DSM3675	WP 051340588	phuU	hemin ABC transporter, permease protein PhuU
Azospirillum_halopraeferens_DSM3675	WP 051340622	phuU	hemin ABC transporter, permease protein PhuU
Caenispirillum salinarum AK4	WP 009539695	bfr	Bacterioferritin
Caenispirillum salinarum AK4	WP 009540658	bfr	Bacterioferritin
Caenispirillum salinarum AK4	WP 009542898	bfr	Bacterioferritin
Caenispirillum salinarum AK4	WP 043643866	bfr	Bacterioferritin
Caenispirillum salinarum AK4	WP 009539752	btuC	vitamin B12 ABC transporter permease
Caenispirillum salinarum AK4	WP 009542750	DpsA	DNA-binding ferritin-like protein (oxidative damage protectant)
Caenispirillum salinarum AK4	WP 043642823	DpsA	DNA-binding ferritin-like protein (oxidative damage protectant)
Caenispirillum salinarum AK4	WP 009539838	ExbB	TonB accessory protein
Caenispirillum salinarum AK4	WP 009541408	ExbD	TonB accessory protein
Caenispirillum salinarum AK4	WP 052000054	ExbD	TonB accessory protein
Caenispirillum salinarum AK4	WP 009539309	fbpB	Ferric transport system permease protein FbpB
Caenispirillum salinarum AK4	WP 009538970	fbpC	Ferric transporter ATP-binding protein
Caenispirillum salinarum AK4	WP 009539134	fbpC	Ferric transporter ATP-binding protein
Caenispirillum salinarum AK4	WP 009539735	fbpC	Ferric transporter ATP-binding protein
Caenispirillum salinarum AK4	WP 009539765	fbpC	Ferric transporter ATP-binding protein
Caenispirillum salinarum AK4	WP 009539817	fbpC	Ferric transporter ATP-binding protein
Caenispirillum salinarum AK4	WP 009540049	fbpC	Ferric transporter ATP-binding protein
Caenispirillum salinarum AK4	WP 009540761	fbpC	Ferric transporter ATP-binding protein
Caenispirillum salinarum AK4	WP 009541213	fbpC	Ferric transporter ATP-binding protein
Caenispirillum salinarum AK4	WP 009541377	fbpC	Ferric transporter ATP-binding protein
Caenispirillum salinarum AK4	WP 009541563	fbpC	Ferric transporter ATP-binding protein
Caenispirillum salinarum AK4	WP 009541771	fbpC	Ferric transporter ATP-binding protein
Caenispirillum salinarum AK4	WP 009541994	fbpC	Ferric transporter ATP-binding protein
Caenispirillum salinarum AK4	WP 043644672	fbpC	Ferric transporter ATP-binding protein
Caenispirillum salinarum AK4	WP 043644819	fbpC	Ferric transporter ATP-binding protein
Caenispirillum salinarum AK4	WP 043647173	fbpC	Ferric transporter ATP-binding protein
Caenispirillum salinarum AK4	WP 052000112	fbpC	Ferric transporter ATP-binding protein
Caenispirillum salinarum AK4	WP 009539726	fecA	Ferric citrate outer membrane transporter
Caenispirillum salinarum AK4	WP 009541363	fecA	Ferric citrate outer membrane transporter
Caenispirillum salinarum AK4	WP 009541378	fecA	Ferric citrate outer membrane transporter
Caenispirillum salinarum AK4	WP 009542464	fecA	Ferric citrate outer membrane transporter
Caenispirillum salinarum AK4	WP 009542567	fecA	Ferric citrate outer membrane transporter
Caenispirillum salinarum AK4	WP 009542830	fecA	Ferric citrate outer membrane transporter
Caenispirillum salinarum AK4	WP 009541510	fepA	Ferrienterobactin receptor
Caenispirillum salinarum AK4	WP 009538914	fepC	ABC-type cobalt transport system, ATPase component
Caenispirillum salinarum AK4	WP 009540181	fepC	ABC-type cobalt transport system, ATPase component
Caenispirillum salinarum AK4	WP 009540841	fepC	ABC-type cobalt transport system, ATPase component
Caenispirillum salinarum AK4	WP 009541627	fepC	ABC-type cobalt transport system, ATPase component
Caenispirillum salinarum AK4	WP 009542226	fepC	ABC-type cobalt transport system, ATPase component
Caenispirillum salinarum AK4	WP 051999957	fepC	ABC-type cobalt transport system, ATPase component
Caenispirillum salinarum AK4	WP 009539750	fetC	ferric iron ABC superfamily ATP binding cassette transporter, ABC protein
Caenispirillum salinarum AK4	WP 009538765	fhuB	Ferrichrome ABC transporter permease
Caenispirillum salinarum AK4	WP 009541383	fhuB	Ferrichrome ABC transporter permease
Caenispirillum salinarum AK4	WP 009538607	fhuC	Ferrichrome transport ATP-binding protein
Caenispirillum salinarum AK4	WP 009538608	fhuC	Ferrichrome transport ATP-binding protein
Caenispirillum salinarum AK4	WP 009539582	fhuC	Ferrichrome transport ATP-binding protein
Caenispirillum salinarum AK4	WP 009540388	fhuC	Ferrichrome transport ATP-binding protein
Caenispirillum salinarum AK4	WP 009540860	fhuC	Ferrichrome transport ATP-binding protein
Caenispirillum salinarum AK4	WP 009541385	fhuC	Ferrichrome transport ATP-binding protein
Caenispirillum salinarum AK4	WP 009541775	fhuC	Ferrichrome transport ATP-binding protein
Caenispirillum salinarum AK4	WP 009542135	fhuC	Ferrichrome transport ATP-binding protein
Caenispirillum salinarum AK4	WP 009542465	fhuC	Ferrichrome transport ATP-binding protein
Caenispirillum salinarum AK4	WP 009542802	fhuC	Ferrichrome transport ATP-binding protein
Caenispirillum salinarum AK4	WP 043644988	fhuC	Ferrichrome transport ATP-binding protein
Caenispirillum salinarum AK4	WP 009539119	flav	Flavodoxin
Caenispirillum salinarum AK4	WP 009540157	flav	Flavodoxin
Caenispirillum salinarum AK4	WP 009540812	flav	Flavodoxin
Caenispirillum salinarum AK4	WP 009539359	fur	Ferric iron uptake transcription regulator
Caenispirillum salinarum AK4	WP 009540944	fur	Ferric iron uptake transcription regulator
Caenispirillum salinarum AK4	WP 009541929	fur	Ferric iron uptake transcription regulator
Caenispirillum salinarum AK4	WP 009540069	futB	Iron ABC transport system permease protein
Caenispirillum salinarum AK4	WP 009538767	hatB	ABC-type high affinity transport system ATPase
Caenispirillum salinarum AK4	WP 009539419	hemH	Ferrochelatase
Caenispirillum salinarum AK4	WP 009540833	hmuT	ABC transporter, periplasmic hemin-binding protein
Caenispirillum salinarum AK4	WP 043643312	hmuV	Hemin import ATP-binding protein
Caenispirillum salinarum AK4	WP 043645442	hmuV	Hemin import ATP-binding protein
Caenispirillum salinarum AK4	WP 043645103	idi	Iron deficiency-induced protein A
Caenispirillum salinarum AK4	WP 009538763	iutA	Ferric aerobactin receptor precusor
Caenispirillum salinarum AK4	WP 009539747	iutA	Ferric aerobactin receptor precusor
Caenispirillum salinarum AK4	WP 009540838	mco	putative multicopper oxidase
Caenispirillum salinarum AK4	WP 009542971	mco	putative multicopper oxidase
Caenispirillum salinarum AK4	WP 043647256	mco	putative multicopper oxidase
Caenispirillum salinarum AK4	WP 009541386	phuR	heme/hemoglobin uptake outer membrane receptor PhuR
Caenispirillum salinarum AK4	WP 009540834	phuU	hemin ABC transporter, permease protein PhuU
Caenispirillum salinarum AK4	WP 043645238	phuU	hemin ABC transporter, permease protein PhuU
Caenispirillum salinarum AK4	WP 009538640	phuV	Hemin ABC transporter, ATP-binding protein
Caenispirillum salinarum AK4	WP 009539253	phuV	Hemin ABC transporter, ATP-binding protein
Caenispirillum salinarum AK4	WP 009540377	phuV	Hemin ABC transporter, ATP-binding protein
Caenispirillum salinarum AK4	WP 009540356	phuW	Iron transporter
Caenispirillum salinarum AK4	WP 009538583	pvsE	Vibrioferrin decarboxylase protein
Caenispirillum salinarum AK4	WP 009538816	pvsE	Vibrioferrin decarboxylase protein
Caenispirillum salinarum AK4	WP 009538539	sfuC	Iron transport ATP-binding protein
Caenispirillum salinarum AK4	WP 009540118	yfeB	Iron (chelated) transporter ATP-binding protein
Caenispirillum salinarum AK4	WP 009540480	yfeB	Iron (chelated) transporter ATP-binding protein
Caenispirillum salinarum AK4	WP 009542136	yfeB	Iron (chelated) transporter ATP-binding protein
Desulfovibrio magneticus IFRC170	WP 024825818	bfr	Bacterioferritin
Desulfovibrio magneticus IFRC170	WP 024825055	ExbB	TonB accessory protein
Desulfovibrio magneticus IFRC170	WP 024825054	ExbD	TonB accessory protein
Desulfovibrio magneticus IFRC170	WP 024824908	fbpB	Ferric transport system permease protein FbpB
Desulfovibrio magneticus IFRC170	WP 024823617	fbpC	Ferric transporter ATP-binding protein
Desulfovibrio magneticus IFRC170	WP 024823618	fbpC	Ferric transporter ATP-binding protein
Desulfovibrio magneticus IFRC170	WP 024823862	fbpC	Ferric transporter ATP-binding protein
Desulfovibrio magneticus IFRC170	WP 024823877	fbpC	Ferric transporter ATP-binding protein
Desulfovibrio magneticus IFRC170	WP 024824907	fbpC	Ferric transporter ATP-binding protein
Desulfovibrio magneticus IFRC170	WP 024825479	fbpC	Ferric transporter ATP-binding protein
Desulfovibrio magneticus IFRC170	WP 024826065	fbpC	Ferric transporter ATP-binding protein
Desulfovibrio magneticus IFRC170	WP 024826627	fbpC	Ferric transporter ATP-binding protein
Desulfovibrio magneticus IFRC170	WP 024824201	fecA	Ferric citrate outer membrane transporter
Desulfovibrio magneticus IFRC170	WP 024823190	feoA	Ferrous iron transport protein
Desulfovibrio magneticus IFRC170	WP 043773962	feoA	Ferrous iron transport protein
Desulfovibrio magneticus IFRC170	WP 024823189	feoB	Ferrous iron transport protein
Desulfovibrio magneticus IFRC170	WP 024824095	fepC	ABC-type cobalt transport system, ATPase component
Desulfovibrio magneticus IFRC170	WP 024824650	fepC	ABC-type cobalt transport system, ATPase component
Desulfovibrio magneticus IFRC170	WP 024825113	fepC	ABC-type cobalt transport system, ATPase component
Desulfovibrio magneticus IFRC170	WP 024825666	fepC	ABC-type cobalt transport system, ATPase component
Desulfovibrio magneticus IFRC170	WP 024825885	fepC	ABC-type cobalt transport system, ATPase component
Desulfovibrio magneticus IFRC170	WP 024826610	fepC	ABC-type cobalt transport system, ATPase component
Desulfovibrio magneticus IFRC170	WP 024824032	fhuA	Ferrichrome outer membrane transporter
Desulfovibrio magneticus IFRC170	WP 024826527	fhuA	Ferrichrome outer membrane transporter
Desulfovibrio magneticus IFRC170	WP 024823888	fhuC	Ferrichrome transport ATP-binding protein
Desulfovibrio magneticus IFRC170	WP 024825000	fhuC	Ferrichrome transport ATP-binding protein
Desulfovibrio magneticus IFRC170	WP 024825121	fhuC	Ferrichrome transport ATP-binding protein
Desulfovibrio magneticus IFRC170	WP 024826388	fhuC	Ferrichrome transport ATP-binding protein
Desulfovibrio magneticus IFRC170	WP 024826416	fhuC	Ferrichrome transport ATP-binding protein
Desulfovibrio magneticus IFRC170	WP 024823316	flav	Flavodoxin
Desulfovibrio magneticus IFRC170	WP 024823917	flav	Flavodoxin
Desulfovibrio magneticus IFRC170	WP 024825146	flav	Flavodoxin
Desulfovibrio magneticus IFRC170	WP 024824902	ftnA	Ferritin
Desulfovibrio magneticus IFRC170	WP 024824381	fur	Ferric iron uptake transcription regulator
Desulfovibrio magneticus IFRC170	WP 024826378	fur	Ferric iron uptake transcription regulator
Desulfovibrio magneticus IFRC170	WP 024824219	hatB	ABC-type high affinity transport system ATPase
Desulfovibrio magneticus IFRC170	WP 024823211	hmuV	Hemin import ATP-binding protein
Desulfovibrio magneticus IFRC170	WP 024823962	hmuV	Hemin import ATP-binding protein
Desulfovibrio magneticus IFRC170	WP 024824198	hmuV	Hemin import ATP-binding protein
Desulfovibrio magneticus IFRC170	WP 024826870	hmuV	Hemin import ATP-binding protein
Desulfovibrio magneticus IFRC170	WP 024825297	phuU	hemin ABC transporter, permease protein PhuU
Desulfovibrio magneticus IFRC170	WP 024823329	yfeB	Iron (chelated) transporter ATP-binding protein
Desulfovibrio magneticus IFRC170	WP 024823330	yfeB	Iron (chelated) transporter ATP-binding protein
Desulfovibrio magneticus IFRC170	WP 024826341	yfeB	Iron (chelated) transporter ATP-binding protein
Desulfovibrio magneticus IFRC170	WP 024826528	yfeB	Iron (chelated) transporter ATP-binding protein
Desulfovibrio magneticus MBC34	WP 006917772	bfr	Bacterioferritin
Desulfovibrio magneticus MBC34	WP 006921288	ExbB	TonB accessory protein
Desulfovibrio magneticus MBC34	WP 006921289	ExbD	TonB accessory protein
Desulfovibrio magneticus MBC34	WP 006918841	fbpC	Ferric transporter ATP-binding protein
Desulfovibrio magneticus MBC34	WP 006919740	fbpC	Ferric transporter ATP-binding protein
Desulfovibrio magneticus MBC34	WP 006919970	fbpC	Ferric transporter ATP-binding protein
Desulfovibrio magneticus MBC34	WP 006920686	fbpC	Ferric transporter ATP-binding protein
Desulfovibrio magneticus MBC34	WP 006921230	fbpC	Ferric transporter ATP-binding protein
Desulfovibrio magneticus MBC34	WP 006921651	fbpC	Ferric transporter ATP-binding protein
Desulfovibrio magneticus MBC34	WP 043573183	fbpC	Ferric transporter ATP-binding protein
Desulfovibrio magneticus MBC34	WP 006918534	fecA	Ferric citrate outer membrane transporter
Desulfovibrio magneticus MBC34	WP 006918754	feoA	Ferrous iron transport protein
Desulfovibrio magneticus MBC34	WP 006919219	feoA	Ferrous iron transport protein
Desulfovibrio magneticus MBC34	WP 006918756	feoB	Ferrous iron transport protein
Desulfovibrio magneticus MBC34	WP 006917803	fepC	ABC-type cobalt transport system, ATPase component
Desulfovibrio magneticus MBC34	WP 006918151	fepC	ABC-type cobalt transport system, ATPase component
Desulfovibrio magneticus MBC34	WP 006918365	fepC	ABC-type cobalt transport system, ATPase component
Desulfovibrio magneticus MBC34	WP 006919678	fepC	ABC-type cobalt transport system, ATPase component
Desulfovibrio magneticus MBC34	WP 006921236	fepC	ABC-type cobalt transport system, ATPase component
Desulfovibrio magneticus MBC34	WP 006921560	fepC	ABC-type cobalt transport system, ATPase component
Desulfovibrio magneticus MBC34	WP 006922599	fepC	ABC-type cobalt transport system, ATPase component
Desulfovibrio magneticus MBC34	WP 006917853	fetC	ferric iron ABC superfamily ATP binding cassette transporter, ABC protein
Desulfovibrio magneticus MBC34	WP 006919860	fhuC	Ferrichrome transport ATP-binding protein
Desulfovibrio magneticus MBC34	WP 006920254	fhuC	Ferrichrome transport ATP-binding protein
Desulfovibrio magneticus MBC34	WP 006921877	fhuC	Ferrichrome transport ATP-binding protein
Desulfovibrio magneticus MBC34	WP 006920822	flav	Flavodoxin
Desulfovibrio magneticus MBC34	WP 006921190	flav	Flavodoxin
Desulfovibrio magneticus MBC34	WP 006922552	flav	Flavodoxin
Desulfovibrio magneticus MBC34	WP 006920238	ftnA	Ferritin
Desulfovibrio magneticus MBC34	WP 006920536	fur	Ferric iron uptake transcription regulator
Desulfovibrio magneticus MBC34	WP 006921151	fur	Ferric iron uptake transcription regulator
Desulfovibrio magneticus MBC34	WP 006921612	fur	Ferric iron uptake transcription regulator
Desulfovibrio magneticus MBC34	WP 006917748	hmuV	Hemin import ATP-binding protein
Desulfovibrio magneticus MBC34	WP 006919974	hmuV	Hemin import ATP-binding protein
Desulfovibrio magneticus MBC34	WP 006922580	hmuV	Hemin import ATP-binding protein
Desulfovibrio magneticus MBC34	WP 043573597	hmuV	Hemin import ATP-binding protein
Desulfovibrio magneticus MBC34	WP 006917805	phuR	heme/hemoglobin uptake outer membrane receptor PhuR
Desulfovibrio magneticus MBC34	WP 006919584	phuU	hemin ABC transporter, permease protein PhuU
Desulfovibrio magneticus MBC34	WP 006919677	yfeB	Iron (chelated) transporter ATP-binding protein
Desulfovibrio magneticus MBC34	WP 006920685	yfeB	Iron (chelated) transporter ATP-binding protein
Desulfovibrio magneticus MBC34	WP 006920889	yfeB	Iron (chelated) transporter ATP-binding protein
Desulfovibrio magneticus MBC34	WP 006921674	yfeB	Iron (chelated) transporter ATP-binding protein
Desulfovibrio magneticus MBC34	WP 006922657	yfeB	Iron (chelated) transporter ATP-binding protein
Desulfovibrio magneticus RS1	WP 015862010	bfr	Bacterioferritin
Desulfovibrio magneticus RS1	WP 015860090	ExbB	TonB accessory protein
Desulfovibrio magneticus RS1	WP 015860091	ExbD	TonB accessory protein
Desulfovibrio magneticus RS1	WP 012750162	fbpC	Ferric transporter ATP-binding protein
Desulfovibrio magneticus RS1	WP 015859915	fbpC	Ferric transporter ATP-binding protein
Desulfovibrio magneticus RS1	WP 015860915	fbpC	Ferric transporter ATP-binding protein
Desulfovibrio magneticus RS1	WP 015862988	fbpC	Ferric transporter ATP-binding protein
Desulfovibrio magneticus RS1	WP 015863097	fbpC	Ferric transporter ATP-binding protein
Desulfovibrio magneticus RS1	WP 015863163	fbpC	Ferric transporter ATP-binding protein
Desulfovibrio magneticus RS1	WP 012749661	fecA	Ferric citrate outer membrane transporter
Desulfovibrio magneticus RS1	WP 015859912	feoA	Ferrous iron transport protein
Desulfovibrio magneticus RS1	WP 015860357	feoA	Ferrous iron transport protein
Desulfovibrio magneticus RS1	WP 015860642	feoA	Ferrous iron transport protein
Desulfovibrio magneticus RS1	WP 015859913	feoB	Ferrous iron transport protein
Desulfovibrio magneticus RS1	WP 015860358	feoB	Ferrous iron transport protein
Desulfovibrio magneticus RS1	WP 043601154	feoB	Ferrous iron transport protein
Desulfovibrio magneticus RS1	WP 015859957	fepC	ABC-type cobalt transport system, ATPase component
Desulfovibrio magneticus RS1	WP 015860298	fepC	ABC-type cobalt transport system, ATPase component
Desulfovibrio magneticus RS1	WP 015860898	fepC	ABC-type cobalt transport system, ATPase component
Desulfovibrio magneticus RS1	WP 015861422	fepC	ABC-type cobalt transport system, ATPase component
Desulfovibrio magneticus RS1	WP 015862484	fepC	ABC-type cobalt transport system, ATPase component
Desulfovibrio magneticus RS1	WP 015860248	fetC	ferric iron ABC superfamily ATP binding cassette transporter, ABC protein
Desulfovibrio magneticus RS1	WP 012749603	fhuC	Ferrichrome transport ATP-binding protein
Desulfovibrio magneticus RS1	WP 015860327	fhuC	Ferrichrome transport ATP-binding protein
Desulfovibrio magneticus RS1	WP 015860673	fhuC	Ferrichrome transport ATP-binding protein
Desulfovibrio magneticus RS1	WP 015860706	fhuC	Ferrichrome transport ATP-binding protein
Desulfovibrio magneticus RS1	WP 015860966	fhuC	Ferrichrome transport ATP-binding protein
Desulfovibrio magneticus RS1	WP 015861377	fhuC	Ferrichrome transport ATP-binding protein
Desulfovibrio magneticus RS1	WP 015861753	fhuC	Ferrichrome transport ATP-binding protein
Desulfovibrio magneticus RS1	WP 012749792	flav	Flavodoxin
Desulfovibrio magneticus RS1	WP 012749925	flav	Flavodoxin
Desulfovibrio magneticus RS1	WP 012750084	flav	Flavodoxin
Desulfovibrio magneticus RS1	WP 043601845	flav	Flavodoxin
Desulfovibrio magneticus RS1	WP 015860452	ftnA	Ferritin
Desulfovibrio magneticus RS1	WP 012750011	fur	Ferric iron uptake transcription regulator
Desulfovibrio magneticus RS1	WP 015860663	fur	Ferric iron uptake transcription regulator
Desulfovibrio magneticus RS1	WP 015862911	fur	Ferric iron uptake transcription regulator
Desulfovibrio magneticus RS1	WP 012750382	hmuV	Hemin import ATP-binding protein
Desulfovibrio magneticus RS1	WP 015860645	hmuV	Hemin import ATP-binding protein
Desulfovibrio magneticus RS1	WP 015860942	hmuV	Hemin import ATP-binding protein
Desulfovibrio magneticus RS1	WP 015863167	hmuV	Hemin import ATP-binding protein
Desulfovibrio magneticus RS1	WP 015860249	phuU	hemin ABC transporter, permease protein PhuU
Desulfovibrio magneticus RS1	WP 015860828	phuU	hemin ABC transporter, permease protein PhuU
Desulfovibrio magneticus RS1	WP 012750161	yfeB	Iron (chelated) transporter ATP-binding protein
Desulfovibrio magneticus RS1	WP 012750474	yfeB	Iron (chelated) transporter ATP-binding protein
Desulfovibrio magneticus RS1	WP 015859853	yfeB	Iron (chelated) transporter ATP-binding protein
Desulfovibrio magneticus RS1	WP 015860923	yfeB	Iron (chelated) transporter ATP-binding protein
Desulfovibrio magneticus RS1	WP 015861348	yfeB	Iron (chelated) transporter ATP-binding protein
Desulfovibrio magneticus RS1	WP 043602130	yfeB	Iron (chelated) transporter ATP-binding protein
Dongia sp URHE0060	WP 028100147	bfr	Bacterioferritin
Dongia sp URHE0060	WP 028100177	bfr	Bacterioferritin
Dongia sp URHE0060	WP 028098845	DpsA	DNA-binding ferritin-like protein (oxidative damage protectant)
Dongia sp URHE0060	WP 035364260	ExbB	TonB accessory protein
Dongia sp URHE0060	WP 028098384	ExbD	TonB accessory protein
Dongia sp URHE0060	WP 028095765	fbpC	Ferric transporter ATP-binding protein
Dongia sp URHE0060	WP 028096022	fbpC	Ferric transporter ATP-binding protein
Dongia sp URHE0060	WP 028096148	fbpC	Ferric transporter ATP-binding protein
Dongia sp URHE0060	WP 028096270	fbpC	Ferric transporter ATP-binding protein
Dongia sp URHE0060	WP 028096327	fbpC	Ferric transporter ATP-binding protein
Dongia sp URHE0060	WP 028096332	fbpC	Ferric transporter ATP-binding protein
Dongia sp URHE0060	WP 028096336	fbpC	Ferric transporter ATP-binding protein
Dongia sp URHE0060	WP 028096355	fbpC	Ferric transporter ATP-binding protein
Dongia sp URHE0060	WP 028096403	fbpC	Ferric transporter ATP-binding protein
Dongia sp URHE0060	WP 028096484	fbpC	Ferric transporter ATP-binding protein
Dongia sp URHE0060	WP 028096733	fbpC	Ferric transporter ATP-binding protein
Dongia sp URHE0060	WP 028096742	fbpC	Ferric transporter ATP-binding protein
Dongia sp URHE0060	WP 028096743	fbpC	Ferric transporter ATP-binding protein
Dongia sp URHE0060	WP 028096756	fbpC	Ferric transporter ATP-binding protein
Dongia sp URHE0060	WP 028096770	fbpC	Ferric transporter ATP-binding protein
Dongia sp URHE0060	WP 028096830	fbpC	Ferric transporter ATP-binding protein
Dongia sp URHE0060	WP 028096973	fbpC	Ferric transporter ATP-binding protein
Dongia sp URHE0060	WP 028097186	fbpC	Ferric transporter ATP-binding protein
Dongia sp URHE0060	WP 028097352	fbpC	Ferric transporter ATP-binding protein
Dongia sp URHE0060	WP 028097360	fbpC	Ferric transporter ATP-binding protein
Dongia sp URHE0060	WP 028097409	fbpC	Ferric transporter ATP-binding protein
Dongia sp URHE0060	WP 028097513	fbpC	Ferric transporter ATP-binding protein
Dongia sp URHE0060	WP 028097533	fbpC	Ferric transporter ATP-binding protein
Dongia sp URHE0060	WP 028097781	fbpC	Ferric transporter ATP-binding protein
Dongia sp URHE0060	WP 028097834	fbpC	Ferric transporter ATP-binding protein
Dongia sp URHE0060	WP 028097902	fbpC	Ferric transporter ATP-binding protein
Dongia sp URHE0060	WP 028098184	fbpC	Ferric transporter ATP-binding protein
Dongia sp URHE0060	WP 028098242	fbpC	Ferric transporter ATP-binding protein
Dongia sp URHE0060	WP 028098257	fbpC	Ferric transporter ATP-binding protein
Dongia sp URHE0060	WP 028098291	fbpC	Ferric transporter ATP-binding protein
Dongia sp URHE0060	WP 028098451	fbpC	Ferric transporter ATP-binding protein
Dongia sp URHE0060	WP 028098461	fbpC	Ferric transporter ATP-binding protein
Dongia sp URHE0060	WP 028098617	fbpC	Ferric transporter ATP-binding protein
Dongia sp URHE0060	WP 028098809	fbpC	Ferric transporter ATP-binding protein
Dongia sp URHE0060	WP 028099450	fbpC	Ferric transporter ATP-binding protein
Dongia sp URHE0060	WP 028099459	fbpC	Ferric transporter ATP-binding protein
Dongia sp URHE0060	WP 028099529	fbpC	Ferric transporter ATP-binding protein
Dongia sp URHE0060	WP 028099569	fbpC	Ferric transporter ATP-binding protein
Dongia sp URHE0060	WP 028099694	fbpC	Ferric transporter ATP-binding protein
Dongia sp URHE0060	WP 028099896	fbpC	Ferric transporter ATP-binding protein
Dongia sp URHE0060	WP 028099926	fbpC	Ferric transporter ATP-binding protein
Dongia sp URHE0060	WP 028099935	fbpC	Ferric transporter ATP-binding protein
Dongia sp URHE0060	WP 028100089	fbpC	Ferric transporter ATP-binding protein
Dongia sp URHE0060	WP 028100270	fbpC	Ferric transporter ATP-binding protein
Dongia sp URHE0060	WP 035363116	fbpC	Ferric transporter ATP-binding protein
Dongia sp URHE0060	WP 035363219	fbpC	Ferric transporter ATP-binding protein
Dongia sp URHE0060	WP 035363718	fbpC	Ferric transporter ATP-binding protein
Dongia sp URHE0060	WP 035364295	fbpC	Ferric transporter ATP-binding protein
Dongia sp URHE0060	WP 035365169	fbpC	Ferric transporter ATP-binding protein
Dongia sp URHE0060	WP 051561138	fbpC	Ferric transporter ATP-binding protein
Dongia sp URHE0060	WP 051561140	fbpC	Ferric transporter ATP-binding protein
Dongia sp URHE0060	WP 051561369	fbpC	Ferric transporter ATP-binding protein
Dongia sp URHE0060	WP 051561847	fbpC	Ferric transporter ATP-binding protein
Dongia sp URHE0060	WP 051562006	fbpC	Ferric transporter ATP-binding protein
Dongia sp URHE0060	WP 051562279	fbpC	Ferric transporter ATP-binding protein
Dongia sp URHE0060	WP 051562376	fbpC	Ferric transporter ATP-binding protein
Dongia sp URHE0060	WP 051562621	fbpC	Ferric transporter ATP-binding protein
Dongia sp URHE0060	WP 051562693	fbpC	Ferric transporter ATP-binding protein
Dongia sp URHE0060	WP 051562704	fbpC	Ferric transporter ATP-binding protein
Dongia sp URHE0060	WP 051562764	fbpC	Ferric transporter ATP-binding protein
Dongia sp URHE0060	WP 028096307	fecA	Ferric citrate outer membrane transporter
Dongia sp URHE0060	WP 028096364	fecA	Ferric citrate outer membrane transporter
Dongia sp URHE0060	WP 028099321	fecA	Ferric citrate outer membrane transporter
Dongia sp URHE0060	WP 051561072	fecA	Ferric citrate outer membrane transporter
Dongia sp URHE0060	WP 051561155	fecA	Ferric citrate outer membrane transporter
Dongia sp URHE0060	WP 051561214	fecA	Ferric citrate outer membrane transporter
Dongia sp URHE0060	WP 051562433	fecA	Ferric citrate outer membrane transporter
Dongia sp URHE0060	WP 051562613	fecA	Ferric citrate outer membrane transporter
Dongia sp URHE0060	WP 028096566	fepC	ABC-type cobalt transport system, ATPase component
Dongia sp URHE0060	WP 028096769	fepC	ABC-type cobalt transport system, ATPase component
Dongia sp URHE0060	WP 028100248	fepC	ABC-type cobalt transport system, ATPase component
Dongia sp URHE0060	WP 035363165	fepC	ABC-type cobalt transport system, ATPase component
Dongia sp URHE0060	WP 035363668	fepC	ABC-type cobalt transport system, ATPase component
Dongia sp URHE0060	WP 035364235	fepC	ABC-type cobalt transport system, ATPase component
Dongia sp URHE0060	WP 051561249	fepC	ABC-type cobalt transport system, ATPase component
Dongia sp URHE0060	WP 051561775	fepC	ABC-type cobalt transport system, ATPase component
Dongia sp URHE0060	WP 051562007	fepC	ABC-type cobalt transport system, ATPase component
Dongia sp URHE0060	WP 028098263	fhuB	Ferrichrome ABC transporter permease
Dongia sp URHE0060	WP 028095949	fhuC	Ferrichrome transport ATP-binding protein
Dongia sp URHE0060	WP 028096653	fhuC	Ferrichrome transport ATP-binding protein
Dongia sp URHE0060	WP 028096775	fhuC	Ferrichrome transport ATP-binding protein
Dongia sp URHE0060	WP 028096874	fhuC	Ferrichrome transport ATP-binding protein
Dongia sp URHE0060	WP 028097468	fhuC	Ferrichrome transport ATP-binding protein
Dongia sp URHE0060	WP 028097551	fhuC	Ferrichrome transport ATP-binding protein
Dongia sp URHE0060	WP 035363672	fhuC	Ferrichrome transport ATP-binding protein
Dongia sp URHE0060	WP 035363728	fhuC	Ferrichrome transport ATP-binding protein
Dongia sp URHE0060	WP 051561224	fhuC	Ferrichrome transport ATP-binding protein
Dongia sp URHE0060	WP 051562816	fhuC	Ferrichrome transport ATP-binding protein
Dongia sp URHE0060	WP 028098229	flav	Flavodoxin
Dongia sp URHE0060	WP 028097244	fur	Ferric iron uptake transcription regulator
Dongia sp URHE0060	WP 035365013	fur	Ferric iron uptake transcription regulator
Dongia sp URHE0060	WP 035365176	fur	Ferric iron uptake transcription regulator
Dongia sp URHE0060	WP 051561849	futB	Iron ABC transport system permease protein
Dongia sp URHE0060	WP 028096362	hatC	ABC-type high affinity transport system permease
Dongia sp URHE0060	WP 028098319	hatC	ABC-type high affinity transport system permease
Dongia sp URHE0060	WP 028099290	hemH	Ferrochelatase
Dongia sp URHE0060	WP 028095755	hmuV	Hemin import ATP-binding protein
Dongia sp URHE0060	WP 028097376	hmuV	Hemin import ATP-binding protein
Dongia sp URHE0060	WP 028097454	hmuV	Hemin import ATP-binding protein
Dongia sp URHE0060	WP 028097524	hmuV	Hemin import ATP-binding protein
Dongia sp URHE0060	WP 028097780	hmuV	Hemin import ATP-binding protein
Dongia sp URHE0060	WP 028098193	hmuV	Hemin import ATP-binding protein
Dongia sp URHE0060	WP 028099857	hmuV	Hemin import ATP-binding protein
Dongia sp URHE0060	WP 051561612	hmuV	Hemin import ATP-binding protein
Dongia sp URHE0060	WP 051562369	hmuV	Hemin import ATP-binding protein
Dongia sp URHE0060	WP 051562890	hmuV	Hemin import ATP-binding protein
Dongia sp URHE0060	WP 035363962	idi	Iron deficiency-induced protein A
Dongia sp URHE0060	WP 051561274	mco	putative multicopper oxidase
Dongia sp URHE0060	WP 035362924	phuV	Hemin ABC transporter, ATP-binding protein
Dongia sp URHE0060	WP 028097933	sfuC	Iron transport ATP-binding protein
Dongia sp URHE0060	WP 028098204	sfuC	Iron transport ATP-binding protein
Dongia sp URHE0060	WP 028098562	sfuC	Iron transport ATP-binding protein
Dongia sp URHE0060	WP 035363679	sfuC	Iron transport ATP-binding protein
Dongia sp URHE0060	WP 035365022	sfuC	Iron transport ATP-binding protein
Dongia sp URHE0060	WP 028097381	tbpA	high-affinity ferrous iron transport
Dongia sp URHE0060	WP 051562668	yfeA	Iron-chelated ABC transporter substrate-binding protein
Dongia sp URHE0060	WP 028095870	yfeB	Iron (chelated) transporter ATP-binding protein
Dongia sp URHE0060	WP 028099655	yfeB	Iron (chelated) transporter ATP-binding protein
Dongia sp URHE0060	WP 035362745	yfeB	Iron (chelated) transporter ATP-binding protein
Dongia sp URHE0060	WP 051561216	yfeB	Iron (chelated) transporter ATP-binding protein
Dongia sp URHE0060	WP 051561955	yfeB	Iron (chelated) transporter ATP-binding protein
Dongia sp URHE0060	WP 028095871	yfeD	Iron (chelated) ABC transporter permease
Elstera litoralis Dia1	WP 045775601	bfr	Bacterioferritin
Elstera litoralis Dia1	WP 045776228	bfr	Bacterioferritin
Elstera litoralis Dia1	WP 045776220	btuC	vitamin B12 ABC transporter permease
Elstera litoralis Dia1	WP 045775428	DpsA	DNA-binding ferritin-like protein (oxidative damage protectant)
Elstera litoralis Dia1	WP 045776719	ExbB	TonB accessory protein
Elstera litoralis Dia1	WP 052711438	ExbB	TonB accessory protein
Elstera litoralis Dia1	WP 045774605	ExbD	TonB accessory protein
Elstera litoralis Dia1	WP 045776718	ExbD	TonB accessory protein
Elstera litoralis Dia1	WP 045775281	fbpA	Iron binding protein FbpA
Elstera litoralis Dia1	WP 045774101	fbpC	Ferric transporter ATP-binding protein
Elstera litoralis Dia1	WP 045774180	fbpC	Ferric transporter ATP-binding protein
Elstera litoralis Dia1	WP 045774202	fbpC	Ferric transporter ATP-binding protein
Elstera litoralis Dia1	WP 045774468	fbpC	Ferric transporter ATP-binding protein
Elstera litoralis Dia1	WP 045774476	fbpC	Ferric transporter ATP-binding protein
Elstera litoralis Dia1	WP 045774699	fbpC	Ferric transporter ATP-binding protein
Elstera litoralis Dia1	WP 045774947	fbpC	Ferric transporter ATP-binding protein
Elstera litoralis Dia1	WP 045775006	fbpC	Ferric transporter ATP-binding protein
Elstera litoralis Dia1	WP 045775097	fbpC	Ferric transporter ATP-binding protein
Elstera litoralis Dia1	WP 045775123	fbpC	Ferric transporter ATP-binding protein
Elstera litoralis Dia1	WP 045775679	fbpC	Ferric transporter ATP-binding protein
Elstera litoralis Dia1	WP 045775812	fbpC	Ferric transporter ATP-binding protein
Elstera litoralis Dia1	WP 045775873	fbpC	Ferric transporter ATP-binding protein
Elstera litoralis Dia1	WP 045776133	fbpC	Ferric transporter ATP-binding protein
Elstera litoralis Dia1	WP 045776197	fbpC	Ferric transporter ATP-binding protein
Elstera litoralis Dia1	WP 045776309	fbpC	Ferric transporter ATP-binding protein
Elstera litoralis Dia1	WP 045776353	fbpC	Ferric transporter ATP-binding protein
Elstera litoralis Dia1	WP 045776859	fbpC	Ferric transporter ATP-binding protein
Elstera litoralis Dia1	WP 052711601	fbpC	Ferric transporter ATP-binding protein
Elstera litoralis Dia1	WP 052711650	fbpC	Ferric transporter ATP-binding protein
Elstera litoralis Dia1	WP 052711799	fbpC	Ferric transporter ATP-binding protein
Elstera litoralis Dia1	WP 052711931	fbpC	Ferric transporter ATP-binding protein
Elstera litoralis Dia1	WP 045774477	fecA	Ferric citrate outer membrane transporter
Elstera litoralis Dia1	WP 045774654	fecA	Ferric citrate outer membrane transporter
Elstera litoralis Dia1	WP 045775129	fecA	Ferric citrate outer membrane transporter
Elstera litoralis Dia1	WP 045775178	fecA	Ferric citrate outer membrane transporter
Elstera litoralis Dia1	WP 045775301	fecA	Ferric citrate outer membrane transporter
Elstera litoralis Dia1	WP 045775419	fecA	Ferric citrate outer membrane transporter
Elstera litoralis Dia1	WP 045776897	fecA	Ferric citrate outer membrane transporter
Elstera litoralis Dia1	WP 045774398	fepC	ABC-type cobalt transport system, ATPase component
Elstera litoralis Dia1	WP 045774416	fepC	ABC-type cobalt transport system, ATPase component
Elstera litoralis Dia1	WP 045774639	fepC	ABC-type cobalt transport system, ATPase component
Elstera litoralis Dia1	WP 045775046	fepC	ABC-type cobalt transport system, ATPase component
Elstera litoralis Dia1	WP 045776467	fepC	ABC-type cobalt transport system, ATPase component
Elstera litoralis Dia1	WP 045777159	fepC	ABC-type cobalt transport system, ATPase component
Elstera litoralis Dia1	WP 045774754	fetC	ferric iron ABC superfamily ATP binding cassette transporter, ABC protein
Elstera litoralis Dia1	WP 045774756	fetD	ferric enterobactin uptake system permease
Elstera litoralis Dia1	WP 045774485	fhuA	Ferrichrome outer membrane transporter
Elstera litoralis Dia1	WP 045776899	fhuA	Ferrichrome outer membrane transporter
Elstera litoralis Dia1	WP 045774086	fhuC	Ferrichrome transport ATP-binding protein
Elstera litoralis Dia1	WP 045774486	fhuC	Ferrichrome transport ATP-binding protein
Elstera litoralis Dia1	WP 045775034	fhuC	Ferrichrome transport ATP-binding protein
Elstera litoralis Dia1	WP 045776187	fhuC	Ferrichrome transport ATP-binding protein
Elstera litoralis Dia1	WP 052711648	fnr	putative Ferric reductase
Elstera litoralis Dia1	WP 045775737	ftnA	Ferritin
Elstera litoralis Dia1	WP 045774333	fur	Ferric iron uptake transcription regulator
Elstera litoralis Dia1	WP 045774471	hemS	Hemin transport protein
Elstera litoralis Dia1	WP 052711420	hmuT	ABC transporter, periplasmic hemin-binding protein
Elstera litoralis Dia1	WP 052711421	hmuT	ABC transporter, periplasmic hemin-binding protein
Elstera litoralis Dia1	WP 045774472	hmuV	Hemin import ATP-binding protein
Elstera litoralis Dia1	WP 045776223	hmuV	Hemin import ATP-binding protein
Elstera litoralis Dia1	WP 052711751	idi	Iron deficiency-induced protein A
Elstera litoralis Dia1	WP 045775692	iroN	Salmochelin siderophore system receptor protein
Elstera litoralis Dia1	WP 052711847	phuR	heme/hemoglobin uptake outer membrane receptor PhuR
Elstera litoralis Dia1	WP 045774600	phuU	hemin ABC transporter, permease protein PhuU
Elstera litoralis Dia1	WP 045775118	phuU	hemin ABC transporter, permease protein PhuU
Elstera litoralis Dia1	WP 045774168	phuV	Hemin ABC transporter, ATP-binding protein
Elstera litoralis Dia1	WP 052711464	rhbF	Rhizobactin siderophore biosynthesis protein
Elstera litoralis Dia1	WP 045775598	sfuC	Iron transport ATP-binding protein
Elstera litoralis Dia1	WP 045774064	tbpA	high-affinity ferrous iron transport
Elstera litoralis Dia1	WP 045776537	yfeA	Iron-chelated ABC transporter substrate-binding protein
Elstera litoralis Dia1	WP 045774853	yfeB	Iron (chelated) transporter ATP-binding protein
Elstera litoralis Dia1	WP 045775761	yfeB	Iron (chelated) transporter ATP-binding protein
Elstera litoralis Dia1	WP 045775999	yfeB	Iron (chelated) transporter ATP-binding protein
Elstera litoralis Dia1	WP 045776421	yfeB	Iron (chelated) transporter ATP-binding protein
Elstera litoralis Dia1	WP 045776593	yfeB	Iron (chelated) transporter ATP-binding protein
Elstera litoralis Dia1	WP 045776424	yfeD	Iron (chelated) ABC transporter permease
Endolissoclinum faulkneri L2	WP 015088908	bfr	Bacterioferritin
Endolissoclinum faulkneri L2	WP 015089055	fbpB	Ferric transport system permease protein FbpB
Endolissoclinum faulkneri L2	WP 015088570	fbpC	Ferric transporter ATP-binding protein
Endolissoclinum faulkneri L2	WP 015088667	fbpC	Ferric transporter ATP-binding protein
Endolissoclinum faulkneri L2	WP 044283401	fhuC	Ferrichrome transport ATP-binding protein
Endolissoclinum faulkneri L2	WP 015088137	fur	Ferric iron uptake transcription regulator
Endolissoclinum faulkneri L2	WP 044283378	idi	Iron deficiency-induced protein A
Endolissoclinum faulkneri L2	WP 015088705	phuU	hemin ABC transporter, permease protein PhuU
Endolissoclinum faulkneri L2	WP 015089190	phuV	Hemin ABC transporter, ATP-binding protein
Endolissoclinum faulkneri L2	WP 015088743	yfeA	Iron-chelated ABC transporter substrate-binding protein
Endolissoclinum faulkneri L2	WP 044283272	yfeB	Iron (chelated) transporter ATP-binding protein
Endolissoclinum faulkneri L2	WP 015088744	yfeD	Iron (chelated) ABC transporter permease
Endolissoclinum faulkneri L5	WP 025300754	bfr	Bacterioferritin
Endolissoclinum faulkneri L5	WP 025300811	fbpB	Ferric transport system permease protein FbpB
Endolissoclinum faulkneri L5	WP 025300605	fbpC	Ferric transporter ATP-binding protein
Endolissoclinum faulkneri L5	WP 025300650	fbpC	Ferric transporter ATP-binding protein
Endolissoclinum faulkneri L5	WP 044214904	fhuC	Ferrichrome transport ATP-binding protein
Endolissoclinum faulkneri L5	WP 025300369	fur	Ferric iron uptake transcription regulator
Endolissoclinum faulkneri L5	WP 052323043	idi	Iron deficiency-induced protein A
Endolissoclinum faulkneri L5	WP 044214902	phuU	hemin ABC transporter, permease protein PhuU
Endolissoclinum faulkneri L5	WP 044215072	phuV	Hemin ABC transporter, ATP-binding protein
Endolissoclinum faulkneri L5	WP 025300685	yfeA	Iron-chelated ABC transporter substrate-binding protein
Endolissoclinum faulkneri L5	WP 052323028	yfeB	Iron (chelated) transporter ATP-binding protein
Endolissoclinum faulkneri L5	WP 025300686	yfeD	Iron (chelated) ABC transporter permease
Fodinicurvata fenggangensis DSM21160	WP 026986449	bfr	Bacterioferritin
Fodinicurvata fenggangensis DSM21160	WP 026988675	bfr	Bacterioferritin
Fodinicurvata fenggangensis DSM21160	WP 035725525	DpsA	DNA-binding ferritin-like protein (oxidative damage protectant)
Fodinicurvata fenggangensis DSM21160	WP 026986063	ExbB	TonB accessory protein
Fodinicurvata fenggangensis DSM21160	WP 026986064	ExbD	TonB accessory protein
Fodinicurvata fenggangensis DSM21160	WP 035724047	ExbD	TonB accessory protein
Fodinicurvata fenggangensis DSM21160	WP 051609098	fbpA	Iron binding protein FbpA
Fodinicurvata fenggangensis DSM21160	WP 026986872	fbpB	Ferric transport system permease protein FbpB
Fodinicurvata fenggangensis DSM21160	WP 026987203	fbpB	Ferric transport system permease protein FbpB
Fodinicurvata fenggangensis DSM21160	WP 051609155	fbpB	Ferric transport system permease protein FbpB
Fodinicurvata fenggangensis DSM21160	WP 026986382	fbpC	Ferric transporter ATP-binding protein
Fodinicurvata fenggangensis DSM21160	WP 026986963	fbpC	Ferric transporter ATP-binding protein
Fodinicurvata fenggangensis DSM21160	WP 026987332	fbpC	Ferric transporter ATP-binding protein
Fodinicurvata fenggangensis DSM21160	WP 026987424	fbpC	Ferric transporter ATP-binding protein
Fodinicurvata fenggangensis DSM21160	WP 026987459	fbpC	Ferric transporter ATP-binding protein
Fodinicurvata fenggangensis DSM21160	WP 026987724	fbpC	Ferric transporter ATP-binding protein
Fodinicurvata fenggangensis DSM21160	WP 026987761	fbpC	Ferric transporter ATP-binding protein
Fodinicurvata fenggangensis DSM21160	WP 026987878	fbpC	Ferric transporter ATP-binding protein
Fodinicurvata fenggangensis DSM21160	WP 026987903	fbpC	Ferric transporter ATP-binding protein
Fodinicurvata fenggangensis DSM21160	WP 026987986	fbpC	Ferric transporter ATP-binding protein
Fodinicurvata fenggangensis DSM21160	WP 026988207	fbpC	Ferric transporter ATP-binding protein
Fodinicurvata fenggangensis DSM21160	WP 026988208	fbpC	Ferric transporter ATP-binding protein
Fodinicurvata fenggangensis DSM21160	WP 026988272	fbpC	Ferric transporter ATP-binding protein
Fodinicurvata fenggangensis DSM21160	WP 026988341	fbpC	Ferric transporter ATP-binding protein
Fodinicurvata fenggangensis DSM21160	WP 026988410	fbpC	Ferric transporter ATP-binding protein
Fodinicurvata fenggangensis DSM21160	WP 035723146	fbpC	Ferric transporter ATP-binding protein
Fodinicurvata fenggangensis DSM21160	WP 035724443	fbpC	Ferric transporter ATP-binding protein
Fodinicurvata fenggangensis DSM21160	WP 035724649	fbpC	Ferric transporter ATP-binding protein
Fodinicurvata fenggangensis DSM21160	WP 035725610	fbpC	Ferric transporter ATP-binding protein
Fodinicurvata fenggangensis DSM21160	WP 051608875	fbpC	Ferric transporter ATP-binding protein
Fodinicurvata fenggangensis DSM21160	WP 051609403	fbpC	Ferric transporter ATP-binding protein
Fodinicurvata fenggangensis DSM21160	WP 051609498	fbpC	Ferric transporter ATP-binding protein
Fodinicurvata fenggangensis DSM21160	WP 051609521	fbpC	Ferric transporter ATP-binding protein
Fodinicurvata fenggangensis DSM21160	WP 051609530	fbpC	Ferric transporter ATP-binding protein
Fodinicurvata fenggangensis DSM21160	WP 026986168	fecA	Ferric citrate outer membrane transporter
Fodinicurvata fenggangensis DSM21160	WP 026987249	fecA	Ferric citrate outer membrane transporter
Fodinicurvata fenggangensis DSM21160	WP 026987260	fecA	Ferric citrate outer membrane transporter
Fodinicurvata fenggangensis DSM21160	WP 026988723	fecA	Ferric citrate outer membrane transporter
Fodinicurvata fenggangensis DSM21160	WP 026988779	fecA	Ferric citrate outer membrane transporter
Fodinicurvata fenggangensis DSM21160	WP 051609179	fecA	Ferric citrate outer membrane transporter
Fodinicurvata fenggangensis DSM21160	WP 051609331	fecA	Ferric citrate outer membrane transporter
Fodinicurvata fenggangensis DSM21160	WP 026986087	fepC	ABC-type cobalt transport system, ATPase component
Fodinicurvata fenggangensis DSM21160	WP 026987113	fepC	ABC-type cobalt transport system, ATPase component
Fodinicurvata fenggangensis DSM21160	WP 026987622	fepC	ABC-type cobalt transport system, ATPase component
Fodinicurvata fenggangensis DSM21160	WP 026988593	fepC	ABC-type cobalt transport system, ATPase component
Fodinicurvata fenggangensis DSM21160	WP 026988615	fepC	ABC-type cobalt transport system, ATPase component
Fodinicurvata fenggangensis DSM21160	WP 035724135	fepC	ABC-type cobalt transport system, ATPase component
Fodinicurvata fenggangensis DSM21160	WP 035724449	fepC	ABC-type cobalt transport system, ATPase component
Fodinicurvata fenggangensis DSM21160	WP 026988007	fhuA	Ferrichrome outer membrane transporter
Fodinicurvata fenggangensis DSM21160	WP 026986870	fhuC	Ferrichrome transport ATP-binding protein
Fodinicurvata fenggangensis DSM21160	WP 026987259	fhuC	Ferrichrome transport ATP-binding protein
Fodinicurvata fenggangensis DSM21160	WP 026988278	fhuC	Ferrichrome transport ATP-binding protein
Fodinicurvata fenggangensis DSM21160	WP 026988473	fhuC	Ferrichrome transport ATP-binding protein
Fodinicurvata fenggangensis DSM21160	WP 026988588	fhuC	Ferrichrome transport ATP-binding protein
Fodinicurvata fenggangensis DSM21160	WP 051608999	fhuC	Ferrichrome transport ATP-binding protein
Fodinicurvata fenggangensis DSM21160	WP 051609365	fhuC	Ferrichrome transport ATP-binding protein
Fodinicurvata fenggangensis DSM21160	WP 026986567	flav	Flavodoxin
Fodinicurvata fenggangensis DSM21160	WP 026988171	fur	Ferric iron uptake transcription regulator
Fodinicurvata fenggangensis DSM21160	WP 026988367	fur	Ferric iron uptake transcription regulator
Fodinicurvata fenggangensis DSM21160	WP 051608944	fur	Ferric iron uptake transcription regulator
Fodinicurvata fenggangensis DSM21160	WP 026987572	hasR	Heme uptake outer membrane receptor
Fodinicurvata fenggangensis DSM21160	WP 051608790	hatC	ABC-type high affinity transport system permease
Fodinicurvata fenggangensis DSM21160	WP 026986817	hemH	Ferrochelatase
Fodinicurvata fenggangensis DSM21160	WP 035723568	hmuR	TonB dependent outer membrane hemin receptor
Fodinicurvata fenggangensis DSM21160	WP 051608957	hmuT	ABC transporter, periplasmic hemin-binding protein
Fodinicurvata fenggangensis DSM21160	WP 035723566	hmuU	Hemin transport system permease protein
Fodinicurvata fenggangensis DSM21160	WP 026986416	hmuV	Hemin import ATP-binding protein
Fodinicurvata fenggangensis DSM21160	WP 026986719	hmuV	Hemin import ATP-binding protein
Fodinicurvata fenggangensis DSM21160	WP 026986739	hmuV	Hemin import ATP-binding protein
Fodinicurvata fenggangensis DSM21160	WP 026987038	hmuV	Hemin import ATP-binding protein
Fodinicurvata fenggangensis DSM21160	WP 026987243	hmuV	Hemin import ATP-binding protein
Fodinicurvata fenggangensis DSM21160	WP 026987729	hmuV	Hemin import ATP-binding protein
Fodinicurvata fenggangensis DSM21160	WP 026987790	hmuV	Hemin import ATP-binding protein
Fodinicurvata fenggangensis DSM21160	WP 026988609	hmuV	Hemin import ATP-binding protein
Fodinicurvata fenggangensis DSM21160	WP 035723646	hmuV	Hemin import ATP-binding protein
Fodinicurvata fenggangensis DSM21160	WP 035725079	hmuV	Hemin import ATP-binding protein
Fodinicurvata fenggangensis DSM21160	WP 035725383	hmuV	Hemin import ATP-binding protein
Fodinicurvata fenggangensis DSM21160	WP 051609472	phuR	heme/hemoglobin uptake outer membrane receptor PhuR
Fodinicurvata fenggangensis DSM21160	WP 051609028	phuS	Hemin degrading factor
Fodinicurvata fenggangensis DSM21160	WP 026986150	phuV	Hemin ABC transporter, ATP-binding protein
Fodinicurvata fenggangensis DSM21160	WP 026987345	sfuC	Iron transport ATP-binding protein
Fodinicurvata fenggangensis DSM21160	WP 026987096	yfeB	Iron (chelated) transporter ATP-binding protein
Fodinicurvata fenggangensis DSM21160	WP 026988608	yfeB	Iron (chelated) transporter ATP-binding protein
Fodinicurvata fenggangensis DSM21160	WP 035723540	yfeB	Iron (chelated) transporter ATP-binding protein
Fodinicurvata fenggangensis DSM21160	WP 051609029	yfeB	Iron (chelated) transporter ATP-binding protein
Fodinicurvata fenggangensis DSM21160	WP 026988170	yfeD	Iron (chelated) ABC transporter permease
Fodinicurvata sediminis DSM21159	WP 022727168	bfr	Bacterioferritin
Fodinicurvata sediminis DSM21159	WP 022729296	bfr	Bacterioferritin
Fodinicurvata sediminis DSM21159	WP 022727782	ChuA	Outer membrane heme/hemoglobin receptor
Fodinicurvata sediminis DSM21159	WP 022726687	DpsA	DNA-binding ferritin-like protein (oxidative damage protectant)
Fodinicurvata sediminis DSM21159	WP 022729571	ExbB	TonB accessory protein
Fodinicurvata sediminis DSM21159	WP 051152039	ExbB	TonB accessory protein
Fodinicurvata sediminis DSM21159	WP 022727422	ExbD	TonB accessory protein
Fodinicurvata sediminis DSM21159	WP 026989555	ExbD	TonB accessory protein
Fodinicurvata sediminis DSM21159	WP 022727371	fbpB	Ferric transport system permease protein FbpB
Fodinicurvata sediminis DSM21159	WP 040488228	fbpB	Ferric transport system permease protein FbpB
Fodinicurvata sediminis DSM21159	WP 022726727	fbpC	Ferric transporter ATP-binding protein
Fodinicurvata sediminis DSM21159	WP 022727103	fbpC	Ferric transporter ATP-binding protein
Fodinicurvata sediminis DSM21159	WP 022727130	fbpC	Ferric transporter ATP-binding protein
Fodinicurvata sediminis DSM21159	WP 022728094	fbpC	Ferric transporter ATP-binding protein
Fodinicurvata sediminis DSM21159	WP 022728141	fbpC	Ferric transporter ATP-binding protein
Fodinicurvata sediminis DSM21159	WP 022728300	fbpC	Ferric transporter ATP-binding protein
Fodinicurvata sediminis DSM21159	WP 022728407	fbpC	Ferric transporter ATP-binding protein
Fodinicurvata sediminis DSM21159	WP 022728445	fbpC	Ferric transporter ATP-binding protein
Fodinicurvata sediminis DSM21159	WP 022728549	fbpC	Ferric transporter ATP-binding protein
Fodinicurvata sediminis DSM21159	WP 022728927	fbpC	Ferric transporter ATP-binding protein
Fodinicurvata sediminis DSM21159	WP 022728940	fbpC	Ferric transporter ATP-binding protein
Fodinicurvata sediminis DSM21159	WP 022729066	fbpC	Ferric transporter ATP-binding protein
Fodinicurvata sediminis DSM21159	WP 022729138	fbpC	Ferric transporter ATP-binding protein
Fodinicurvata sediminis DSM21159	WP 022729212	fbpC	Ferric transporter ATP-binding protein
Fodinicurvata sediminis DSM21159	WP 022729355	fbpC	Ferric transporter ATP-binding protein
Fodinicurvata sediminis DSM21159	WP 022729399	fbpC	Ferric transporter ATP-binding protein
Fodinicurvata sediminis DSM21159	WP 022729893	fbpC	Ferric transporter ATP-binding protein
Fodinicurvata sediminis DSM21159	WP 022729907	fbpC	Ferric transporter ATP-binding protein
Fodinicurvata sediminis DSM21159	WP 026989381	fbpC	Ferric transporter ATP-binding protein
Fodinicurvata sediminis DSM21159	WP 051152180	fbpC	Ferric transporter ATP-binding protein
Fodinicurvata sediminis DSM21159	WP 022728639	fecA	Ferric citrate outer membrane transporter
Fodinicurvata sediminis DSM21159	WP 022729226	fecA	Ferric citrate outer membrane transporter
Fodinicurvata sediminis DSM21159	WP 022729451	fecA	Ferric citrate outer membrane transporter
Fodinicurvata sediminis DSM21159	WP 022729862	fecA	Ferric citrate outer membrane transporter
Fodinicurvata sediminis DSM21159	WP 022729870	fecA	Ferric citrate outer membrane transporter
Fodinicurvata sediminis DSM21159	WP 026989259	fecA	Ferric citrate outer membrane transporter
Fodinicurvata sediminis DSM21159	WP 026989337	fecA	Ferric citrate outer membrane transporter
Fodinicurvata sediminis DSM21159	WP 026989581	fecA	Ferric citrate outer membrane transporter
Fodinicurvata sediminis DSM21159	WP 051152066	fecB	Iron-dicitrate transporter substrate-binding subunit
Fodinicurvata sediminis DSM21159	WP 022726644	fepC	ABC-type cobalt transport system, ATPase component
Fodinicurvata sediminis DSM21159	WP 022726662	fepC	ABC-type cobalt transport system, ATPase component
Fodinicurvata sediminis DSM21159	WP 022727464	fepC	ABC-type cobalt transport system, ATPase component
Fodinicurvata sediminis DSM21159	WP 022727997	fepC	ABC-type cobalt transport system, ATPase component
Fodinicurvata sediminis DSM21159	WP 022728382	fepC	ABC-type cobalt transport system, ATPase component
Fodinicurvata sediminis DSM21159	WP 022728950	fepC	ABC-type cobalt transport system, ATPase component
Fodinicurvata sediminis DSM21159	WP 022729599	fepC	ABC-type cobalt transport system, ATPase component
Fodinicurvata sediminis DSM21159	WP 022729827	fhuB	Ferrichrome ABC transporter permease
Fodinicurvata sediminis DSM21159	WP 022726637	fhuC	Ferrichrome transport ATP-binding protein
Fodinicurvata sediminis DSM21159	WP 022726717	fhuC	Ferrichrome transport ATP-binding protein
Fodinicurvata sediminis DSM21159	WP 022726836	fhuC	Ferrichrome transport ATP-binding protein
Fodinicurvata sediminis DSM21159	WP 022727486	fhuC	Ferrichrome transport ATP-binding protein
Fodinicurvata sediminis DSM21159	WP 022727970	fhuC	Ferrichrome transport ATP-binding protein
Fodinicurvata sediminis DSM21159	WP 022728185	fhuC	Ferrichrome transport ATP-binding protein
Fodinicurvata sediminis DSM21159	WP 022728650	fhuC	Ferrichrome transport ATP-binding protein
Fodinicurvata sediminis DSM21159	WP 022728894	fhuC	Ferrichrome transport ATP-binding protein
Fodinicurvata sediminis DSM21159	WP 022729394	fhuC	Ferrichrome transport ATP-binding protein
Fodinicurvata sediminis DSM21159	WP 022729825	fhuC	Ferrichrome transport ATP-binding protein
Fodinicurvata sediminis DSM21159	WP 022729826	fhuD	Ferrichrome-binding periplasmic protein
Fodinicurvata sediminis DSM21159	WP 026989090	flav	Flavodoxin
Fodinicurvata sediminis DSM21159	WP 022727715	fur	Ferric iron uptake transcription regulator
Fodinicurvata sediminis DSM21159	WP 022728184	fur	Ferric iron uptake transcription regulator
Fodinicurvata sediminis DSM21159	WP 022728493	fur	Ferric iron uptake transcription regulator
Fodinicurvata sediminis DSM21159	WP 022728316	hasR	Heme uptake outer membrane receptor
Fodinicurvata sediminis DSM21159	WP 051152061	hemH	Ferrochelatase
Fodinicurvata sediminis DSM21159	WP 022727780	hmuT	ABC transporter, periplasmic hemin-binding protein
Fodinicurvata sediminis DSM21159	WP 022727779	hmuU	Hemin transport system permease protein
Fodinicurvata sediminis DSM21159	WP 022727131	hmuV	Hemin import ATP-binding protein
Fodinicurvata sediminis DSM21159	WP 022727555	hmuV	Hemin import ATP-binding protein
Fodinicurvata sediminis DSM21159	WP 022727665	hmuV	Hemin import ATP-binding protein
Fodinicurvata sediminis DSM21159	WP 022727778	hmuV	Hemin import ATP-binding protein
Fodinicurvata sediminis DSM21159	WP 022727803	hmuV	Hemin import ATP-binding protein
Fodinicurvata sediminis DSM21159	WP 022728877	hmuV	Hemin import ATP-binding protein
Fodinicurvata sediminis DSM21159	WP 022729164	hmuV	Hemin import ATP-binding protein
Fodinicurvata sediminis DSM21159	WP 040487648	idi	Iron deficiency-induced protein A
Fodinicurvata sediminis DSM21159	WP 026989136	phuS	Hemin degrading factor
Fodinicurvata sediminis DSM21159	WP 022727087	phuV	Hemin ABC transporter, ATP-binding protein
Fodinicurvata sediminis DSM21159	WP 022729673	phuV	Hemin ABC transporter, ATP-binding protein
Fodinicurvata sediminis DSM21159	WP 022727410	phuW	Iron transporter
Fodinicurvata sediminis DSM21159	WP 022728140	yfeB	Iron (chelated) transporter ATP-binding protein
Fodinicurvata sediminis DSM21159	WP 022728728	yfeB	Iron (chelated) transporter ATP-binding protein
Fodinicurvata sediminis DSM21159	WP 026989213	yfeB	Iron (chelated) transporter ATP-binding protein
Fodinicurvata sediminis DSM21159	WP 022728186	yfeD	Iron (chelated) ABC transporter permease
Geminocystis sp NIES3708	WP 066348018	bfr	Bacterioferritin
Geminocystis sp NIES3708	WP 066348824	bfr	Bacterioferritin
Geminocystis sp NIES3708	WP 066348825	bfr	Bacterioferritin
Geminocystis sp NIES3708	WP 066349003	bfr	Bacterioferritin
Geminocystis sp NIES3708	WP 066349499	bfr	Bacterioferritin
Geminocystis sp NIES3708	WP 066345744	DpsA	DNA-binding ferritin-like protein (oxidative damage protectant)
Geminocystis sp NIES3708	WP 066345397	EfeU	Ferrous iron permease
Geminocystis sp NIES3708	WP 066342750	ExbB	TonB accessory protein
Geminocystis sp NIES3708	WP 066347415	ExbB	TonB accessory protein
Geminocystis sp NIES3708	WP 066344010	ExbD	TonB accessory protein
Geminocystis sp NIES3708	WP 066347413	ExbD	TonB accessory protein
Geminocystis sp NIES3708	WP 066347329	fbpB	Ferric transport system permease protein FbpB
Geminocystis sp NIES3708	WP 066343630	fbpC	Ferric transporter ATP-binding protein
Geminocystis sp NIES3708	WP 066343774	fbpC	Ferric transporter ATP-binding protein
Geminocystis sp NIES3708	WP 066344020	fbpC	Ferric transporter ATP-binding protein
Geminocystis sp NIES3708	WP 066344066	fbpC	Ferric transporter ATP-binding protein
Geminocystis sp NIES3708	WP 066344799	fbpC	Ferric transporter ATP-binding protein
Geminocystis sp NIES3708	WP 066345333	fbpC	Ferric transporter ATP-binding protein
Geminocystis sp NIES3708	WP 066346123	fbpC	Ferric transporter ATP-binding protein
Geminocystis sp NIES3708	WP 066346370	fbpC	Ferric transporter ATP-binding protein
Geminocystis sp NIES3708	WP 066347327	fbpC	Ferric transporter ATP-binding protein
Geminocystis sp NIES3708	WP 066348341	fbpC	Ferric transporter ATP-binding protein
Geminocystis sp NIES3708	WP 066343366	fecA	Ferric citrate outer membrane transporter
Geminocystis sp NIES3708	WP 066349406	fecA	Ferric citrate outer membrane transporter
Geminocystis sp NIES3708	WP 066348121	feoA	Ferrous iron transport protein
Geminocystis sp NIES3708	WP 066348120	feoB	Ferrous iron transport protein
Geminocystis sp NIES3708	WP 066348119	feoC	Ferrous iron transport protein
Geminocystis sp NIES3708	WP 066343204	fepC	ABC-type cobalt transport system, ATPase component
Geminocystis sp NIES3708	WP 066343726	fepC	ABC-type cobalt transport system, ATPase component
Geminocystis sp NIES3708	WP 066347184	fetC	ferric iron ABC superfamily ATP binding cassette transporter, ABC protein
Geminocystis sp NIES3708	WP 066347364	fetC	ferric iron ABC superfamily ATP binding cassette transporter, ABC protein
Geminocystis sp NIES3708	WP 066343747	fhuC	Ferrichrome transport ATP-binding protein
Geminocystis sp NIES3708	WP 066349041	fhuC	Ferrichrome transport ATP-binding protein
Geminocystis sp NIES3708	WP 066345247	flav	Flavodoxin
Geminocystis sp NIES3708	WP 066345603	flav	Flavodoxin
Geminocystis sp NIES3708	WP 066347700	flav	Flavodoxin
Geminocystis sp NIES3708	WP 066344421	fur	Ferric iron uptake transcription regulator
Geminocystis sp NIES3708	WP 066345128	fur	Ferric iron uptake transcription regulator
Geminocystis sp NIES3708	WP 066347259	fur	Ferric iron uptake transcription regulator
Geminocystis sp NIES3708	WP 066348960	futC	Iron ABC transport system ATP-binding protein
Geminocystis sp NIES3708	WP 066345071	hasR	Heme uptake outer membrane receptor
Geminocystis sp NIES3708	WP 066346881	hatB	ABC-type high affinity transport system ATPase
Geminocystis sp NIES3708	WP 066343196	hemH	Ferrochelatase
Geminocystis sp NIES3708	WP 066344576	hmuV	Hemin import ATP-binding protein
Geminocystis sp NIES3708	WP 066348737	hugZ	Heme iron utilization protein
Geminocystis sp NIES3708	WP 066343947	idi	Iron deficiency-induced protein A
Geminocystis sp NIES3708	WP 066345467	isiA	Iron stress-induced chlorophyll-binding protein
Geminocystis sp NIES3708	WP 066345604	isiA	Iron stress-induced chlorophyll-binding protein
Geminocystis sp NIES3708	WP 066349452	phuU	hemin ABC transporter, permease protein PhuU
Geminocystis sp NIES3708	WP 066349377	yfeA	Iron-chelated ABC transporter substrate-binding protein
Geminocystis sp NIES3708	WP 066343186	yfeB	Iron (chelated) transporter ATP-binding protein
Geminocystis sp NIES3708	WP 066344392	yfeB	Iron (chelated) transporter ATP-binding protein
Geminocystis sp NIES3708	WP 066343188	yfeD	Iron (chelated) ABC transporter permease
Geminocystis sp NIES3708	WP 066347191	yfeD	Iron (chelated) ABC transporter permease
Haematospirillum jordaniae H5569	AMW35288	afuA	Ferric iron ABC transporter, iron-binding protein
Haematospirillum jordaniae H5569	AMW34397	bfr	Bacterioferritin
Haematospirillum jordaniae H5569	AMW34927	bfr	Bacterioferritin
Haematospirillum jordaniae H5569	AMW34608	DpsA	DNA-binding ferritin-like protein (oxidative damage protectant)
Haematospirillum jordaniae H5569	AMW35043	ExbB	TonB accessory protein
Haematospirillum jordaniae H5569	AMW35358	ExbB	TonB accessory protein
Haematospirillum jordaniae H5569	AMW35044	ExbD	TonB accessory protein
Haematospirillum jordaniae H5569	AMW35359	ExbD	TonB accessory protein
Haematospirillum jordaniae H5569	AMW34067	fbpC	Ferric transporter ATP-binding protein
Haematospirillum jordaniae H5569	AMW34210	fbpC	Ferric transporter ATP-binding protein
Haematospirillum jordaniae H5569	AMW34346	fbpC	Ferric transporter ATP-binding protein
Haematospirillum jordaniae H5569	AMW34914	fbpC	Ferric transporter ATP-binding protein
Haematospirillum jordaniae H5569	AMW35229	fbpC	Ferric transporter ATP-binding protein
Haematospirillum jordaniae H5569	AMW34209	fecA	Ferric citrate outer membrane transporter
Haematospirillum jordaniae H5569	AMW35449	feoA	Ferrous iron transport protein
Haematospirillum jordaniae H5569	AMW33863	feoB	Ferrous iron transport protein
Haematospirillum jordaniae H5569	AMW34020	fepC	ABC-type cobalt transport system, ATPase component
Haematospirillum jordaniae H5569	AMW34760	fepC	ABC-type cobalt transport system, ATPase component
Haematospirillum jordaniae H5569	AMW35067	fepC	ABC-type cobalt transport system, ATPase component
Haematospirillum jordaniae H5569	AMW34230	fhuC	Ferrichrome transport ATP-binding protein
Haematospirillum jordaniae H5569	AMW35420	fhuC	Ferrichrome transport ATP-binding protein
Haematospirillum jordaniae H5569	AMW35978	fhuC	Ferrichrome transport ATP-binding protein
Haematospirillum jordaniae H5569	AMW34479	fur	Ferric iron uptake transcription regulator
Haematospirillum jordaniae H5569	AMW34577	fur	Ferric iron uptake transcription regulator
Haematospirillum jordaniae H5569	AMW35287	futB	Iron ABC transport system permease protein
Haematospirillum jordaniae H5569	AMW34460	hemH	Ferrochelatase
Haematospirillum jordaniae H5569	AMW34596	hemS	Hemin transport protein
Haematospirillum jordaniae H5569	AMW34594	hmuU	Hemin transport system permease protein
Haematospirillum jordaniae H5569	AMW34858	mco	putative multicopper oxidase
Haematospirillum jordaniae H5569	AMW34595	phuT	Hemin ABC transporter periplasmic hemin-binding protein
Haematospirillum jordaniae H5569	AMW35813	phuU	hemin ABC transporter, permease protein PhuU
Haematospirillum jordaniae H5569	AMW34331	phuV	Hemin ABC transporter, ATP-binding protein
Haematospirillum jordaniae H5569	AMW34364	yfeB	Iron (chelated) transporter ATP-binding protein
Haematospirillum jordaniae H5569	AMW34578	yfeB	Iron (chelated) transporter ATP-binding protein
Haematospirillum jordaniae H5569	AMW35915	yfeB	Iron (chelated) transporter ATP-binding protein
Halothece sp PCC7418	WP 015225536	bfr	Bacterioferritin
Halothece sp PCC7418	WP 015226979	bfr	Bacterioferritin
Halothece sp PCC7418	WP 015226694	DpsA	DNA-binding ferritin-like protein (oxidative damage protectant)
Halothece sp PCC7418	WP 015224289	ExbB	TonB accessory protein
Halothece sp PCC7418	WP 015224288	ExbD	TonB accessory protein
Halothece sp PCC7418	WP 015224361	fbpC	Ferric transporter ATP-binding protein
Halothece sp PCC7418	WP 015224691	fbpC	Ferric transporter ATP-binding protein
Halothece sp PCC7418	WP 015224971	fbpC	Ferric transporter ATP-binding protein
Halothece sp PCC7418	WP 015225791	fbpC	Ferric transporter ATP-binding protein
Halothece sp PCC7418	WP 015227327	fbpC	Ferric transporter ATP-binding protein
Halothece sp PCC7418	WP 015227638	fbpC	Ferric transporter ATP-binding protein
Halothece sp PCC7418	WP 051030549	fbpC	Ferric transporter ATP-binding protein
Halothece sp PCC7418	WP 015225522	fecA	Ferric citrate outer membrane transporter
Halothece sp PCC7418	WP 015224918	feoA	Ferrous iron transport protein
Halothece sp PCC7418	WP 015225732	feoA	Ferrous iron transport protein
Halothece sp PCC7418	WP 015226068	feoA	Ferrous iron transport protein
Halothece sp PCC7418	WP 015224917	feoB	Ferrous iron transport protein
Halothece sp PCC7418	WP 015225731	feoB	Ferrous iron transport protein
Halothece sp PCC7418	WP 041596598	feoB	Ferrous iron transport protein
Halothece sp PCC7418	WP 015225700	fepC	ABC-type cobalt transport system, ATPase component
Halothece sp PCC7418	WP 015225701	fepC	ABC-type cobalt transport system, ATPase component
Halothece sp PCC7418	WP 015226050	fetC	ferric iron ABC superfamily ATP binding cassette transporter, ABC protein
Halothece sp PCC7418	WP 015224292	fhuA	Ferrichrome outer membrane transporter
Halothece sp PCC7418	WP 015226247	fhuA	Ferrichrome outer membrane transporter
Halothece sp PCC7418	WP 015224697	fhuC	Ferrichrome transport ATP-binding protein
Halothece sp PCC7418	WP 015226105	fhuC	Ferrichrome transport ATP-binding protein
[truncated: 4,715 more rows]

## Sheet: Table S4 C
Table S4 C DNA repair related genes from the Rhodospirillaceae members
Bacteria strain	NCBI No.	Gene	Annotation
Azospirillum brasilense Az39	WP 040136664	addA	double-strand break repair helicase AddA
Azospirillum brasilense Az39	WP 038530696	addB	double-strand break repair protein AddB
Azospirillum brasilense Az39	WP 038531261	alkB	oxidative demethylase of N1-methyladenine or N3-methylcytosine DNA lesions
Azospirillum brasilense Az39	WP 040135262	dinB	DNA polymerase IV
Azospirillum brasilense Az39	WP 035670492	dnaA	chromosomal replication initiator protein DnaA, DNA-binding transcriptional dual regulator
Azospirillum brasilense Az39	WP 038525638	dnaA	chromosomal replication initiator protein DnaA, DNA-binding transcriptional dual regulator
Azospirillum brasilense Az39	WP 040134236	dnaA	chromosomal replication initiator protein DnaA, DNA-binding transcriptional dual regulator
Azospirillum brasilense Az39	WP 014241236	dnaB	replicative DNA helicase
Azospirillum brasilense Az39	WP 063922691	dnaB	replicative DNA helicase
Azospirillum brasilense Az39	WP 038527068	dnaE	DNA polymerase III alpha subunit
Azospirillum brasilense Az39	WP 038526184	dnaN	DNA polymerase III, beta subunit
Azospirillum brasilense Az39	WP 040134185	dnaN	DNA polymerase III, beta subunit
Azospirillum brasilense Az39	WP 038527871	dut	deoxyuridinetriphosphatase
Azospirillum brasilense Az39	WP 038529152	gyrA	DNA gyrase (type II topoisomerase), subunit A
Azospirillum brasilense Az39	WP 038530510	gyrA	DNA gyrase (type II topoisomerase), subunit A
Azospirillum brasilense Az39	WP 040134787	gyrB	DNA gyrase, subunit B
Azospirillum brasilense Az39	WP 040133753	ligA	DNA ligase, NAD(+)-dependent
Azospirillum brasilense Az39	WP 038527714	ligC	ATP-dependent DNA ligase
Azospirillum brasilense Az39	WP 040133907	lipA	Lipoyl synthase
Azospirillum brasilense Az39	WP 040134126	lipA	Lipoyl synthase
Azospirillum brasilense Az39	WP 038525762	lipA	Lipoyl synthase
Azospirillum brasilense Az39	WP 038527317	lpdA	dihydrolipoyl dehydrogenase
Azospirillum brasilense Az39	WP 038530057	lpdA	dihydrolipoyl dehydrogenase
Azospirillum brasilense Az39	WP 038527561	lpdA	dihydrolipoyl dehydrogenase
Azospirillum brasilense Az39	WP 014239410	mutL	methyl-directed mismatch repair protein
Azospirillum brasilense Az39	WP 051658078	mutS	methyl-directed mismatch repair protein
Azospirillum brasilense Az39	WP 038525529	mutS	methyl-directed mismatch repair protein
Azospirillum brasilense Az39	WP 051658110	mutS	methyl-directed mismatch repair protein
Azospirillum brasilense Az39	WP 038527581	mutT	mutator mutT family protein
Azospirillum brasilense Az39	WP 038525586	nfi	endonuclease V; deoxyinosine 3' endonuclease
Azospirillum brasilense Az39	WP 040134128	polA	5' to 3' DNA polymerase and 3' to 5'/5' to 3' exonuclease
Azospirillum brasilense Az39	WP 038526224	polA	5' to 3' DNA polymerase and 3' to 5'/5' to 3' exonuclease
Azospirillum brasilense Az39	WP 038530997	polA	5' to 3' DNA polymerase and 3' to 5'/5' to 3' exonuclease
Azospirillum brasilense Az39	WP 051657726	radA	DNA repair protein
Azospirillum brasilense Az39	WP 038531621	radA	DNA repair protein
Azospirillum brasilense Az39	WP 038525760	rarA	recombination intermediate processing DNA-dependent ATPase
Azospirillum brasilense Az39	WP 038525819	recA	DNA recombination and repair protein; ssDNA-dependent ATPase; synaptase; ssDNA and dsDNA binding protein; ATP-dependent homologous DNA strand exchanger; recombinase A; LexA autocleavage cofactor
Azospirillum brasilense Az39	WP 040134864	recG	ATP-dependent DNA helicase
Azospirillum brasilense Az39	WP 038526454	recN	recombination and repair protein
Azospirillum brasilense Az39	WP 038528491	rpoS	RNA polymerase sigma subunit RpoS (sigma-38)
Azospirillum brasilense Az39	WP 038530206	rpoS	RNA polymerase sigma subunit RpoS (sigma-38)
Azospirillum brasilense Az39	WP 038527705	rpoS	RNA polymerase sigma subunit RpoS (sigma-38)
Azospirillum brasilense Az39	WP 040134037	ruvC	component of RuvABC resolvasome, endonuclease
Azospirillum brasilense Az39	WP 040134125	ruvC	component of RuvABC resolvasome, endonuclease
Azospirillum brasilense Az39	WP 040133754	uvrA	ATPase and DNA damage recognition protein of nucleotide excision repair excinuclease UvrABC
Azospirillum brasilense Az39	WP 038527208	uvrB	exision nuclease of nucleotide excision repair, DNA damage recognition component
Azospirillum brasilense Az39	WP 038531590	uvrC	excinuclease UvrABC, endonuclease subunit
Azospirillum brasilense Az39	WP 040134032	uvrD	DNA-dependent ATPase I and helicase II
Azospirillum brasilense Az39	WP 040134421	uvrD	DNA-dependent ATPase I and helicase II
Azospirillum brasilense Az39	WP 038527601	xthA	exonuclease III
Azospirillum brasilense Az39	WP 051658075	yggV	dITP/XTP pyrophosphatase
Azospirillum brasilense Az39	WP 014240962	yggV	dITP/XTP pyrophosphatase
Azospirillum brasilense FP2	WP 035671618	addB	double-strand break repair protein AddB
Azospirillum brasilense FP2	WP 035674877	DEXH	DNA ligase-associated DEXH box helicase
Azospirillum brasilense FP2	WP 035669819	dnaA	chromosomal replication initiator protein DnaA, DNA-binding transcriptional dual regulator
Azospirillum brasilense FP2	WP 035670492	dnaA	chromosomal replication initiator protein DnaA, DNA-binding transcriptional dual regulator
Azospirillum brasilense FP2	WP 035678935	dnaB	replicative DNA helicase
Azospirillum brasilense FP2	WP 035675426	dnaB	replicative DNA helicase
Azospirillum brasilense FP2	WP 014240868	dnaE	DNA polymerase III alpha subunit
Azospirillum brasilense FP2	WP 035673897	dnaN	DNA polymerase III, beta subunit
Azospirillum brasilense FP2	WP 035679080	dnaQ	DNA polymerase III epsilon subunit
Azospirillum brasilense FP2	WP 035677800	gyrA	DNA gyrase (type II topoisomerase), subunit A
Azospirillum brasilense FP2	WP 035678037	gyrB	DNA gyrase, subunit B
Azospirillum brasilense FP2	WP 035677844	ligA	DNA ligase, NAD(+)-dependent
Azospirillum brasilense FP2	WP 035677532	lipA	Lipoyl synthase
Azospirillum brasilense FP2	WP 035673601	lipA	Lipoyl synthase
Azospirillum brasilense FP2	WP 035675939	lipA	Lipoyl synthase
Azospirillum brasilense FP2	WP 035674163	lipA	Lipoyl synthase
Azospirillum brasilense FP2	WP 035674436	lpdA	dihydrolipoyl dehydrogenase
Azospirillum brasilense FP2	WP 035670627	mfd	transcription-repair coupling factor
Azospirillum brasilense FP2	WP 035669931	mfd	transcription-repair coupling factor
Azospirillum brasilense FP2	WP 014239410	mutL	methyl-directed mismatch repair protein
Azospirillum brasilense FP2	WP 051140245	mutM	formamidopyrimidine/5-formyluracil/ 5-hydroxymethyluracil DNA glycosylase
Azospirillum brasilense FP2	WP 035671437	mutS	methyl-directed mismatch repair protein
Azospirillum brasilense FP2	WP 035679045	mutS	methyl-directed mismatch repair protein
Azospirillum brasilense FP2	WP 035679284	polA	5' to 3' DNA polymerase and 3' to 5'/5' to 3' exonuclease
Azospirillum brasilense FP2	WP 035673092	priA	Primosome factor n' (replication factor Y)
Azospirillum brasilense FP2	WP 035678609	radA	DNA repair protein
Azospirillum brasilense FP2	WP 035672584	radA	DNA repair protein
Azospirillum brasilense FP2	WP 051140063	recA	DNA recombination and repair protein; ssDNA-dependent ATPase; synaptase; ssDNA and dsDNA binding protein; ATP-dependent homologous DNA strand exchanger; recombinase A; LexA autocleavage cofactor
Azospirillum brasilense FP2	WP 035671424	recA	DNA recombination and repair protein; ssDNA-dependent ATPase; synaptase; ssDNA and dsDNA binding protein; ATP-dependent homologous DNA strand exchanger; recombinase A; LexA autocleavage cofactor
Azospirillum brasilense FP2	WP 035675420	recA	DNA recombination and repair protein; ssDNA-dependent ATPase; synaptase; ssDNA and dsDNA binding protein; ATP-dependent homologous DNA strand exchanger; recombinase A; LexA autocleavage cofactor
Azospirillum brasilense FP2	WP 035669689	recJ	ssDNA exonuclease, 5' --recJ p 3'-specific
Azospirillum brasilense FP2	WP 035675461	recN	recombination and repair protein
Azospirillum brasilense FP2	WP 035673586	rpoS	RNA polymerase sigma subunit RpoS (sigma-38)
Azospirillum brasilense FP2	WP 035672863	rpoS	RNA polymerase sigma subunit RpoS (sigma-38)
Azospirillum brasilense FP2	WP 035675987	rpoS	RNA polymerase sigma subunit RpoS (sigma-38)
Azospirillum brasilense FP2	WP 035670048	ruvA	component of RuvABC resolvasome, regulatory subunit
Azospirillum brasilense FP2	WP 035670993	ruvB	ATP-dependent DNA helicase, component of RuvABC resolvasome
Azospirillum brasilense FP2	WP 035676805	ruvC	component of RuvABC resolvasome, endonuclease
Azospirillum brasilense FP2	WP 035675941	ruvC	component of RuvABC resolvasome, endonuclease
Azospirillum brasilense FP2	WP 035673169	topA	DNA topoisomerase I, omega subunit
Azospirillum brasilense FP2	WP 035676408	uvrA	ATPase and DNA damage recognition protein of nucleotide excision repair excinuclease UvrABC
Azospirillum brasilense FP2	WP 035670253	uvrC	excinuclease UvrABC, endonuclease subunit
Azospirillum brasilense FP2	WP 035674000	uvrD	DNA-dependent ATPase I and helicase II
Azospirillum brasilense FP2	WP 035675995	uvrD	DNA-dependent ATPase I and helicase II
Azospirillum brasilense FP2	WP 035676758	uvrD	DNA-dependent ATPase I and helicase II
Azospirillum brasilense FP2	WP 035674534	xthA	exonuclease III
Azospirillum brasilense FP2	WP 035674537	yggV	dITP/XTP pyrophosphatase
Azospirillum brasilense FP2	WP 014240962	yggV	dITP/XTP pyrophosphatase
Azospirillum brasilense SP245	WP 041811868	addA	double-strand break repair helicase AddA
Azospirillum brasilense SP245	WP 014239524	addB	double-strand break repair protein AddB
Azospirillum brasilense SP245	WP 041812787	dinB	DNA polymerase IV
Azospirillum brasilense SP245	WP 014238735	dnaA	chromosomal replication initiator protein DnaA, DNA-binding transcriptional dual regulator
Azospirillum brasilense SP245	WP 014238976	dnaA	chromosomal replication initiator protein DnaA, DNA-binding transcriptional dual regulator
Azospirillum brasilense SP245	WP 041812823	dnaB	replicative DNA helicase
Azospirillum brasilense SP245	WP 014242634	dnaB	replicative DNA helicase
Azospirillum brasilense SP245	WP 014198617	dnaB	replicative DNA helicase
Azospirillum brasilense SP245	WP 014241236	dnaB	replicative DNA helicase
Azospirillum brasilense SP245	WP 014240868	dnaE	DNA polymerase III alpha subunit
Azospirillum brasilense SP245	WP 014198688	dnaN	DNA polymerase III, beta subunit
Azospirillum brasilense SP245	WP 014240481	dnaQ	DNA polymerase III epsilon subunit
Azospirillum brasilense SP245	WP 014239408	dut	deoxyuridinetriphosphatase
Azospirillum brasilense SP245	WP 014239662	gyrA	DNA gyrase (type II topoisomerase), subunit A
Azospirillum brasilense SP245	WP 041810896	gyrA	DNA gyrase (type II topoisomerase), subunit A
Azospirillum brasilense SP245	WP 014198554	gyrB	DNA gyrase, subunit B
Azospirillum brasilense SP245	WP 014198001	ligA	DNA ligase, NAD(+)-dependent
Azospirillum brasilense SP245	WP 014240374	ligC	ATP-dependent DNA ligase
Azospirillum brasilense SP245	WP 014197038	lipA	Lipoyl synthase
Azospirillum brasilense SP245	WP 014197767	lipA	Lipoyl synthase
Azospirillum brasilense SP245	WP 014239020	lpdA	dihydrolipoyl dehydrogenase
Azospirillum brasilense SP245	WP 014240558	lpdA	dihydrolipoyl dehydrogenase
Azospirillum brasilense SP245	WP 052584509	lpdA	dihydrolipoyl dehydrogenase
Azospirillum brasilense SP245	WP 014239410	mutL	methyl-directed mismatch repair protein
Azospirillum brasilense SP245	WP 052584344	mutM	formamidopyrimidine/5-formyluracil/ 5-hydroxymethyluracil DNA glycosylase
Azospirillum brasilense SP245	WP 052584345	mutM	formamidopyrimidine/5-formyluracil/ 5-hydroxymethyluracil DNA glycosylase
Azospirillum brasilense SP245	WP 052584317	mutS	methyl-directed mismatch repair protein
Azospirillum brasilense SP245	WP 014238812	mutT	mutator mutT family protein
Azospirillum brasilense SP245	WP 014240685	mutT	mutator mutT family protein
Azospirillum brasilense SP245	WP 014238769	nfi	endonuclease V; deoxyinosine 3' endonuclease
Azospirillum brasilense SP245	WP 014198777	polA	5' to 3' DNA polymerase and 3' to 5'/5' to 3' exonuclease
Azospirillum brasilense SP245	WP 014240148	priA	Primosome factor n' (replication factor Y)
Azospirillum brasilense SP245	WP 014239427	radA	DNA repair protein
Azospirillum brasilense SP245	WP 041811329	radC	DNA repair protein RadC
Azospirillum brasilense SP245	WP 014198353	rarA	recombination intermediate processing DNA-dependent ATPase
Azospirillum brasilense SP245	WP 014199823	rarA	recombination intermediate processing DNA-dependent ATPase
Azospirillum brasilense SP245	WP 014239183	recA	DNA recombination and repair protein; ssDNA-dependent ATPase; synaptase; ssDNA and dsDNA binding protein; ATP-dependent homologous DNA strand exchanger; recombinase A; LexA autocleavage cofactor
Azospirillum brasilense SP245	WP 014241232	recA	DNA recombination and repair protein; ssDNA-dependent ATPase; synaptase; ssDNA and dsDNA binding protein; ATP-dependent homologous DNA strand exchanger; recombinase A; LexA autocleavage cofactor
Azospirillum brasilense SP245	WP 014241247	recN	recombination and repair protein
Azospirillum brasilense SP245	WP 014239181	recQ	ATP-dependent DNA helicase
Azospirillum brasilense SP245	WP 014240060	rpoS	RNA polymerase sigma subunit RpoS (sigma-38)
Azospirillum brasilense SP245	WP 014238929	rpoS	RNA polymerase sigma subunit RpoS (sigma-38)
Azospirillum brasilense SP245	WP 041811042	rpoS	RNA polymerase sigma subunit RpoS (sigma-38)
Azospirillum brasilense SP245	WP 014239615	ruvB	ATP-dependent DNA helicase, component of RuvABC resolvasome
Azospirillum brasilense SP245	WP 014197256	ruvC	component of RuvABC resolvasome, endonuclease
Azospirillum brasilense SP245	WP 014197039	ruvC	component of RuvABC resolvasome, endonuclease
Azospirillum brasilense SP245	WP 014198063	topA	DNA topoisomerase I, omega subunit
Azospirillum brasilense SP245	WP 014197769	uvrA	ATPase and DNA damage recognition protein of nucleotide excision repair excinuclease UvrABC
Azospirillum brasilense SP245	WP 014240511	uvrB	exision nuclease of nucleotide excision repair, DNA damage recognition component
Azospirillum brasilense SP245	WP 041811341	uvrC	excinuclease UvrABC, endonuclease subunit
Azospirillum brasilense SP245	WP 014197269	uvrD	DNA-dependent ATPase I and helicase II
Azospirillum brasilense SP245	WP 014197499	uvrD	DNA-dependent ATPase I and helicase II
Azospirillum brasilense SP245	WP 041811103	xthA	exonuclease III
Azospirillum brasilense SP245	WP 052584346	yggV	dITP/XTP pyrophosphatase
Azospirillum brasilense SP245	WP 014240962	yggV	dITP/XTP pyrophosphatase
Azospirillum brasilense SP7	ALJ36565	addB	double-strand break repair protein AddB
Azospirillum brasilense SP7	ALJ35969	addB	double-strand break repair protein AddB
Azospirillum brasilense SP7	ALJ34151	dnaA	chromosomal replication initiator protein DnaA, DNA-binding transcriptional dual regulator
Azospirillum brasilense SP7	ALJ33960	dnaA	chromosomal replication initiator protein DnaA, DNA-binding transcriptional dual regulator
Azospirillum brasilense SP7	ALJ38129	dnaA	chromosomal replication initiator protein DnaA, DNA-binding transcriptional dual regulator
Azospirillum brasilense SP7	ALJ37432	dnaB	replicative DNA helicase
Azospirillum brasilense SP7	ALJ34625	dnaB	replicative DNA helicase
Azospirillum brasilense SP7	ALJ35655	dnaE	DNA polymerase III alpha subunit
Azospirillum brasilense SP7	ALJ35358	dnaN	DNA polymerase III, beta subunit
Azospirillum brasilense SP7	ALJ37376	dnaQ	DNA polymerase III epsilon subunit
Azospirillum brasilense SP7	ALJ37970	gyrA	DNA gyrase (type II topoisomerase), subunit A
Azospirillum brasilense SP7	ALJ36594	gyrA	DNA gyrase (type II topoisomerase), subunit A
Azospirillum brasilense SP7	ALJ35903	gyrA	DNA gyrase (type II topoisomerase), subunit A
Azospirillum brasilense SP7	ALJ37517	gyrB	DNA gyrase, subunit B
Azospirillum brasilense SP7	ALJ37950	ligA	DNA ligase, NAD(+)-dependent
Azospirillum brasilense SP7	ALJ36705	lipA	Lipoyl synthase
Azospirillum brasilense SP7	ALJ35259	lipA	Lipoyl synthase
Azospirillum brasilense SP7	ALJ37301	lipA	Lipoyl synthase
Azospirillum brasilense SP7	ALJ35555	lipA	Lipoyl synthase
Azospirillum brasilense SP7	ALJ35467	lpdA	dihydrolipoyl dehydrogenase
Azospirillum brasilense SP7	ALJ34208	lpdA	dihydrolipoyl dehydrogenase
Azospirillum brasilense SP7	ALJ36396	mfd	transcription-repair coupling factor
Azospirillum brasilense SP7	ALJ34122	mfd	transcription-repair coupling factor
Azospirillum brasilense SP7	ALJ36060	mutL	methyl-directed mismatch repair protein
Azospirillum brasilense SP7	ALJ36531	mutM	formamidopyrimidine/5-formyluracil/ 5-hydroxymethyluracil DNA glycosylase
Azospirillum brasilense SP7	ALJ35456	mutS	methyl-directed mismatch repair protein
Azospirillum brasilense SP7	ALJ33936	mutT	mutator mutT family protein
Azospirillum brasilense SP7	ALJ37306	polA	5' to 3' DNA polymerase and 3' to 5'/5' to 3' exonuclease
Azospirillum brasilense SP7	ALJ35054	priA	Primosome factor n' (replication factor Y)
Azospirillum brasilense SP7	ALJ37603	radA	DNA repair protein
Azospirillum brasilense SP7	ALJ36432	radA	DNA repair protein
Azospirillum brasilense SP7	ALJ39096	radC	DNA repair protein RadC
Azospirillum brasilense SP7	ALJ36240	recA	DNA recombination and repair protein; ssDNA-dependent ATPase; synaptase; ssDNA and dsDNA binding protein; ATP-dependent homologous DNA strand exchanger; recombinase A; LexA autocleavage cofactor
Azospirillum brasilense SP7	ALJ34629	recA	DNA recombination and repair protein; ssDNA-dependent ATPase; synaptase; ssDNA and dsDNA binding protein; ATP-dependent homologous DNA strand exchanger; recombinase A; LexA autocleavage cofactor
Azospirillum brasilense SP7	ALJ36046	recA	DNA recombination and repair protein; ssDNA-dependent ATPase; synaptase; ssDNA and dsDNA binding protein; ATP-dependent homologous DNA strand exchanger; recombinase A; LexA autocleavage cofactor
Azospirillum brasilense SP7	ALJ34206	recG	ATP-dependent DNA helicase
Azospirillum brasilense SP7	ALJ34615	recN	recombination and repair protein
Azospirillum brasilense SP7	ALJ36241	recQ	ATP-dependent DNA helicase
Azospirillum brasilense SP7	ALJ33998	rpoS	RNA polymerase sigma subunit RpoS (sigma-38)
Azospirillum brasilense SP7	ALJ35252	rpoS	RNA polymerase sigma subunit RpoS (sigma-38)
Azospirillum brasilense SP7	ALJ34980	rpoS	RNA polymerase sigma subunit RpoS (sigma-38)
Azospirillum brasilense SP7	ALJ37189	rpoS	RNA polymerase sigma subunit RpoS (sigma-38)
Azospirillum brasilense SP7	ALJ36952	ruvC	component of RuvABC resolvasome, endonuclease
Azospirillum brasilense SP7	ALJ37300	ruvC	component of RuvABC resolvasome, endonuclease
Azospirillum brasilense SP7	ALJ37891	topA	DNA topoisomerase I, omega subunit
Azospirillum brasilense SP7	ALJ36704	uvrA	ATPase and DNA damage recognition protein of nucleotide excision repair excinuclease UvrABC
Azospirillum brasilense SP7	ALJ35597	uvrB	exision nuclease of nucleotide excision repair, DNA damage recognition component
Azospirillum brasilense SP7	ALJ36425	uvrC	excinuclease UvrABC, endonuclease subunit
Azospirillum brasilense SP7	ALJ37182	uvrD	DNA-dependent ATPase I and helicase II
Azospirillum brasilense SP7	ALJ36978	uvrD	DNA-dependent ATPase I and helicase II
Azospirillum brasilense SP7	ALJ36539	xthA	exonuclease III
Azospirillum brasilense SP7	ALJ35437	yggV	dITP/XTP pyrophosphatase
Azospirillum brasilense SP7	ALJ35730	yggV	dITP/XTP pyrophosphatase
Azospirillum humicireducens SgZ5	WP 063633460	addB	double-strand break repair protein AddB
Azospirillum humicireducens SgZ5	WP 063635433	dinB	DNA polymerase IV
Azospirillum humicireducens SgZ5	WP 063634919	dnaE	DNA polymerase III alpha subunit
Azospirillum humicireducens SgZ5	WP 063634513	dnaE	DNA polymerase III alpha subunit
Azospirillum humicireducens SgZ5	WP 063635844	gyrA	DNA gyrase (type II topoisomerase), subunit A
Azospirillum humicireducens SgZ5	WP 063636176	gyrA	DNA gyrase (type II topoisomerase), subunit A
Azospirillum humicireducens SgZ5	WP 063636224	gyrA	DNA gyrase (type II topoisomerase), subunit A
Azospirillum humicireducens SgZ5	WP 063635916	hsp33	heat shock protein Hsp33
Azospirillum humicireducens SgZ5	WP 063634635	lipA	Lipoyl synthase
Azospirillum humicireducens SgZ5	WP 063636019	lipA	Lipoyl synthase
Azospirillum humicireducens SgZ5	WP 063634903	lpdA	dihydrolipoyl dehydrogenase
Azospirillum humicireducens SgZ5	WP 063636014	lpdA	dihydrolipoyl dehydrogenase
Azospirillum humicireducens SgZ5	WP 063636134	lpdA	dihydrolipoyl dehydrogenase
Azospirillum humicireducens SgZ5	WP 063635356	mutS	methyl-directed mismatch repair protein
Azospirillum humicireducens SgZ5	WP 063634699	mutT	mutator mutT family protein
Azospirillum humicireducens SgZ5	WP 063635566	parE	DNA topoisomerase IV, subunit B
Azospirillum humicireducens SgZ5	WP 063636316	parE	DNA topoisomerase IV, subunit B
Azospirillum humicireducens SgZ5	WP 063634756	parE	DNA topoisomerase IV, subunit B
Azospirillum humicireducens SgZ5	WP 063634776	phr	deoxyribodipyrimidine photolyase, FAD-binding
Azospirillum humicireducens SgZ5	WP 063635342	radA	DNA repair protein
Azospirillum humicireducens SgZ5	WP 063633717	radA	DNA repair protein
Azospirillum humicireducens SgZ5	WP 063634927	rarA	recombination intermediate processing DNA-dependent ATPase
Azospirillum humicireducens SgZ5	WP 063633716	recA	DNA recombination and repair protein; ssDNA-dependent ATPase; synaptase; ssDNA and dsDNA binding protein; ATP-dependent homologous DNA strand exchanger; recombinase A; LexA autocleavage cofactor
Azospirillum humicireducens SgZ5	WP 063634579	recR	gap repair protein
Azospirillum humicireducens SgZ5	WP 063634872	recR	gap repair protein
Azospirillum humicireducens SgZ5	WP 063635631	rpoS	RNA polymerase sigma subunit RpoS (sigma-38)
Azospirillum humicireducens SgZ5	WP 063635511	ruvB	ATP-dependent DNA helicase, component of RuvABC resolvasome
Azospirillum humicireducens SgZ5	WP 063634053	ruvB	ATP-dependent DNA helicase, component of RuvABC resolvasome
Azospirillum humicireducens SgZ5	WP 063634464	ssb	single-stranded DNA-binding protein
Azospirillum humicireducens SgZ5	WP 063634539	topA	DNA topoisomerase I, omega subunit
Azospirillum humicireducens SgZ5	WP 063636012	uvrA	ATPase and DNA damage recognition protein of nucleotide excision repair excinuclease UvrABC
Azospirillum humicireducens SgZ5	WP 063634117	uvrB	exision nuclease of nucleotide excision repair, DNA damage recognition component
Azospirillum humicireducens SgZ5	WP 063634520	uvrC	excinuclease UvrABC, endonuclease subunit
Azospirillum humicireducens SgZ5	WP 063636272	uvrC	excinuclease UvrABC, endonuclease subunit
Azospirillum humicireducens SgZ5	WP 063634423	uvrD	DNA-dependent ATPase I and helicase II
Azospirillum humicireducens SgZ5	WP 063633598	xseA	exonuclease VII, large subunit
Azospirillum humicireducens SgZ5	WP 063634641	yggV	dITP/XTP pyrophosphatase
Azospirillum humicireducens SgZ5	WP 063636049	yhdJ	DNA adenine methyltransferase, SAM-dependent
Azospirillum lipoferum 4B	WP 014246547	DEXH	DNA ligase-associated DEXH box helicase
Azospirillum lipoferum 4B	WP 014189077	dinB	DNA polymerase IV
Azospirillum lipoferum 4B	WP 014248914	dinB	DNA polymerase IV
Azospirillum lipoferum 4B	WP 014248166	dnaB	replicative DNA helicase
Azospirillum lipoferum 4B	WP 014189316	dnaE	DNA polymerase III alpha subunit
Azospirillum lipoferum 4B	WP 014188416	dnaE	DNA polymerase III alpha subunit
Azospirillum lipoferum 4B	WP 014247605	dnaE	DNA polymerase III alpha subunit
Azospirillum lipoferum 4B	WP 014248055	dnaE	DNA polymerase III alpha subunit
Azospirillum lipoferum 4B	WP 014189450	dnaN	DNA polymerase III, beta subunit
Azospirillum lipoferum 4B	WP 014189682	gyrA	DNA gyrase (type II topoisomerase), subunit A
Azospirillum lipoferum 4B	WP 014250022	gyrA	DNA gyrase (type II topoisomerase), subunit A
Azospirillum lipoferum 4B	WP 014248185	gyrA	DNA gyrase (type II topoisomerase), subunit A
Azospirillum lipoferum 4B	WP 014248400	gyrA	DNA gyrase (type II topoisomerase), subunit A
Azospirillum lipoferum 4B	WP 014248788	gyrB	DNA gyrase, subunit B
Azospirillum lipoferum 4B	WP 014247662	gyrB	DNA gyrase, subunit B
Azospirillum lipoferum 4B	WP 014250101	hsp33	heat shock protein Hsp33
Azospirillum lipoferum 4B	WP 014248013	ku	KU BRASO RecName: Full=Non-homologous end joining protein Ku
Azospirillum lipoferum 4B	WP 014247786	lipA	Lipoyl synthase
Azospirillum lipoferum 4B	WP 014248149	lipA	Lipoyl synthase
Azospirillum lipoferum 4B	WP 014249292	lipA	Lipoyl synthase
Azospirillum lipoferum 4B	WP 014249284	lpdA	dihydrolipoyl dehydrogenase
Azospirillum lipoferum 4B	WP 044550536	lpdA	dihydrolipoyl dehydrogenase
Azospirillum lipoferum 4B	WP 014248812	mutS	methyl-directed mismatch repair protein
Azospirillum lipoferum 4B	WP 014247869	mutT	mutator mutT family protein
Azospirillum lipoferum 4B	WP 014249085	parE	DNA topoisomerase IV, subunit B
Azospirillum lipoferum 4B	WP 014247935	phr	deoxyribodipyrimidine photolyase, FAD-binding
Azospirillum lipoferum 4B	WP 044550996	phr	deoxyribodipyrimidine photolyase, FAD-binding
Azospirillum lipoferum 4B	WP 014247956	polA	5' to 3' DNA polymerase and 3' to 5'/5' to 3' exonuclease
Azospirillum lipoferum 4B	WP 014248796	radA	DNA repair protein
Azospirillum lipoferum 4B	WP 014246695	radA	DNA repair protein
Azospirillum lipoferum 4B	WP 014189662	radA	DNA repair protein
Azospirillum lipoferum 4B	WP 014249616	radC	DNA repair protein RadC
Azospirillum lipoferum 4B	WP 014246696	radC	DNA repair protein RadC
Azospirillum lipoferum 4B	WP 014248175	recA	DNA recombination and repair protein; ssDNA-dependent ATPase; synaptase; ssDNA and dsDNA binding protein; ATP-dependent homologous DNA strand exchanger; recombinase A; LexA autocleavage cofactor
Azospirillum lipoferum 4B	WP 014249586	recG	ATP-dependent DNA helicase
Azospirillum lipoferum 4B	WP 014247528	recR	gap repair protein
Azospirillum lipoferum 4B	WP 014248107	recR	gap repair protein
Azospirillum lipoferum 4B	WP 014249171	rpoS	RNA polymerase sigma subunit RpoS (sigma-38)
Azospirillum lipoferum 4B	WP 014247128	rpoS	RNA polymerase sigma subunit RpoS (sigma-38)
Azospirillum lipoferum 4B	WP 014247664	ssb	single-stranded DNA-binding protein
Azospirillum lipoferum 4B	WP 044549745	topA	DNA topoisomerase I, omega subunit
Azospirillum lipoferum 4B	WP 014189731	uvrA	ATPase and DNA damage recognition protein of nucleotide excision repair excinuclease UvrABC
Azospirillum lipoferum 4B	WP 014249282	uvrA	ATPase and DNA damage recognition protein of nucleotide excision repair excinuclease UvrABC
Azospirillum lipoferum 4B	WP 014247210	uvrB	exision nuclease of nucleotide excision repair, DNA damage recognition component
Azospirillum lipoferum 4B	WP 014247597	uvrC	excinuclease UvrABC, endonuclease subunit
Azospirillum lipoferum 4B	WP 014249238	uvrC	excinuclease UvrABC, endonuclease subunit
Azospirillum lipoferum 4B	WP 014247708	uvrD	DNA-dependent ATPase I and helicase II
Azospirillum lipoferum 4B	WP 014246615	xseA	exonuclease VII, large subunit
Azospirillum lipoferum 4B	WP 014248250	xthA	exonuclease III
Azospirillum lipoferum 4B	WP 014247796	yggV	dITP/XTP pyrophosphatase
Azospirillum lipoferum 4B	WP 044550238	yhdJ	DNA adenine methyltransferase, SAM-dependent
Azospirillum sp B506	WP 042692623	addB	double-strand break repair protein AddB
Azospirillum sp B506	WP 042698851	DEXH	DNA ligase-associated DEXH box helicase
Azospirillum sp B506	WP 042692606	DEXH	DNA ligase-associated DEXH box helicase
Azospirillum sp B506	WP 042693592	dinB	DNA polymerase IV
Azospirillum sp B506	WP 042702792	dnaB	replicative DNA helicase
Azospirillum sp B506	WP 042690934	dnaE	DNA polymerase III alpha subunit
Azospirillum sp B506	WP 042702145	dnaE	DNA polymerase III alpha subunit
Azospirillum sp B506	WP 042693474	dnaQ	DNA polymerase III epsilon subunit
Azospirillum sp B506	WP 042696402	dut	deoxyuridinetriphosphatase
Azospirillum sp B506	WP 042696254	gyrA	DNA gyrase (type II topoisomerase), subunit A
Azospirillum sp B506	WP 049976210	gyrB	DNA gyrase, subunit B
Azospirillum sp B506	WP 049976470	ligA	DNA ligase, NAD(+)-dependent
Azospirillum sp B506	WP 042695393	ligA	DNA ligase, NAD(+)-dependent
Azospirillum sp B506	WP 042695625	lipA	Lipoyl synthase
Azospirillum sp B506	WP 042689425	lpdA	dihydrolipoyl dehydrogenase
Azospirillum sp B506	WP 042696039	mfd	transcription-repair coupling factor
Azospirillum sp B506	WP 042688608	mutS	methyl-directed mismatch repair protein
Azospirillum sp B506	WP 042702223	polA	5' to 3' DNA polymerase and 3' to 5'/5' to 3' exonuclease
Azospirillum sp B506	WP 042703204	radA	DNA repair protein
Azospirillum sp B506	WP 042697633	radA	DNA repair protein
Azospirillum sp B506	WP 042690356	radC	DNA repair protein RadC
Azospirillum sp B506	WP 042703206	recA	DNA recombination and repair protein; ssDNA-dependent ATPase; synaptase; ssDNA and dsDNA binding protein; ATP-dependent homologous DNA strand exchanger; recombinase A; LexA autocleavage cofactor
Azospirillum sp B506	WP 042696041	recR	gap repair protein
Azospirillum sp B506	WP 042702104	rpoS	RNA polymerase sigma subunit RpoS (sigma-38)
Azospirillum sp B506	WP 042700137	rpoS	RNA polymerase sigma subunit RpoS (sigma-38)
Azospirillum sp B506	WP 042692831	ruvB	ATP-dependent DNA helicase, component of RuvABC resolvasome
Azospirillum sp B506	WP 042697792	ruvB	ATP-dependent DNA helicase, component of RuvABC resolvasome
Azospirillum sp B506	WP 042700364	ssb	single-stranded DNA-binding protein
Azospirillum sp B506	WP 042694990	ssb	single-stranded DNA-binding protein
Azospirillum sp B506	WP 042689435	uvrA	ATPase and DNA damage recognition protein of nucleotide excision repair excinuclease UvrABC
Azospirillum sp B506	WP 042696107	uvrA	ATPase and DNA damage recognition protein of nucleotide excision repair excinuclease UvrABC
Azospirillum sp B506	WP 042699938	uvrB	exision nuclease of nucleotide excision repair, DNA damage recognition component
Azospirillum sp B506	WP 042702918	uvrC	excinuclease UvrABC, endonuclease subunit
Azospirillum sp B506	WP 042694393	xseA	exonuclease VII, large subunit
Azospirillum sp B506	WP 042694418	yggV	dITP/XTP pyrophosphatase
Azospirillum sp B506	WP 042696605	yhdJ	DNA adenine methyltransferase, SAM-dependent
Azospirillum sp B510	WP 012973035	addA	double-strand break repair helicase AddA
Azospirillum sp B510	WP 042443412	addB	double-strand break repair protein AddB
Azospirillum sp B510	WP 012972866	dinB	DNA polymerase IV
Azospirillum sp B510	WP 012978090	dnaB	replicative DNA helicase
Azospirillum sp B510	WP 012976976	dnaE	DNA polymerase III alpha subunit
Azospirillum sp B510	WP 042442817	dnaE	DNA polymerase III alpha subunit
Azospirillum sp B510	WP 012974568	dnaE	DNA polymerase III alpha subunit
Azospirillum sp B510	WP 012977943	dnaN	DNA polymerase III, beta subunit
Azospirillum sp B510	WP 012974585	dut	deoxyuridinetriphosphatase
Azospirillum sp B510	WP 012975887	dut	deoxyuridinetriphosphatase
Azospirillum sp B510	WP 012977739	dut	deoxyuridinetriphosphatase
Azospirillum sp B510	WP 012975059	gyrB	DNA gyrase, subunit B
Azospirillum sp B510	WP 012974130	gyrB	DNA gyrase, subunit B
Azospirillum sp B510	WP 012974694	gyrB	DNA gyrase, subunit B
Azospirillum sp B510	WP 012978313	hsp33	heat shock protein Hsp33
Azospirillum sp B510	WP 042442949	lipA	Lipoyl synthase
Azospirillum sp B510	WP 012975274	lipA	Lipoyl synthase
Azospirillum sp B510	WP 042443663	lpdA	dihydrolipoyl dehydrogenase
Azospirillum sp B510	WP 012975280	lpdA	dihydrolipoyl dehydrogenase
Azospirillum sp B510	WP 012973837	lpdA	dihydrolipoyl dehydrogenase
Azospirillum sp B510	WP 012975076	mutS	methyl-directed mismatch repair protein
Azospirillum sp B510	WP 052293652	mutT	mutator mutT family protein
Azospirillum sp B510	WP 012974275	ogt	O-6-alkylguanine-DNA:cysteine-protein methyltransferase
Azospirillum sp B510	WP 042443247	ogt	O-6-alkylguanine-DNA:cysteine-protein methyltransferase
Azospirillum sp B510	WP 012975226	phr	deoxyribodipyrimidine photolyase, FAD-binding
Azospirillum sp B510	WP 012977807	radA	DNA repair protein
Azospirillum sp B510	WP 042443139	radA	DNA repair protein
Azospirillum sp B510	WP 012975267	rarA	recombination intermediate processing DNA-dependent ATPase
Azospirillum sp B510	WP 012974577	rarA	recombination intermediate processing DNA-dependent ATPase
Azospirillum sp B510	WP 012975117	rarA	recombination intermediate processing DNA-dependent ATPase
Azospirillum sp B510	WP 012975118	recA	DNA recombination and repair protein; ssDNA-dependent ATPase; synaptase; ssDNA and dsDNA binding protein; ATP-dependent homologous DNA strand exchanger; recombinase A; LexA autocleavage cofactor
Azospirillum sp B510	WP 012977180	recA	DNA recombination and repair protein; ssDNA-dependent ATPase; synaptase; ssDNA and dsDNA binding protein; ATP-dependent homologous DNA strand exchanger; recombinase A; LexA autocleavage cofactor
Azospirillum sp B510	WP 012977567	recA	DNA recombination and repair protein; ssDNA-dependent ATPase; synaptase; ssDNA and dsDNA binding protein; ATP-dependent homologous DNA strand exchanger; recombinase A; LexA autocleavage cofactor
Azospirillum sp B510	WP 012974254	recN	recombination and repair protein
Azospirillum sp B510	WP 012974315	recR	gap repair protein
Azospirillum sp B510	WP 012974486	rpoS	RNA polymerase sigma subunit RpoS (sigma-38)
Azospirillum sp B510	WP 012972633	rpoS	RNA polymerase sigma subunit RpoS (sigma-38)
Azospirillum sp B510	WP 042442559	ruvB	ATP-dependent DNA helicase, component of RuvABC resolvasome
Azospirillum sp B510	WP 012974128	ssb	single-stranded DNA-binding protein
Azospirillum sp B510	WP 042442765	topA	DNA topoisomerase I, omega subunit
Azospirillum sp B510	WP 012977766	uvrA	ATPase and DNA damage recognition protein of nucleotide excision repair excinuclease UvrABC
Azospirillum sp B510	WP 012975282	uvrA	ATPase and DNA damage recognition protein of nucleotide excision repair excinuclease UvrABC
Azospirillum sp B510	WP 012973603	uvrB	exision nuclease of nucleotide excision repair, DNA damage recognition component
Azospirillum sp B510	WP 042443920	uvrC	excinuclease UvrABC, endonuclease subunit
Azospirillum sp B510	WP 012974193	uvrC	excinuclease UvrABC, endonuclease subunit
Azospirillum sp B510	WP 012972937	uvrD	DNA-dependent ATPase I and helicase II
Azospirillum sp B510	WP 012974099	uvrD	DNA-dependent ATPase I and helicase II
Azospirillum sp B510	WP 012973830	yggV	dITP/XTP pyrophosphatase
Azospirillum sp B510	WP 042443378	yhdJ	DNA adenine methyltransferase, SAM-dependent
Azospirillum sp B510	WP 012975296	yhdJ	DNA adenine methyltransferase, SAM-dependent
Azospirillum sp BVS	WP 045581183	dinB	DNA polymerase IV
Azospirillum sp BVS	WP 045582025	dnaB	replicative DNA helicase
Azospirillum sp BVS	WP 045583783	dnaB	replicative DNA helicase
Azospirillum sp BVS	WP 045585091	dnaB	replicative DNA helicase
Azospirillum sp BVS	WP 045580035	dnaE	DNA polymerase III alpha subunit
Azospirillum sp BVS	WP 045584421	dnaE	DNA polymerase III alpha subunit
Azospirillum sp BVS	WP 045583893	dnaN	DNA polymerase III, beta subunit
Azospirillum sp BVS	WP 045586003	dnaQ	DNA polymerase III epsilon subunit
Azospirillum sp BVS	WP 045583511	gyrA	DNA gyrase (type II topoisomerase), subunit A
Azospirillum sp BVS	WP 045582443	gyrA	DNA gyrase (type II topoisomerase), subunit A
Azospirillum sp BVS	WP 052710349	gyrA	DNA gyrase (type II topoisomerase), subunit A
Azospirillum sp BVS	WP 045582366	gyrB	DNA gyrase, subunit B
Azospirillum sp BVS	WP 045580359	gyrB	DNA gyrase, subunit B
Azospirillum sp BVS	WP 045584983	gyrB	DNA gyrase, subunit B
Azospirillum sp BVS	WP 045581237	ligA	DNA ligase, NAD(+)-dependent
Azospirillum sp BVS	WP 045580087	ligC	ATP-dependent DNA ligase
Azospirillum sp BVS	WP 045582037	ligC	ATP-dependent DNA ligase
Azospirillum sp BVS	WP 045580389	lipA	Lipoyl synthase
Azospirillum sp BVS	WP 045580061	lpdA	dihydrolipoyl dehydrogenase
Azospirillum sp BVS	WP 045581243	lpdA	dihydrolipoyl dehydrogenase
Azospirillum sp BVS	WP 045582794	lpdA	dihydrolipoyl dehydrogenase
Azospirillum sp BVS	WP 045581726	mutS	methyl-directed mismatch repair protein
Azospirillum sp BVS	WP 045580255	mutT	mutator mutT family protein
Azospirillum sp BVS	WP 045580205	ogt	O-6-alkylguanine-DNA:cysteine-protein methyltransferase
Azospirillum sp BVS	WP 045580221	ogt	O-6-alkylguanine-DNA:cysteine-protein methyltransferase
Azospirillum sp BVS	WP 045581238	polA	5' to 3' DNA polymerase and 3' to 5'/5' to 3' exonuclease
Azospirillum sp BVS	WP 045581397	polA	5' to 3' DNA polymerase and 3' to 5'/5' to 3' exonuclease
Azospirillum sp BVS	WP 045581695	radA	DNA repair protein
Azospirillum sp BVS	WP 045583266	radA	DNA repair protein
Azospirillum sp BVS	WP 045580619	radC	DNA repair protein RadC
Azospirillum sp BVS	WP 045581037	radC	DNA repair protein RadC
Azospirillum sp BVS	WP 052710037	rarA	recombination intermediate processing DNA-dependent ATPase
Azospirillum sp BVS	WP 045583597	recA	DNA recombination and repair protein; ssDNA-dependent ATPase; synaptase; ssDNA and dsDNA binding protein; ATP-dependent homologous DNA strand exchanger; recombinase A; LexA autocleavage cofactor
Azospirillum sp BVS	WP 045586298	recN	recombination and repair protein
Azospirillum sp BVS	WP 045582081	recN	recombination and repair protein
Azospirillum sp BVS	WP 045580260	recR	gap repair protein
Azospirillum sp BVS	WP 045581335	rpoS	RNA polymerase sigma subunit RpoS (sigma-38)
Azospirillum sp BVS	WP 045581986	ruvB	ATP-dependent DNA helicase, component of RuvABC resolvasome
Azospirillum sp BVS	WP 045583478	sbcD	exonuclease, dsDNA, ATP-dependent
Azospirillum sp BVS	WP 045580089	ssb	single-stranded DNA-binding protein
Azospirillum sp BVS	WP 045582228	tag	3-methyl-adenine DNA glycosylase I, constitutive
Azospirillum sp BVS	WP 045585155	topA	DNA topoisomerase I, omega subunit
Azospirillum sp BVS	WP 045581245	uvrA	ATPase and DNA damage recognition protein of nucleotide excision repair excinuclease UvrABC
Azospirillum sp BVS	WP 045580028	uvrB	exision nuclease of nucleotide excision repair, DNA damage recognition component
Azospirillum sp BVS	WP 045582485	uvrC	excinuclease UvrABC, endonuclease subunit
Azospirillum sp BVS	WP 045580589	uvrC	excinuclease UvrABC, endonuclease subunit
Azospirillum sp BVS	WP 045581599	uvrC	excinuclease UvrABC, endonuclease subunit
Azospirillum sp BVS	WP 045580128	uvrD	DNA-dependent ATPase I and helicase II
Azospirillum sp BVS	WP 045580394	ycgD	DUF559 family endonuclease-related protein
Azospirillum sp BVS	WP 045582560	yhdJ	DNA adenine methyltransferase, SAM-dependent
Azospirillum sp CAG239	WP 022195788	addB	double-strand break repair protein AddB
Azospirillum sp CAG239	WP 022195019	addB	double-strand break repair protein AddB
Azospirillum sp CAG239	WP 022196076	dinB	DNA polymerase IV
Azospirillum sp CAG239	WP 022195124	dnaA	chromosomal replication initiator protein DnaA, DNA-binding transcriptional dual regulator
Azospirillum sp CAG239	WP 022196493	dnaA	chromosomal replication initiator protein DnaA, DNA-binding transcriptional dual regulator
Azospirillum sp CAG239	WP 022195091	dnaA	chromosomal replication initiator protein DnaA, DNA-binding transcriptional dual regulator
Azospirillum sp CAG239	WP 022196625	dnaB	replicative DNA helicase
Azospirillum sp CAG239	WP 022195987	dnaE	DNA polymerase III alpha subunit
Azospirillum sp CAG239	WP 022195239	gyrA	DNA gyrase (type II topoisomerase), subunit A
Azospirillum sp CAG239	WP 022196111	gyrA	DNA gyrase (type II topoisomerase), subunit A
Azospirillum sp CAG239	WP 022196245	hsp33	heat shock protein Hsp33
Azospirillum sp CAG239	WP 022196626	ligA	DNA ligase, NAD(+)-dependent
Azospirillum sp CAG239	WP 022195641	ligA	DNA ligase, NAD(+)-dependent
Azospirillum sp CAG239	WP 022196298	lipA	Lipoyl synthase
Azospirillum sp CAG239	WP 022196773	lpdA	dihydrolipoyl dehydrogenase
Azospirillum sp CAG239	WP 022195423	lpdA	dihydrolipoyl dehydrogenase
Azospirillum sp CAG239	WP 022196009	mfd	transcription-repair coupling factor
Azospirillum sp CAG239	WP 022195228	mug	G/U mismatch-specific DNA glycosylase; xanthine DNA glycosylase
Azospirillum sp CAG239	WP 022195118	mutS	methyl-directed mismatch repair protein
Azospirillum sp CAG239	WP 022195275	mutS	methyl-directed mismatch repair protein
Azospirillum sp CAG239	WP 022196541	mutS	methyl-directed mismatch repair protein
Azospirillum sp CAG239	WP 022195554	mutY	adenine DNA glycosylase
Azospirillum sp CAG239	WP 022196171	nth	DNA glycosylase and apyrimidinic (AP) lyase (endonuclease III)
Azospirillum sp CAG239	WP 022195556	ogt	O-6-alkylguanine-DNA:cysteine-protein methyltransferase
Azospirillum sp CAG239	WP 022195580	ogt	O-6-alkylguanine-DNA:cysteine-protein methyltransferase
Azospirillum sp CAG239	WP 022196291	parE	DNA topoisomerase IV, subunit B
Azospirillum sp CAG239	WP 022195865	phr	deoxyribodipyrimidine photolyase, FAD-binding
Azospirillum sp CAG239	WP 022196624	radC	DNA repair protein RadC
Azospirillum sp CAG239	WP 022196440	recG	ATP-dependent DNA helicase
Azospirillum sp CAG239	WP 022196676	recJ	ssDNA exonuclease, 5' --recJ p 3'-specific
Azospirillum sp CAG239	WP 022196451	recJ	ssDNA exonuclease, 5' --recJ p 3'-specific
Azospirillum sp CAG239	WP 022196578	recJ	ssDNA exonuclease, 5' --recJ p 3'-specific
Azospirillum sp CAG239	WP 022196553	recQ	ATP-dependent DNA helicase
Azospirillum sp CAG239	WP 022196600	ruvA	component of RuvABC resolvasome, regulatory subunit
Azospirillum sp CAG239	WP 022195580	ruvB	ATP-dependent DNA helicase, component of RuvABC resolvasome
Azospirillum sp CAG239	WP 022195582	sbcD	exonuclease, dsDNA, ATP-dependent
Azospirillum sp CAG239	WP 022196530	topB	DNA topoisomerase III
Azospirillum sp CAG239	WP 022196448	uvrB	exision nuclease of nucleotide excision repair, DNA damage recognition component
Azospirillum sp CAG239	WP 022195584	uvrC	excinuclease UvrABC, endonuclease subunit
Azospirillum sp CAG239	WP 022195472	uvrC	excinuclease UvrABC, endonuclease subunit
Azospirillum sp CAG239	WP 022196365	yhdJ	DNA adenine methyltransferase, SAM-dependent
Azospirillum sp CAG260	WP 022186218	addA	double-strand break repair helicase AddA
Azospirillum sp CAG260	WP 022186892	addB	double-strand break repair protein AddB
Azospirillum sp CAG260	WP 022187556	DEXH	DNA ligase-associated DEXH box helicase
Azospirillum sp CAG260	WP 022187610	dinB	DNA polymerase IV
Azospirillum sp CAG260	WP 022186905	dnaA	chromosomal replication initiator protein DnaA, DNA-binding transcriptional dual regulator
Azospirillum sp CAG260	WP 022186971	dnaA	chromosomal replication initiator protein DnaA, DNA-binding transcriptional dual regulator
Azospirillum sp CAG260	WP 022186304	dnaB	replicative DNA helicase
Azospirillum sp CAG260	WP 022186169	dnaE	DNA polymerase III alpha subunit
Azospirillum sp CAG260	WP 022187065	dnaE	DNA polymerase III alpha subunit
Azospirillum sp CAG260	WP 022186653	dut	deoxyuridinetriphosphatase
Azospirillum sp CAG260	WP 022187245	dut	deoxyuridinetriphosphatase
Azospirillum sp CAG260	WP 022187650	dut	deoxyuridinetriphosphatase
Azospirillum sp CAG260	WP 022187611	gyrB	DNA gyrase, subunit B
Azospirillum sp CAG260	WP 022187276	gyrB	DNA gyrase, subunit B
Azospirillum sp CAG260	WP 022186439	ligA	DNA ligase, NAD(+)-dependent
Azospirillum sp CAG260	WP 022187037	lpdA	dihydrolipoyl dehydrogenase
Azospirillum sp CAG260	WP 022187371	lpdA	dihydrolipoyl dehydrogenase
Azospirillum sp CAG260	WP 022186643	mfd	transcription-repair coupling factor
Azospirillum sp CAG260	WP 022186484	mutM	formamidopyrimidine/5-formyluracil/ 5-hydroxymethyluracil DNA glycosylase
Azospirillum sp CAG260	WP 022186524	mutS	methyl-directed mismatch repair protein
Azospirillum sp CAG260	WP 022186647	mutS	methyl-directed mismatch repair protein
Azospirillum sp CAG260	WP 022186664	mutY	adenine DNA glycosylase
Azospirillum sp CAG260	WP 022186105	nfi	endonuclease V; deoxyinosine 3' endonuclease
Azospirillum sp CAG260	WP 022187607	nth	DNA glycosylase and apyrimidinic (AP) lyase (endonuclease III)
Azospirillum sp CAG260	WP 022187731	nth	DNA glycosylase and apyrimidinic (AP) lyase (endonuclease III)
Azospirillum sp CAG260	WP 022186769	nth	DNA glycosylase and apyrimidinic (AP) lyase (endonuclease III)
Azospirillum sp CAG260	WP 022187275	parE	DNA topoisomerase IV, subunit B
Azospirillum sp CAG260	WP 022187582	polA	5' to 3' DNA polymerase and 3' to 5'/5' to 3' exonuclease
Azospirillum sp CAG260	WP 022186466	priA	Primosome factor n' (replication factor Y)
Azospirillum sp CAG260	WP 022186687	radA	DNA repair protein
Azospirillum sp CAG260	WP 022187836	rarA	recombination intermediate processing DNA-dependent ATPase
Azospirillum sp CAG260	WP 022187853	recN	recombination and repair protein
Azospirillum sp CAG260	WP 022187564	recQ	ATP-dependent DNA helicase
Azospirillum sp CAG260	WP 022187179	rpoS	RNA polymerase sigma subunit RpoS (sigma-38)
Azospirillum sp CAG260	WP 022187584	ruvC	component of RuvABC resolvasome, endonuclease
Azospirillum sp CAG260	WP 022186466	sbcD	exonuclease, dsDNA, ATP-dependent
Azospirillum sp CAG260	WP 022186135	tag	3-methyl-adenine DNA glycosylase I, constitutive
Azospirillum sp CAG260	WP 022186662	tag	3-methyl-adenine DNA glycosylase I, constitutive
Azospirillum sp CAG260	WP 022187839	uvrB	exision nuclease of nucleotide excision repair, DNA damage recognition component
Azospirillum sp CAG260	WP 022187807	uvrC	excinuclease UvrABC, endonuclease subunit
Azospirillum sp CAG260	WP 022186133	uvrD	DNA-dependent ATPase I and helicase II
Azospirillum sp CAG260	WP 022187671	yhdJ	DNA adenine methyltransferase, SAM-dependent
Azospirillum sp DSM21654	WP 045581183	dinB	DNA polymerase IV
Azospirillum sp DSM21654	WP 045582025	dnaB	replicative DNA helicase
Azospirillum sp DSM21654	WP 045583783	dnaB	replicative DNA helicase
Azospirillum sp DSM21654	WP 045585091	dnaB	replicative DNA helicase
Azospirillum sp DSM21654	WP 045580035	dnaE	DNA polymerase III alpha subunit
Azospirillum sp DSM21654	WP 045584421	dnaE	DNA polymerase III alpha subunit
Azospirillum sp DSM21654	WP 045583893	dnaN	DNA polymerase III, beta subunit
Azospirillum sp DSM21654	WP 045586003	dnaQ	DNA polymerase III epsilon subunit
Azospirillum sp DSM21654	WP 045583511	gyrA	DNA gyrase (type II topoisomerase), subunit A
Azospirillum sp DSM21654	WP 045582443	gyrA	DNA gyrase (type II topoisomerase), subunit A
Azospirillum sp DSM21654	WP 052710349	gyrA	DNA gyrase (type II topoisomerase), subunit A
Azospirillum sp DSM21654	WP 045582366	gyrB	DNA gyrase, subunit B
Azospirillum sp DSM21654	WP 045580359	gyrB	DNA gyrase, subunit B
Azospirillum sp DSM21654	WP 045584983	gyrB	DNA gyrase, subunit B
Azospirillum sp DSM21654	WP 045581237	ligA	DNA ligase, NAD(+)-dependent
Azospirillum sp DSM21654	WP 045580087	ligC	ATP-dependent DNA ligase
Azospirillum sp DSM21654	WP 045582037	ligC	ATP-dependent DNA ligase
Azospirillum sp DSM21654	WP 045580389	lipA	Lipoyl synthase
Azospirillum sp DSM21654	WP 045580061	lpdA	dihydrolipoyl dehydrogenase
Azospirillum sp DSM21654	WP 045581243	lpdA	dihydrolipoyl dehydrogenase
Azospirillum sp DSM21654	WP 045582794	lpdA	dihydrolipoyl dehydrogenase
Azospirillum sp DSM21654	WP 045581726	mutS	methyl-directed mismatch repair protein
Azospirillum sp DSM21654	WP 045580255	mutT	mutator mutT family protein
Azospirillum sp DSM21654	WP 045580205	ogt	O-6-alkylguanine-DNA:cysteine-protein methyltransferase
Azospirillum sp DSM21654	WP 045580221	ogt	O-6-alkylguanine-DNA:cysteine-protein methyltransferase
Azospirillum sp DSM21654	WP 045581238	polA	5' to 3' DNA polymerase and 3' to 5'/5' to 3' exonuclease
Azospirillum sp DSM21654	WP 045581397	polA	5' to 3' DNA polymerase and 3' to 5'/5' to 3' exonuclease
Azospirillum sp DSM21654	WP 045581695	radA	DNA repair protein
Azospirillum sp DSM21654	WP 045583266	radA	DNA repair protein
Azospirillum sp DSM21654	WP 045580619	radC	DNA repair protein RadC
Azospirillum sp DSM21654	WP 045581037	radC	DNA repair protein RadC
Azospirillum sp DSM21654	WP 052710037	rarA	recombination intermediate processing DNA-dependent ATPase
Azospirillum sp DSM21654	WP 045583597	recA	DNA recombination and repair protein; ssDNA-dependent ATPase; synaptase; ssDNA and dsDNA binding protein; ATP-dependent homologous DNA strand exchanger; recombinase A; LexA autocleavage cofactor
Azospirillum sp DSM21654	WP 045586298	recN	recombination and repair protein
Azospirillum sp DSM21654	WP 045582081	recN	recombination and repair protein
Azospirillum sp DSM21654	WP 045580260	recR	gap repair protein
Azospirillum sp DSM21654	WP 045581335	rpoS	RNA polymerase sigma subunit RpoS (sigma-38)
Azospirillum sp DSM21654	WP 045581986	ruvB	ATP-dependent DNA helicase, component of RuvABC resolvasome
Azospirillum sp DSM21654	WP 045583478	sbcD	exonuclease, dsDNA, ATP-dependent
Azospirillum sp DSM21654	WP 045580089	ssb	single-stranded DNA-binding protein
Azospirillum sp DSM21654	WP 045582228	tag	3-methyl-adenine DNA glycosylase I, constitutive
Azospirillum sp DSM21654	WP 045585155	topA	DNA topoisomerase I, omega subunit
Azospirillum sp DSM21654	WP 045581245	uvrA	ATPase and DNA damage recognition protein of nucleotide excision repair excinuclease UvrABC
Azospirillum sp DSM21654	WP 045580028	uvrB	exision nuclease of nucleotide excision repair, DNA damage recognition component
Azospirillum sp DSM21654	WP 045582485	uvrC	excinuclease UvrABC, endonuclease subunit
Azospirillum sp DSM21654	WP 045580589	uvrC	excinuclease UvrABC, endonuclease subunit
Azospirillum sp DSM21654	WP 045581599	uvrC	excinuclease UvrABC, endonuclease subunit
Azospirillum sp DSM21654	WP 045580128	uvrD	DNA-dependent ATPase I and helicase II
Azospirillum sp DSM21654	WP 045580394	ycgD	DUF559 family endonuclease-related protein
Azospirillum sp DSM21654	WP 045582560	yhdJ	DNA adenine methyltransferase, SAM-dependent
Azospirillum_halopraeferens_DSM3675	WP 029006797	addA	double-strand break repair helicase AddA
Azospirillum_halopraeferens_DSM3675	WP 029006816	addA	double-strand break repair helicase AddA
Azospirillum_halopraeferens_DSM3675	WP 029006865	addA	double-strand break repair helicase AddA
Azospirillum_halopraeferens_DSM3675	WP 029006866	addA	double-strand break repair helicase AddA
Azospirillum_halopraeferens_DSM3675	WP 029006912	addA	double-strand break repair helicase AddA
Azospirillum_halopraeferens_DSM3675	WP 029006922	addA	double-strand break repair helicase AddA
Azospirillum_halopraeferens_DSM3675	WP 029007013	addA	double-strand break repair helicase AddA
Azospirillum_halopraeferens_DSM3675	WP 029007188	addA	double-strand break repair helicase AddA
Azospirillum_halopraeferens_DSM3675	WP 029007279	addA	double-strand break repair helicase AddA
Azospirillum_halopraeferens_DSM3675	WP 029007312	addA	double-strand break repair helicase AddA
Azospirillum_halopraeferens_DSM3675	WP 029007418	addA	double-strand break repair helicase AddA
Azospirillum_halopraeferens_DSM3675	WP 029007595	addA	double-strand break repair helicase AddA
Azospirillum_halopraeferens_DSM3675	WP 029007617	addA	double-strand break repair helicase AddA
Azospirillum_halopraeferens_DSM3675	WP 029007677	addA	double-strand break repair helicase AddA
Azospirillum_halopraeferens_DSM3675	WP 029007760	addA	double-strand break repair helicase AddA
Azospirillum_halopraeferens_DSM3675	WP 029008167	addA	double-strand break repair helicase AddA
Azospirillum_halopraeferens_DSM3675	WP 029008173	addA	double-strand break repair helicase AddA
Azospirillum_halopraeferens_DSM3675	WP 029008226	addA	double-strand break repair helicase AddA
Azospirillum_halopraeferens_DSM3675	WP 029008628	addA	double-strand break repair helicase AddA
Azospirillum_halopraeferens_DSM3675	WP 029008630	addA	double-strand break repair helicase AddA
Azospirillum_halopraeferens_DSM3675	WP 029008876	addA	double-strand break repair helicase AddA
Azospirillum_halopraeferens_DSM3675	WP 029009136	addA	double-strand break repair helicase AddA
Azospirillum_halopraeferens_DSM3675	WP 029009511	addA	double-strand break repair helicase AddA
Azospirillum_halopraeferens_DSM3675	WP 029009515	addA	double-strand break repair helicase AddA
Azospirillum_halopraeferens_DSM3675	WP 029009825	addA	double-strand break repair helicase AddA
Azospirillum_halopraeferens_DSM3675	WP 029009993	addA	double-strand break repair helicase AddA
Azospirillum_halopraeferens_DSM3675	WP 029010180	addA	double-strand break repair helicase AddA
Azospirillum_halopraeferens_DSM3675	WP 029010371	addA	double-strand break repair helicase AddA
Azospirillum_halopraeferens_DSM3675	WP 029010373	addA	double-strand break repair helicase AddA
Azospirillum_halopraeferens_DSM3675	WP 035690956	addA	double-strand break repair helicase AddA
Azospirillum_halopraeferens_DSM3675	WP 035691500	addA	double-strand break repair helicase AddA
Azospirillum_halopraeferens_DSM3675	WP 035691671	addA	double-strand break repair helicase AddA
Azospirillum_halopraeferens_DSM3675	WP 035692121	addA	double-strand break repair helicase AddA
Azospirillum_halopraeferens_DSM3675	WP 035693135	addA	double-strand break repair helicase AddA
Azospirillum_halopraeferens_DSM3675	WP 051340086	addA	double-strand break repair helicase AddA
Azospirillum_halopraeferens_DSM3675	WP 051340231	addA	double-strand break repair helicase AddA
Caenispirillum salinarum AK4	WP 009541123	addB	double-strand break repair protein AddB
Caenispirillum salinarum AK4	WP 052000202	alkB	oxidative demethylase of N1-methyladenine or N3-methylcytosine DNA lesions
Caenispirillum salinarum AK4	WP 043642991	dnaA	chromosomal replication initiator protein DnaA, DNA-binding transcriptional dual regulator
Caenispirillum salinarum AK4	WP 051999970	dnaB	replicative DNA helicase
Caenispirillum salinarum AK4	WP 052000153	dnaE	DNA polymerase III alpha subunit
Caenispirillum salinarum AK4	WP 009542851	dnaE	DNA polymerase III alpha subunit
Caenispirillum salinarum AK4	WP 009538487	dnaE	DNA polymerase III alpha subunit
Caenispirillum salinarum AK4	WP 009540742	dnaN	DNA polymerase III, beta subunit
Caenispirillum salinarum AK4	WP 009541039	dnaN	DNA polymerase III, beta subunit
Caenispirillum salinarum AK4	WP 043643439	dnaQ	DNA polymerase III epsilon subunit
Caenispirillum salinarum AK4	WP 009539352	dut	deoxyuridinetriphosphatase
Caenispirillum salinarum AK4	WP 009542484	gyrA	DNA gyrase (type II topoisomerase), subunit A
Caenispirillum salinarum AK4	WP 009538871	gyrB	DNA gyrase, subunit B
Caenispirillum salinarum AK4	WP 009539935	gyrB	DNA gyrase, subunit B
Caenispirillum salinarum AK4	WP 009540494	hsp33	heat shock protein Hsp33
Caenispirillum salinarum AK4	WP 009541603	hsp33	heat shock protein Hsp33
Caenispirillum salinarum AK4	WP 009539785	ku	KU BRASO RecName: Full=Non-homologous end joining protein Ku
Caenispirillum salinarum AK4	WP 009539955	lpdA	dihydrolipoyl dehydrogenase
Caenispirillum salinarum AK4	WP 009540589	lpdA	dihydrolipoyl dehydrogenase
Caenispirillum salinarum AK4	WP 043646582	lpdA	dihydrolipoyl dehydrogenase
Caenispirillum salinarum AK4	WP 043646760	lpdA	dihydrolipoyl dehydrogenase
Caenispirillum salinarum AK4	WP 009539012	mutY	adenine DNA glycosylase
Caenispirillum salinarum AK4	WP 009542324	ogt	O-6-alkylguanine-DNA:cysteine-protein methyltransferase
Caenispirillum salinarum AK4	WP 009539076	ogt	O-6-alkylguanine-DNA:cysteine-protein methyltransferase
Caenispirillum salinarum AK4	WP 009539957	parE	DNA topoisomerase IV, subunit B
Caenispirillum salinarum AK4	WP 051999961	phr	deoxyribodipyrimidine photolyase, FAD-binding
Caenispirillum salinarum AK4	WP 009540577	phr	deoxyribodipyrimidine photolyase, FAD-binding
Caenispirillum salinarum AK4	WP 009542529	polA	5' to 3' DNA polymerase and 3' to 5'/5' to 3' exonuclease
Caenispirillum salinarum AK4	WP 009540493	polA	5' to 3' DNA polymerase and 3' to 5'/5' to 3' exonuclease
Caenispirillum salinarum AK4	WP 009540274	priA	Primosome factor n' (replication factor Y)
Caenispirillum salinarum AK4	WP 009541864	radA	DNA repair protein
Caenispirillum salinarum AK4	WP 009542501	radC	DNA repair protein RadC
Caenispirillum salinarum AK4	WP 009542505	recG	ATP-dependent DNA helicase
Caenispirillum salinarum AK4	WP 009539413	recJ	ssDNA exonuclease, 5' --recJ p 3'-specific
Caenispirillum salinarum AK4	WP 009538880	recN	recombination and repair protein
Caenispirillum salinarum AK4	WP 009541245	recR	gap repair protein
Caenispirillum salinarum AK4	WP 009538869	rpoS	RNA polymerase sigma subunit RpoS (sigma-38)
Caenispirillum salinarum AK4	WP 043646254	rpoS	RNA polymerase sigma subunit RpoS (sigma-38)
Caenispirillum salinarum AK4	WP 009539940	ruvB	ATP-dependent DNA helicase, component of RuvABC resolvasome
Caenispirillum salinarum AK4	WP 009541602	ruvB	ATP-dependent DNA helicase, component of RuvABC resolvasome
Caenispirillum salinarum AK4	WP 009540743	ssb	single-stranded DNA-binding protein
Caenispirillum salinarum AK4	WP 009539937	topB	DNA topoisomerase III
Caenispirillum salinarum AK4	WP 009539350	uvrA	ATPase and DNA damage recognition protein of nucleotide excision repair excinuclease UvrABC
Caenispirillum salinarum AK4	WP 009540517	uvrB	exision nuclease of nucleotide excision repair, DNA damage recognition component
Caenispirillum salinarum AK4	WP 009541884	uvrB	exision nuclease of nucleotide excision repair, DNA damage recognition component
Caenispirillum salinarum AK4	WP 009539836	uvrC	excinuclease UvrABC, endonuclease subunit
Caenispirillum salinarum AK4	WP 009540050	uvrD	DNA-dependent ATPase I and helicase II
Caenispirillum salinarum AK4	WP 009542193	xseA	exonuclease VII, large subunit
Caenispirillum salinarum AK4	WP 009541883	xseA	exonuclease VII, large subunit
Caenispirillum salinarum AK4	WP 009542579	yggV	dITP/XTP pyrophosphatase
Desulfovibrio magneticus IFRC170	WP 024826233	addA	double-strand break repair helicase AddA
Desulfovibrio magneticus IFRC170	WP 024824759	dnaA	chromosomal replication initiator protein DnaA, DNA-binding transcriptional dual regulator
Desulfovibrio magneticus IFRC170	WP 024825002	dnaB	replicative DNA helicase
Desulfovibrio magneticus IFRC170	WP 024826463	dnaB	replicative DNA helicase
Desulfovibrio magneticus IFRC170	WP 024825087	dnaB	replicative DNA helicase
Desulfovibrio magneticus IFRC170	WP 024826760	dnaE	DNA polymerase III alpha subunit
Desulfovibrio magneticus IFRC170	WP 024826823	dut	deoxyuridinetriphosphatase
Desulfovibrio magneticus IFRC170	WP 024826792	gyrA	DNA gyrase (type II topoisomerase), subunit A
Desulfovibrio magneticus IFRC170	WP 024826695	gyrA	DNA gyrase (type II topoisomerase), subunit A
Desulfovibrio magneticus IFRC170	WP 024823736	gyrA	DNA gyrase (type II topoisomerase), subunit A
Desulfovibrio magneticus IFRC170	WP 024825267	gyrB	DNA gyrase, subunit B
Desulfovibrio magneticus IFRC170	WP 024824985	gyrB	DNA gyrase, subunit B
Desulfovibrio magneticus IFRC170	WP 024826560	lipA	Lipoyl synthase
Desulfovibrio magneticus IFRC170	WP 024823998	lpdA	dihydrolipoyl dehydrogenase
Desulfovibrio magneticus IFRC170	WP 043773931	mutM	formamidopyrimidine/5-formyluracil/ 5-hydroxymethyluracil DNA glycosylase
Desulfovibrio magneticus IFRC170	WP 024824910	polA	5' to 3' DNA polymerase and 3' to 5'/5' to 3' exonuclease
Desulfovibrio magneticus IFRC170	WP 024825772	polA	5' to 3' DNA polymerase and 3' to 5'/5' to 3' exonuclease
Desulfovibrio magneticus IFRC170	WP 024826754	radA	DNA repair protein
Desulfovibrio magneticus IFRC170	WP 024825687	recN	recombination and repair protein
Desulfovibrio magneticus IFRC170	WP 024824187	recN	recombination and repair protein
Desulfovibrio magneticus IFRC170	WP 024826518	recQ	ATP-dependent DNA helicase
Desulfovibrio magneticus IFRC170	WP 043772533	recR	gap repair protein
Desulfovibrio magneticus IFRC170	WP 043773566	recR	gap repair protein
Desulfovibrio magneticus IFRC170	WP 024823960	recR	gap repair protein
Desulfovibrio magneticus IFRC170	WP 024825088	rpoS	RNA polymerase sigma subunit RpoS (sigma-38)
Desulfovibrio magneticus IFRC170	WP 024824016	rpoS	RNA polymerase sigma subunit RpoS (sigma-38)
Desulfovibrio magneticus IFRC170	WP 024825253	ruvC	component of RuvABC resolvasome, endonuclease
Desulfovibrio magneticus IFRC170	WP 024826326	ruvC	component of RuvABC resolvasome, endonuclease
Desulfovibrio magneticus IFRC170	WP 024824351	ssb	single-stranded DNA-binding protein
Desulfovibrio magneticus IFRC170	WP 024826515	uvrA	ATPase and DNA damage recognition protein of nucleotide excision repair excinuclease UvrABC
Desulfovibrio magneticus IFRC170	WP 024825086	uvrA	ATPase and DNA damage recognition protein of nucleotide excision repair excinuclease UvrABC
Desulfovibrio magneticus IFRC170	WP 024824369	uvrB	exision nuclease of nucleotide excision repair, DNA damage recognition component
Desulfovibrio magneticus MBC34	WP 006920426	dnaA	chromosomal replication initiator protein DnaA, DNA-binding transcriptional dual regulator
Desulfovibrio magneticus MBC34	WP 043574268	dnaB	replicative DNA helicase
Desulfovibrio magneticus MBC34	WP 006922584	dut	deoxyuridinetriphosphatase
Desulfovibrio magneticus MBC34	WP 006918935	dut	deoxyuridinetriphosphatase
Desulfovibrio magneticus MBC34	WP 006921727	dut	deoxyuridinetriphosphatase
Desulfovibrio magneticus MBC34	WP 006918117	dut	deoxyuridinetriphosphatase
Desulfovibrio magneticus MBC34	WP 006920719	gyrA	DNA gyrase (type II topoisomerase), subunit A
Desulfovibrio magneticus MBC34	WP 006921031	gyrA	DNA gyrase (type II topoisomerase), subunit A
Desulfovibrio magneticus MBC34	WP 006922512	gyrA	DNA gyrase (type II topoisomerase), subunit A
Desulfovibrio magneticus MBC34	WP 006921395	lipA	Lipoyl synthase
Desulfovibrio magneticus MBC34	WP 006922415	lipA	Lipoyl synthase
Desulfovibrio magneticus MBC34	WP 043574938	mutT	mutator mutT family protein
Desulfovibrio magneticus MBC34	WP 006919910	nth	DNA glycosylase and apyrimidinic (AP) lyase (endonuclease III)
Desulfovibrio magneticus MBC34	WP 006921401	polA	5' to 3' DNA polymerase and 3' to 5'/5' to 3' exonuclease
Desulfovibrio magneticus MBC34	WP 006922016	radC	DNA repair protein RadC
Desulfovibrio magneticus MBC34	WP 006918513	recN	recombination and repair protein
Desulfovibrio magneticus MBC34	WP 006922513	recN	recombination and repair protein
Desulfovibrio magneticus MBC34	WP 006918013	recQ	ATP-dependent DNA helicase
Desulfovibrio magneticus MBC34	WP 043573339	recR	gap repair protein
Desulfovibrio magneticus MBC34	WP 006918581	rpoS	RNA polymerase sigma subunit RpoS (sigma-38)
Desulfovibrio magneticus MBC34	WP 043574935	rpoS	RNA polymerase sigma subunit RpoS (sigma-38)
Desulfovibrio magneticus MBC34	WP 006919842	rpoS	RNA polymerase sigma subunit RpoS (sigma-38)
Desulfovibrio magneticus MBC34	WP 006920392	rpoS	RNA polymerase sigma subunit RpoS (sigma-38)
Desulfovibrio magneticus MBC34	WP 006920045	ruvB	ATP-dependent DNA helicase, component of RuvABC resolvasome
Desulfovibrio magneticus MBC34	WP 006921084	ruvB	ATP-dependent DNA helicase, component of RuvABC resolvasome
Desulfovibrio magneticus MBC34	WP 043574414	tag	3-methyl-adenine DNA glycosylase I, constitutive
Desulfovibrio magneticus MBC34	WP 043575106	uvrA	ATPase and DNA damage recognition protein of nucleotide excision repair excinuclease UvrABC
Desulfovibrio magneticus MBC34	WP 006918585	uvrB	exision nuclease of nucleotide excision repair, DNA damage recognition component
Desulfovibrio magneticus MBC34	WP 006917984	uvrB	exision nuclease of nucleotide excision repair, DNA damage recognition component
Desulfovibrio magneticus RS1	WP 043600572	dnaA	chromosomal replication initiator protein DnaA, DNA-binding transcriptional dual regulator
Desulfovibrio magneticus RS1	WP 043599974	dnaA	chromosomal replication initiator protein DnaA, DNA-binding transcriptional dual regulator
Desulfovibrio magneticus RS1	WP 012749941	dnaN	DNA polymerase III, beta subunit
Desulfovibrio magneticus RS1	WP 015861733	dut	deoxyuridinetriphosphatase
Desulfovibrio magneticus RS1	WP 043600608	dut	deoxyuridinetriphosphatase
Desulfovibrio magneticus RS1	WP 012750012	gyrA	DNA gyrase (type II topoisomerase), subunit A
Desulfovibrio magneticus RS1	WP 015861931	gyrB	DNA gyrase, subunit B
Desulfovibrio magneticus RS1	WP 015861006	ligA	DNA ligase, NAD(+)-dependent
Desulfovibrio magneticus RS1	WP 015860789	lipA	Lipoyl synthase
Desulfovibrio magneticus RS1	WP 015863217	lpdA	dihydrolipoyl dehydrogenase
Desulfovibrio magneticus RS1	WP 015860065	mutY	adenine DNA glycosylase
Desulfovibrio magneticus RS1	WP 043601653	mutY	adenine DNA glycosylase
Desulfovibrio magneticus RS1	WP 015860794	priA	Primosome factor n' (replication factor Y)
Desulfovibrio magneticus RS1	WP 015860365	radA	DNA repair protein
Desulfovibrio magneticus RS1	WP 015861734	recN	recombination and repair protein
Desulfovibrio magneticus RS1	WP 015863169	recN	recombination and repair protein
Desulfovibrio magneticus RS1	WP 043601679	recR	gap repair protein
Desulfovibrio magneticus RS1	WP 012749589	recR	gap repair protein
Desulfovibrio magneticus RS1	WP 015859978	rpoS	RNA polymerase sigma subunit RpoS (sigma-38)
Desulfovibrio magneticus RS1	WP 043600459	rpoS	RNA polymerase sigma subunit RpoS (sigma-38)
Desulfovibrio magneticus RS1	WP 012749588	rpoS	RNA polymerase sigma subunit RpoS (sigma-38)
Desulfovibrio magneticus RS1	WP 015861366	ruvB	ATP-dependent DNA helicase, component of RuvABC resolvasome
Desulfovibrio magneticus RS1	WP 043600308	ruvB	ATP-dependent DNA helicase, component of RuvABC resolvasome
Desulfovibrio magneticus RS1	WP 015862932	ssb	single-stranded DNA-binding protein
Desulfovibrio magneticus RS1	WP 015861732	uvrB	exision nuclease of nucleotide excision repair, DNA damage recognition component
Desulfovibrio magneticus RS1	WP 015861038	uvrB	exision nuclease of nucleotide excision repair, DNA damage recognition component
Desulfovibrio magneticus RS1	WP 015862939	uvrB	exision nuclease of nucleotide excision repair, DNA damage recognition component
Dongia sp URHE0060	WP 051562673	dnaA	chromosomal replication initiator protein DnaA, DNA-binding transcriptional dual regulator
Dongia sp URHE0060	WP 028100009	dnaA	chromosomal replication initiator protein DnaA, DNA-binding transcriptional dual regulator
Dongia sp URHE0060	WP 028096238	dnaB	replicative DNA helicase
Dongia sp URHE0060	WP 028096549	dnaB	replicative DNA helicase
Dongia sp URHE0060	WP 028099069	dnaB	replicative DNA helicase
Dongia sp URHE0060	WP 028095960	dnaQ	DNA polymerase III epsilon subunit
Dongia sp URHE0060	WP 028098352	dnaQ	DNA polymerase III epsilon subunit
Dongia sp URHE0060	WP 028097086	gyrA	DNA gyrase (type II topoisomerase), subunit A
Dongia sp URHE0060	WP 051562979	gyrB	DNA gyrase, subunit B
Dongia sp URHE0060	WP 028099583	ligA	DNA ligase, NAD(+)-dependent
Dongia sp URHE0060	WP 028097241	ligA	DNA ligase, NAD(+)-dependent
Dongia sp URHE0060	WP 051561089	lipA	Lipoyl synthase
Dongia sp URHE0060	WP 051562836	lipA	Lipoyl synthase
Dongia sp URHE0060	WP 028097124	lpdA	dihydrolipoyl dehydrogenase
Dongia sp URHE0060	WP 028095937	lpdA	dihydrolipoyl dehydrogenase
Dongia sp URHE0060	WP 028097125	mutL	methyl-directed mismatch repair protein
Dongia sp URHE0060	WP 028099769	mutS	methyl-directed mismatch repair protein
Dongia sp URHE0060	WP 051562547	mutS	methyl-directed mismatch repair protein
Dongia sp URHE0060	WP 028100221	nth	DNA glycosylase and apyrimidinic (AP) lyase (endonuclease III)
Dongia sp URHE0060	WP 028100265	ogt	O-6-alkylguanine-DNA:cysteine-protein methyltransferase
Dongia sp URHE0060	WP 028099436	parE	DNA topoisomerase IV, subunit B
Dongia sp URHE0060	WP 051562759	parE	DNA topoisomerase IV, subunit B
Dongia sp URHE0060	WP 028096907	polA	5' to 3' DNA polymerase and 3' to 5'/5' to 3' exonuclease
Dongia sp URHE0060	WP 028099295	radC	DNA repair protein RadC
Dongia sp URHE0060	WP 028098753	rarA	recombination intermediate processing DNA-dependent ATPase
Dongia sp URHE0060	WP 028097041	rarA	recombination intermediate processing DNA-dependent ATPase
Dongia sp URHE0060	WP 051562736	recA	DNA recombination and repair protein; ssDNA-dependent ATPase; synaptase; ssDNA and dsDNA binding protein; ATP-dependent homologous DNA strand exchanger; recombinase A; LexA autocleavage cofactor
Dongia sp URHE0060	WP 028098898	recG	ATP-dependent DNA helicase
Dongia sp URHE0060	WP 028098389	recG	ATP-dependent DNA helicase
Dongia sp URHE0060	WP 051562224	recG	ATP-dependent DNA helicase
Dongia sp URHE0060	WP 028096548	recN	recombination and repair protein
Dongia sp URHE0060	WP 028099154	recQ	ATP-dependent DNA helicase
Dongia sp URHE0060	WP 028096593	recR	gap repair protein
Dongia sp URHE0060	WP 035364899	recR	gap repair protein
Dongia sp URHE0060	WP 051561970	rpoS	RNA polymerase sigma subunit RpoS (sigma-38)
Dongia sp URHE0060	WP 028100235	rpoS	RNA polymerase sigma subunit RpoS (sigma-38)
[truncated: 2,973 more rows]
